# Supplementary material for: Root remodeling mechanisms and salt tolerance trade-offs: The roles of HKT1, TMAC2, and TIP2;2 in Arabidopsis
Source: PLoS Genet. 2025 Jun 11;21(6):e1011713. doi: 10.1371/journal.pgen.1011713 (PMC12204623; doi:10.1371/journal.pgen.1011713)
Supplement: S1 Table — (XLSX) [file pgen.1011713.s014.xlsx]

## Sheet: Table S1
Table S1. List of mutants screened and primers used.
Target gene ID	Description	Condition	location	Coding	SALK number	coord	NASC number	other materials	Left Border Primer used	Right Border Primer used
AT1G20160	ATSBT5.2, CO2 RESPONSE SECRETED PROTEASE, CRSP; Encodes a secreted, cell wall localized subtilisin-like serine protease that is involved in regulation of stomatal development.	delta NaClKCl // HKT1 DOWN / bckgrnd UP	promoter	R1_A	SALK_132812C	C/6990804-6990892	N664034		TATCAGGAACTTCCATGGCAG	GCAAGATTGCCTGACTTCAAG
			unknown	R1_B	SALK_099861C		N663467		TATCAGGAACTTCCATGGCAG	GTTTGACACAGTCATGCATGC
			promoter	R1_C	SALK_016425	C/6990804-6990868	N516425		TATCAGGAACTTCCATGGCAG	GTTTGACACAGTCATGCATGC
			unknown	R1_D	SALK_012113		N512113		ATGGTCATTGTCTGTTGAGCC	AACAGAAACTGGTGCAACAGC
			promoter	R1_E	SALK_012112	W/6990917-6991227	N512112		ATGGTCATTGTCTGTTGAGCC	AACAGAAACTGGTGCAACAGC
AT1G59700	ATGSTU16, GLUTATHIONE S-TRANSFERASE TAU 16, GSTU16; Encodes glutathione transferase belonging to the tau class of GSTs. Naming convention according to Wagner et al. (2002). The mRNA is cell-to-cell mobile.	delta NaClKCl // HKT1 UP / bckgrnd DOWN	unknown	R2_A	SALK_064097		N564097		CTGGGTCTTTGGGACCTTG	TCTCCGTTGGTGTTTCTATGC
AT1G60730	NAD(P)-linked oxidoreductase superfamily protein; FUNCTIONS IN: oxidoreductase activity, aldo-keto reductase activity; INVOLVED IN: oxidation reduction; EXPRESSED IN: 7 plant structures; EXPRESSED DURING: LP.06 six leaves visible, LP.04 four leaves visible, 4 anthesis, petal differentiation and expansion stage; CONTAINS InterPro DOMAIN/s: Aldo/keto reductase (InterPro:IPR001395); BEST Arabidopsis…	delta NaClKCl // HKT1 UP / bckgrnd DOWN	unknown	R3
AT1G63010	PHT5;1, VACUOLAR PHOSPHATE TRANSPORTER 1, VPT1; Encodes an SPX domain protein that transports Pi into the vacuole and is essential for phosphate homeostasis.	delta NaClKCl // HKT1 UP / bckgrnd DOWN	Intron	R4_A	SALK_023873.17.50.x	W/23349974-23350047	N523873	Liu et al., Nature Communications (2016): pPHT5;1:GUS; WT, pht5;1-2, pht5;1-2 pht5;2, pht5;1-2 pht5;3, pht5;2 pht5;3 and pht5;1-2; p35S:PHT5;3-GFP	ATTCTCAAAGGCACACAATCG	CAGCTCCTGAAATTCGTTGAG
			Exon	R4_B	SALK_006647.53.85.x	W/23348522-23348778	N656131		TTCCAACAAATGGAGGATTTG	CAGAAGATGAAGAGGAATGCG
			unknown	R4_C	SAIL_789_E03		N835276		CCTTCATGCTAAGCTCGTGTC	TGCATACCCACTCCATTCTTC
			unknown	R4_D	SALK_098188C		N676328		TATCACGTGAAATCACGGTTG	ACCATCAACGTAATGAGCCTG
AT1G65220	ARM repeat superfamily protein; FUNCTIONS IN: binding, translation initiation factor activity; INVOLVED IN: regulation of translational initiation; EXPRESSED IN: 24 plant structures; EXPRESSED DURING: 15 growth stages; CONTAINS InterPro DOMAIN/s: eIF4-gamma/eIF5/eIF2-epsilon (InterPro:IPR003307), Armadillo-type fold (InterPro:IPR016024); BEST Arabidopsis thaliana protein match is: ARM repeat supe…	delta NaClKCl // HKT1 DOWN / bckgrnd UP	Exon	R5_A	SALK_102594	C/24228319-24228481	N602594		ACGGCTTAATGGTCTTTCCTC	GGAAATCAAAGCGGTCCTTAC
			Intron	R5_B	SALK_103165	C/24228367-24228401	N603165		ACGGCTTAATGGTCTTTCCTC	GTAAGGCAGGATTGACAGCTC
			unknown	R5_C	SAIL_1281_G12		N847718		GAAGCAACAGGTGAAAGATGC	TAATGTACCTTGGGGAAGACG
AT2G37060	NUCLEAR FACTOR Y, SUBUNIT B8, FUNCTIONS IN: sequence-specific DNA binding transcription factor activity; INVOLVED IN: regulation of transcription, DNA-dependent; LOCATED IN: nucleus, intracellular; EXPRESSED IN: male gametophyte, pollen tube; EXPRESSED DURING: M germinated pollen stage	delta NaCl & delta NaClKCl // HKT1 UP / bckgrnd DOWN	promoter	R6_A	SALK_052660.51.90.x	W/15573868-15574310	N552660		CCAATCAATGTGGAAGATTGC	TCCTGTACCAAGAGAACATTGG
AT3g02140	ABI FIVE BINDING PROTEIN 4, AFP4, TMAC2, TWO OR MORE ABRES-CONTAINING GENE; Encodes a protein that acts in the nucleus and is an important negative regulator of ABA and salt stress responses, and could play a critical role in controlling root elongation, floral initiation and starch degradation.	delta NaCl // HKT1 UP / bckgrnd DOWN	unknown	R7_A	GK-013E07		N401207		ATGTGCGTTTTTGTGGAAGAC	AAAGCATCCAATTTGGGTACC
			5'UTR	R7_B	SAIL_768_F02	W/386501-386631	N834365		AAGAATGTTCCTCGCCTTCTC	GGGTGGTCGTCTATCTTTTCC
AT3G11340	UDP-DEPENDENT GLYCOSYLTRANSFERASE 76B1, UGT76B1 : Encodes a glucosyltransferase that conjugates isoleucic acid and modulates plant defense and senescence.	delta NaCl // HKT1 UP / bckgrnd DOWN	unknown	R8_A	SALK_104508	?	N604508		GCTGAAGACTAAGCGTCATGC	TTCCATGGTTCCAGACAGAAG
AT3G18280	Bifunctional inhibitor/lipid-transfer protein/seed storage 2S albumin superfamily protein; FUNCTIONS IN: lipid binding; INVOLVED IN: lipid transport; LOCATED IN: endomembrane system;	delta NaCl & delta NaClKCl // HKT1 DOWN / bckgrnd UP	Exon	R9_A	GK-310G07	W/6267047-6267144	N429743		TTGGCTATTTGCTGTGTTTTG	TGCATACAAAGCATCACCAAG
AT4G17340	DELTA-TIP2, TIP2;2, TONOPLAST INTRINSIC PROTEIN 2;2; tonoplast intrinsic protein 2;2 (TIP2;2); FUNCTIONS IN: water channel activity; INVOLVED IN: response to salt stress, transport; LOCATED IN: in 6 components; EXPRESSED IN: 25 plant structures; EXPRESSED DURING: 10 growth stages; CONTAINS InterPro DOMAIN/s: Major intrinsic protein, conserved site (InterPro:IPR022357), Aquaporin (InterPro:IPR0122…	delta NaClKCl // HKT1 DOWN / bckgrnd UP	unknown	R10_A	SALK_152463C		N669286	Gattolin et al.,(2009) BMC Plant Biology : TIP2;2-YFP	TTTTTAGTCACGGTCGTTTGG	ATTGAGCATTCCACTTCGTTG
			unknown	R10_B	SALK_152450		N652450		GCCAGCAAACACAAAGAGAAG	ACGGTTTCGTATTGGTATTGG
AT4G37700	unknown protein	delta NaClKCl // HKT1 DOWN / bckgrnd UP	5'UTR	R11_A	SALK_126307.43.45.x	W/17711094-17711158	N667259		ATGAACATTCAAACTGACCCG	GGCTGAAATATACTGAGGCCC
AT5G05960	Bifunctional inhibitor/lipid-transfer protein/seed storage 2S albumin superfamily protein; FUNCTIONS IN: lipid binding; INVOLVED IN: lipid transport; LOCATED IN: endomembrane system;	delta NaCl & delta NaClKCl // HKT1 DOWN / bckgrnd UP	unknown	R12_A	SALK_027420C		N665643		TTTCTGTCTGCTGCTTCAAGG	ATCCCAGGAAATGGGTATGAG
			unknown	R12_B	SALK_097671C		N664773		GATAAGCAAAATTGCAGCTGC	ATCCCAGGAAATGGGTATGAG
			unknown	R12_C	GK-340D10		N432590		GCCAGCAACACTATTCACCTC	CAAATCCTCCTGCAATTTCAG

## Sheet: Table S2
Supplementary Table S2. Primers used for cloning individual genes and links to their vector maps
Target gene ID	Description	used for cloning	Primer Name	Primer Sequence	Link to Benchling Vector Map
AT4G17340	Root expressed tonoplast intrinsic protein.	TIP2:2 promoter into pGGA vector	TIP_Pro_FW	GGTCTCAaccttcaccactactttggatcac	https://benchling.com/s/seq-oFrRMyLwOCxjLyDlVYQn?m=slm-GDCpj85QkhIy18bGCayU
			TIP_Pro_RW	GGTCTCAtgtttttgatccgacaaaataact
		TIP2:2 CDS into pGGC vector, and removing internal BsaI cut site	TIP_CDS_FW	GGTCTCAggctATGGTGAAGATTGAGATAGG	https://benchling.com/s/seq-iOnIuZ2oKyHt8YzIW8LA?m=slm-LaVtI6Xv8UoWLMuhCZML
			TIP_CDS_m_REV	GTTGCCACCGACGGCGAGTCCGAGTGTCACGGCGGGGT
			TIP_CDS_m_FW	ACCCCGCCGTGACACTCGGACTCGCCGTCGGTGGCAAC
			TIP_CDS_REV	GGTCTCActgaAGGGTAGCTTTCTGTGGTGG
		TIP2:2p::TIP2:2::GFP	Final Constructs	n/a	https://benchling.com/s/seq-o8yvUysR7P2kGW5o3gp4?m=slm-2BNbBgSiyhhmZPRIbaOl
		TIP2:2p::mCherry::TIP2:2			https://benchling.com/s/seq-kX0yGzPrchIIwhGP9iol?m=slm-zxZsjWHYLWcrQap8wWNJ
		35Sp::TIP2:2::GFP			https://benchling.com/s/seq-A1gfaLvSDEaPmk9z8ZIk?m=slm-PHwqJnI4VoXWwQgtVCtj
		UBQ::mCherry::TIP2:2			https://benchling.com/s/seq-8ndVxfu0Fa8vFOk92d1g?m=slm-PF1i7wPUQZ5cwcEODBSv
		TIP2:2p::GUS			https://benchling.com/s/seq-5jiJpr7yhf8ZphWt1mkd?m=slm-lxuf1ec4jj248s89Pz7X
AT3G02140	Encodes a protein that acts in the nucleus and is an important negative regulator of ABA and salt stress responses, and could play a critical role in controlling root elongation, floral initiation and starch degradation.	TMAC2 promoter into pGGA vector	TMAC_Pro_FW	GGTCTCAaccttgccgtgtcgggggcccagt	https://benchling.com/s/seq-IW1TCsjbFEjQUAP6CJcJ?m=slm-uBmUoGqK49ViC1q01vv8
			TMAC_Pro_REV	GGTCTCAaccttgccgtgtcgggggcccagt
		TMAC2 CDS into pGGC vector	TMAC_CDS_FW	GGTCTCAggctATGGAGATGATAAGAGGCAG	https://benchling.com/s/seq-nXuRiJdgC7HNu4pB4Aip?m=slm-64Plb3QP7ipnKHWaINVb
			TMAC_CDS_REV	GGTCTCActgaGATAGAAGAAGAAGGAAGTT
		TMAC2p:TMAC2::GFP	Final Constructs	n/a	https://benchling.com/s/seq-d45eDtAq3Cyd40OBULDH?m=slm-Ey79H27Ju2Eb7FxoZunT
		TMAC2p::mCherry:TMAC2			https://benchling.com/s/seq-p7BTXbdOriDdD1F7geNv?m=slm-T8kqgqFvgQhjavPHFneo
		35Sp::TMAC2::GFP			https://benchling.com/s/seq-VIweE6JrIzz1i058yOX5?m=slm-Z4apZiUAe0U4WZPKaYrS
		UBQ::mCherry:TMAC2			https://benchling.com/s/seq-URJjov6SYpTmklVitDYv?m=slm-1forMN0FTd8y3M26SjY7
		TMAC2::GUS			https://benchling.com/s/seq-sASnt1SOVJv3Ao3Ymhn1?m=slm-Rmo9jTGSLRcrJtaJjvmw
AT3G11730	Encodes a member of the Rab GTPase family of proteins. This protein interacts with the tail region of a myosin XI protein (AT5G43900) in a GTP-dependent manner. It has also been identified as an isoprenylated protein Marker for post-Golgi / endosomal compartments	RabD1 CDS into pGGC vector, and removing internal BsaI cut site	RabD1_Fw_Fr1_GG	ggtctcaggctccATGAGCAACGAGTACGATTA	https://benchling.com/s/seq-fQGu9zoT6xVjRiEk7xLQ?m=slm-uxDQhCkDdvB5Pj1Mgtnu
			RabD1_Rev_m_Fr2_GG	ATAGAATCCTTGGCACTCGTCTCAAGAAAGGGAA
			RabD1_Rev_Fr2_GG	ggtctcactgaCTGACCGCAGCAACCGCCAT
			RabD1_Fw_m_Fr2_GG	TTCCCTTTCTTGAGACGAGTGCCAAGGATTCTAT
AT5G50440	Member of Membrin Gene Family. Encodes a Golgi-localized SNARE protein MEMB12. MEMB12 is a target of miR393b-mediated gene silencing during Pseudomonas syringae pv. Tomato infection. Loss of function of MEMB12 leads to increased exocytosis of an antimicrobial pathogenesis-related protein, PR1 Marker for Golgi	MEMB12 CDS into pGGC vector, and removing internal BsaI cut site	MEMB12_Rev_Fr2_GG	ggtctcactgaGCGTGTCCATCTTATGAAGA	https://benchling.com/s/seq-VjtzQD14PTtZNKP2Wqhv?m=slm-8hGmjI59Fx2v96JQSFZe
			MEMB12_Rev_m_Fr1_GG	CGCCAGAGCCCGTCCATATTGGAACAAAGAGATTGAACCTCGG
			MEMB12_Fw_m_Fr2_GG	CCGAGGTTCAATCTCTTTGTTCCAATATGGACGGGCTCTGGCG
			MEMB12_Fw_Fr1_GG	ggtctcaggctccATGGCGTCTGGGACAGTGGG
AT4G19640	ARA7 is a marker for Late endosome / pre-vacuolar compartment	Rab2Fb CDS into pGGC vector	Rab2Fb_Rev_GG	ggtctcactgaAGCACAACAAGATGAGCTCA	https://benchling.com/s/seq-AetMoKtyGwANXUU1cScY?m=slm-6mTB9q0HPb1DeND3yLbx
			RabF2b_Fw_GG	ggtctcaggctccATGGCTGCAGCTGGAAACAA
AT4G32150	AtVAMP711 is a member of Synaptobrevin-like AtVAMP7C, v-SNARE (soluble N-ethyl-maleimide sensitive factor attachment protein receptors) protein family. SNAREs have been divided into four subgroups: Qa-, Qb-, Qc- and R-SNAREs. R-SNAREs are classified into three groups, the Sec22-, YKT6- and VAMP7-like R-SNAREs. One R-SNARE and three Q-SNAREs (one of each subgroup) form the trans-SNARE complex, whi…	VAMP711 CDS into pGGC vector	VAMP711_Rev_GG	ggtctcactgaAATGCAAGATGGTAGAGTAG	https://benchling.com/s/seq-msaQUgNtTbEKQLeKryj7?m=slm-hs5JtVEyUWBdLsTwMo21
			VAMP711_Fw_GG	ggtctcaggctccATGGCGATTCTGTACGCCCT
AT4G00430	Member of the plasma membrane intrinsic protein subfamily PIP1 Marker for endoplasmic reticulum/plasma membrane	PIP1;4 CDS into pGGC vector	PIP1;4_Rev_GG	ggtctcactgaACTCTTGCTCTTGAAAGGAA	https://benchling.com/s/seq-ngSwsqqdkQW5xmkbuP9t?m=slm-IiNmPq0k2upTF5EGjziR
			PIP1;4_Fw_GG	ggtctcaggctccATGGAAGGCAAAGAAGAAGA
AT4G19030	NIP1:1 - an aquaporin whose expression level is reduced by ABA, NaCl, dark, and desiccation. is expressed at relatively low levels under normal conditions. Also functions in arsenite transport and tolerance. NIP1:1 is a marker for endoplasmic reticulum/plasma membrane	NIP1;1 CDS into pGGC vector	NIP1;1_Rev_GG	ggtctcactgaAGTGCTACCGATTCTCACGG	https://benchling.com/s/seq-fgQMBaHpkHK7cfG4FbzO?m=slm-zx8ktSTQxbwSXPVDEz3C
			NIP1;1_Fw_GG	ggtctcaggctccATGGCGGATATCTCGGGAAA
AT1G26670	member of VTI1 Gene Family. Normally localizes to the transgolgi network and plasma membrane. A dominant mutation (zip1) alters the subcellular localization of VTI12 and suppresses loss of function mutation (zag1) of VTI11. Interacts with members of the SYP family. Involved in protein trafficking to protein storage vacuoles Marker for trans-golgi network / early endosome	VTI12 CDS into pGGC vector	VTI12_Rev_GG	ggtctcactgaATGAGAAAGCTTGTATGAGA	https://benchling.com/s/seq-jE95G0mSzWTQgvnHGc98?m=slm-R4Uu6ltXtooecg39eeDk
			VTI12_Fw_GG	ggtctcaggctccATGAGCGACGTATTTGAAGG

## Sheet: Table S3
Supplementary Table S3.List of primers used for expression
Gene	Gene accession number	Use	Forward primer	Reverse primer
AtTMAC2	AT3G02140	qPCR	GAAATACGGCGAAGAAGCAG	AAACCCTTCCACTCGTTTCC
AtTIP2:2	AT4G17340	qPCR	TTTCTGTGGTGGGAGCTGG	GCTCCAATTGCTATCGGT
Actin2	AT3G18780	qPCR	TCCCTCAGCACATTCCAGCAGAT	AACGATTCCTGGACCTGCCTCATC
EF1_alpha	AT5G60390	qPCR	ACCAAGATTGACAGGCGTTC	TTCACCATACCAGCATCACC
AtCACS	AT5G46630	qPCR	ACTCAGGAAGGTGTACGGTCA	TGCATTTGGAACAGGTTTGT
ABI4	AT2G40220	qPCR	GATGGGACAATTCCAACACC	ACGCCACCTCATGATGAAAC
ABI5	AT2G36270	qPCR	ACCTAATCCAAACCCGAACC	ACCGGTTCCTTGAAACACAC
AtHKT1;1	AT4G10310	qPCR	AGACGCGAGTTATGGGTTTG	CCAGATTTGGCTGTGAACTG

## Sheet: Table S4
Supplementary Table S4. Relative expression of all mapped genes
root	rel_expression	genotype	condition
AT1G01020	1.45105	E	NaCl
AT1G01030	1.23266	E	NaCl
AT1G01040	1.01579	E	NaCl
AT1G01050	0.907009	E	NaCl
AT1G01060	-2.88168	E	NaCl
AT1G01070	1.94499	E	NaCl
AT1G01080	0.701111	E	NaCl
AT1G01090	1.02512	E	NaCl
AT1G01100	0.955864	E	NaCl
AT1G01110	0.719917	E	NaCl
AT1G01120	1.15817	E	NaCl
AT1G01140	3.19294	E	NaCl
AT1G01160	1.03186	E	NaCl
AT1G01170	2.1005	E	NaCl
AT1G01180	1.07937	E	NaCl
AT1G01190	2.91916	E	NaCl
AT1G01200	0.463265	E	NaCl
AT1G01210	0.721938	E	NaCl
AT1G01220	1.02393	E	NaCl
AT1G01225	-1.48068	E	NaCl
AT1G01230	1.03547	E	NaCl
AT1G01240	1.54439	E	NaCl
AT1G01260	0.907182	E	NaCl
AT1G01290	0.897674	E	NaCl
AT1G01300	0.890664	E	NaCl
AT1G01320	1.05101	E	NaCl
AT1G01340	0.676889	E	NaCl
AT1G01350	0.978666	E	NaCl
AT1G01360	0.719517	E	NaCl
AT1G01370	0.814873	E	NaCl
AT1G01380	0.911675	E	NaCl
AT1G01390	1.05711	E	NaCl
AT1G01420	0.376197	E	NaCl
AT1G01430	0.991704	E	NaCl
AT1G01440	1.09798	E	NaCl
AT1G01448	0.66435	E	NaCl
AT1G01453	5.15448	E	NaCl
AT1G01470	1.16276	E	NaCl
AT1G01480	0.630567	E	NaCl
AT1G01490	0.860315	E	NaCl
AT1G01500	1.11829	E	NaCl
AT1G01510	0.961325	E	NaCl
AT1G01540	0.954012	E	NaCl
AT1G01550	1.032	E	NaCl
AT1G01560	0.845929	E	NaCl
AT1G01570	-4.22483	E	NaCl
AT1G01580	0.490214	E	NaCl
AT1G01600	0.790925	E	NaCl
AT1G01610	0.969829	E	NaCl
AT1G01620	1.01894	E	NaCl
AT1G01630	0.995189	E	NaCl
AT1G01640	0.779078	E	NaCl
AT1G01650	0.997596	E	NaCl
AT1G01660	-1.03535	E	NaCl
AT1G01670	3.14131	E	NaCl
AT1G01690	1.53142	E	NaCl
AT1G01710	1.0975	E	NaCl
AT1G01720	1.13022	E	NaCl
AT1G01725	-1.48182	E	NaCl
AT1G01730	1.07871	E	NaCl
AT1G01740	-0.0249643	E	NaCl
AT1G01750	0.875492	E	NaCl
AT1G01760	0.898945	E	NaCl
AT1G01770	1.16025	E	NaCl
AT1G01780	0.64939	E	NaCl
AT1G01790	0.760582	E	NaCl
AT1G01800	1.02913	E	NaCl
AT1G01820	0.959899	E	NaCl
AT1G01830	0.833837	E	NaCl
AT1G01860	1.0129	E	NaCl
AT1G01880	0.383476	E	NaCl
AT1G01900	0.895164	E	NaCl
AT1G01910	0.93692	E	NaCl
AT1G01920	0.8892	E	NaCl
AT1G01930	1.3903	E	NaCl
AT1G01940	0.703742	E	NaCl
AT1G01950	1.01285	E	NaCl
AT1G01960	1.00214	E	NaCl
AT1G01970	0.868508	E	NaCl
AT1G01990	0.927897	E	NaCl
AT1G02000	0.964472	E	NaCl
AT1G02010	0.649327	E	NaCl
AT1G02020	3.52527	E	NaCl
AT1G02030	0.103622	E	NaCl
AT1G02050	1.07914	E	NaCl
AT1G02060	1.24862	E	NaCl
AT1G02080	1.01917	E	NaCl
AT1G02090	0.873458	E	NaCl
AT1G02100	0.990357	E	NaCl
AT1G02110	1.00012	E	NaCl
AT1G02120	1.03901	E	NaCl
AT1G02130	0.952852	E	NaCl
AT1G02140	0.975625	E	NaCl
AT1G02145	0.876036	E	NaCl
AT1G02150	0.885663	E	NaCl
AT1G02160	0.749418	E	NaCl
AT1G02170	1.15838	E	NaCl
AT1G02180	0.996066	E	NaCl
AT1G02205	0.591182	E	NaCl
AT1G02220	1.75644	E	NaCl
AT1G02230	0.577802	E	NaCl
AT1G02260	0.980276	E	NaCl
AT1G02270	1.075	E	NaCl
AT1G02280	0.88482	E	NaCl
AT1G02290	1.07226	E	NaCl
AT1G02300	-0.470823	E	NaCl
AT1G02305	1.03695	E	NaCl
AT1G02310	5.59725	E	NaCl
AT1G02330	0.869072	E	NaCl
AT1G02335	2.19924	E	NaCl
AT1G02340	-4.67921	E	NaCl
AT1G02360	0.82743	E	NaCl
AT1G02370	0.993823	E	NaCl
AT1G02380	-0.235818	E	NaCl
AT1G02390	-106.486	E	NaCl
AT1G02400	1.55218	E	NaCl
AT1G02410	1.12723	E	NaCl
AT1G02420	0.842164	E	NaCl
AT1G02430	1.8047	E	NaCl
AT1G02460	0.986717	E	NaCl
AT1G02475	-106.486	E	NaCl
AT1G02500	0.967816	E	NaCl
AT1G02520	0.972949	E	NaCl
AT1G02560	1.0241	E	NaCl
AT1G02570	0.523616	E	NaCl
AT1G02575	0.926339	E	NaCl
AT1G02580	-0.010568	E	NaCl
AT1G02610	-2.46763	E	NaCl
AT1G02640	1.768	E	NaCl
AT1G02650	1.11982	E	NaCl
AT1G02660	2.82214	E	NaCl
AT1G02670	3.4774	E	NaCl
AT1G02680	0.729935	E	NaCl
AT1G02690	0.962537	E	NaCl
AT1G02700	1.60658	E	NaCl
AT1G02720	0.781359	E	NaCl
AT1G02730	1.09841	E	NaCl
AT1G02740	2.03388	E	NaCl
AT1G02750	2.0587	E	NaCl
AT1G02780	0.989679	E	NaCl
AT1G02810	0.950473	E	NaCl
AT1G02816	0.950617	E	NaCl
AT1G02840	0.911839	E	NaCl
AT1G02850	1.2576	E	NaCl
AT1G02860	1.67206	E	NaCl
AT1G02870	0.821195	E	NaCl
AT1G02880	0.896613	E	NaCl
AT1G02890	1.00708	E	NaCl
AT1G02900	0.758329	E	NaCl
AT1G02910	0.952762	E	NaCl
AT1G02920	3.14762	E	NaCl
AT1G02930	2.81076	E	NaCl
AT1G02950	1.34112	E	NaCl
AT1G02960	0.870857	E	NaCl
AT1G02970	0.905102	E	NaCl
AT1G02980	1.60658	E	NaCl
AT1G02990	1.30287	E	NaCl
AT1G03000	1.28152	E	NaCl
AT1G03010	-13.9185	E	NaCl
AT1G03030	0.983565	E	NaCl
AT1G03040	0.973513	E	NaCl
AT1G03060	1.05131	E	NaCl
AT1G03070	-2.79647	E	NaCl
AT1G03080	1.08704	E	NaCl
AT1G03090	1.30168	E	NaCl
AT1G03100	0.539445	E	NaCl
AT1G03106	2.19496	E	NaCl
AT1G03110	0.961431	E	NaCl
AT1G03130	2.13965	E	NaCl
AT1G03140	1.02603	E	NaCl
AT1G03150	0.97984	E	NaCl
AT1G03160	1.04069	E	NaCl
AT1G03180	0.579652	E	NaCl
AT1G03190	1.13512	E	NaCl
AT1G03210	0.847059	E	NaCl
AT1G03220	1.18838	E	NaCl
AT1G03230	0.936746	E	NaCl
AT1G03250	1.02924	E	NaCl
AT1G03260	0.810414	E	NaCl
AT1G03270	-3.30805	E	NaCl
AT1G03280	1.02876	E	NaCl
AT1G03290	1.12132	E	NaCl
AT1G03300	0.0880558	E	NaCl
AT1G03310	1.46258	E	NaCl
AT1G03330	0.896851	E	NaCl
AT1G03340	0.103223	E	NaCl
AT1G03350	0.976431	E	NaCl
AT1G03360	0.777423	E	NaCl
AT1G03365	0.953127	E	NaCl
AT1G03370	1.10316	E	NaCl
AT1G03380	1.14427	E	NaCl
AT1G03400	0.224671	E	NaCl
AT1G03410	0.966194	E	NaCl
AT1G03420	0.857875	E	NaCl
AT1G03430	0.854877	E	NaCl
AT1G03440	0.201279	E	NaCl
AT1G03457	0.840429	E	NaCl
AT1G03470	4.73783	E	NaCl
AT1G03475	1.05648	E	NaCl
AT1G03510	1.34606	E	NaCl
AT1G03520	1.60238	E	NaCl
AT1G03530	0.92759	E	NaCl
AT1G03540	-1.0232	E	NaCl
AT1G03545	-1.8586	E	NaCl
AT1G03550	0.780753	E	NaCl
AT1G03560	0.776068	E	NaCl
AT1G03590	0.981893	E	NaCl
AT1G03600	1.27353	E	NaCl
AT1G03610	2.13847	E	NaCl
AT1G03630	1.44463	E	NaCl
AT1G03650	2.63328	E	NaCl
AT1G03660	1.15573	E	NaCl
AT1G03680	1.06701	E	NaCl
AT1G03687	0.604655	E	NaCl
AT1G03700	-0.046342	E	NaCl
AT1G03730	1.38996	E	NaCl
AT1G03740	1.12992	E	NaCl
AT1G03750	1.56332	E	NaCl
AT1G03760	1.07309	E	NaCl
AT1G03770	0.957446	E	NaCl
AT1G03780	1.29284	E	NaCl
AT1G03790	-0.0416631	E	NaCl
AT1G03820	1.05621	E	NaCl
AT1G03830	0.792245	E	NaCl
AT1G03840	0.787287	E	NaCl
AT1G03850	1.28844	E	NaCl
AT1G03860	0.924365	E	NaCl
AT1G03870	0.890609	E	NaCl
AT1G03900	0.953921	E	NaCl
AT1G03905	0.652131	E	NaCl
AT1G03910	1.03084	E	NaCl
AT1G03920	1.22661	E	NaCl
AT1G03930	1.0384	E	NaCl
AT1G03935	5.71034	E	NaCl
AT1G03950	0.902429	E	NaCl
AT1G03960	1.07784	E	NaCl
AT1G03970	1.22471	E	NaCl
AT1G03980	0.814954	E	NaCl
AT1G04000	0.672036	E	NaCl
AT1G04010	1.17483	E	NaCl
AT1G04020	0.864165	E	NaCl
AT1G04030	0.847572	E	NaCl
AT1G04040	0.982864	E	NaCl
AT1G04050	0.961579	E	NaCl
AT1G04070	0.72191	E	NaCl
AT1G04080	0.99092	E	NaCl
AT1G04090	0.70797	E	NaCl
AT1G04100	0.031497	E	NaCl
AT1G04110	1.05711	E	NaCl
AT1G04120	1.04254	E	NaCl
AT1G04130	0.84536	E	NaCl
AT1G04140	0.993814	E	NaCl
AT1G04150	1.00166	E	NaCl
AT1G04160	0.952534	E	NaCl
AT1G04170	0.956168	E	NaCl
AT1G04180	0.972045	E	NaCl
AT1G04190	0.982127	E	NaCl
AT1G04200	1.03924	E	NaCl
AT1G04210	0.981474	E	NaCl
AT1G04220	1.03181	E	NaCl
AT1G04230	1.19672	E	NaCl
AT1G04240	1.0555	E	NaCl
AT1G04250	0.901643	E	NaCl
AT1G04260	1.05915	E	NaCl
AT1G04270	0.973014	E	NaCl
AT1G04280	0.832923	E	NaCl
AT1G04290	0.92134	E	NaCl
AT1G04295	0.420478	E	NaCl
AT1G04300	1.02771	E	NaCl
AT1G04310	7.16458	E	NaCl
AT1G04330	11.4031	E	NaCl
AT1G04340	0.847971	E	NaCl
AT1G04350	-0.866408	E	NaCl
AT1G04360	1.23777	E	NaCl
AT1G04390	1.1244	E	NaCl
AT1G04400	1.14821	E	NaCl
AT1G04410	0.995851	E	NaCl
AT1G04420	1.09334	E	NaCl
AT1G04425	-0.513373	E	NaCl
AT1G04430	0.984018	E	NaCl
AT1G04440	1.06828	E	NaCl
AT1G04480	0.969633	E	NaCl
AT1G04490	9.9179	E	NaCl
AT1G04510	0.924257	E	NaCl
AT1G04520	0.848739	E	NaCl
AT1G04530	1.06858	E	NaCl
AT1G04550	0.771668	E	NaCl
AT1G04555	1.46958	E	NaCl
AT1G04560	0.784736	E	NaCl
AT1G04570	1.00166	E	NaCl
AT1G04580	1.92231	E	NaCl
AT1G04590	0.992379	E	NaCl
AT1G04600	0.0822551	E	NaCl
AT1G04610	0.785901	E	NaCl
AT1G04620	0.510837	E	NaCl
AT1G04630	0.965883	E	NaCl
AT1G04635	0.184263	E	NaCl
AT1G04640	0.818723	E	NaCl
AT1G04650	0.970821	E	NaCl
AT1G04680	0.974314	E	NaCl
AT1G04690	0.975216	E	NaCl
AT1G04700	2.28061	E	NaCl
AT1G04710	0.781195	E	NaCl
AT1G04730	0.91557	E	NaCl
AT1G04750	1.01208	E	NaCl
AT1G04760	4.03777	E	NaCl
AT1G04770	1.07779	E	NaCl
AT1G04778	0.468064	E	NaCl
AT1G04780	1.06761	E	NaCl
AT1G04790	1.11381	E	NaCl
AT1G04800	-36.7704	E	NaCl
AT1G04810	0.93811	E	NaCl
AT1G04820	0.972423	E	NaCl
AT1G04830	0.976544	E	NaCl
AT1G04840	0.636847	E	NaCl
AT1G04850	0.993713	E	NaCl
AT1G04860	0.872164	E	NaCl
AT1G04870	0.935074	E	NaCl
AT1G04900	0.848606	E	NaCl
AT1G04910	1.06757	E	NaCl
AT1G04930	1.14442	E	NaCl
AT1G04945	0.678088	E	NaCl
AT1G04950	0.87928	E	NaCl
AT1G04960	0.978768	E	NaCl
AT1G04970	1.03491	E	NaCl
AT1G04980	0.849312	E	NaCl
AT1G04985	1.11032	E	NaCl
AT1G04990	1.12594	E	NaCl
AT1G05000	0.597441	E	NaCl
AT1G05010	1.33618	E	NaCl
AT1G05020	1.66173	E	NaCl
AT1G05030	0.814784	E	NaCl
AT1G05055	0.757173	E	NaCl
AT1G05060	0.885195	E	NaCl
AT1G05065	0.803395	E	NaCl
AT1G05070	0.976732	E	NaCl
AT1G05090	1.28625	E	NaCl
AT1G05100	-0.157107	E	NaCl
AT1G05120	1.08113	E	NaCl
AT1G05135	0.654535	E	NaCl
AT1G05140	1.32904	E	NaCl
AT1G05150	0.998584	E	NaCl
AT1G05160	0.863071	E	NaCl
AT1G05170	1.16212	E	NaCl
AT1G05180	1.02611	E	NaCl
AT1G05190	0.815552	E	NaCl
AT1G05200	0.552808	E	NaCl
AT1G05205	0.99624	E	NaCl
AT1G05210	0.669831	E	NaCl
AT1G05220	0.868873	E	NaCl
AT1G05230	0.566841	E	NaCl
AT1G05240	-2.46681	E	NaCl
AT1G05250	-0.713451	E	NaCl
AT1G05260	0.861507	E	NaCl
AT1G05270	0.912761	E	NaCl
AT1G05280	1.12848	E	NaCl
AT1G05300	0.718063	E	NaCl
AT1G05310	-0.91532	E	NaCl
AT1G05320	0.988682	E	NaCl
AT1G05340	2.39782	E	NaCl
AT1G05350	0.982118	E	NaCl
AT1G05360	1.01853	E	NaCl
AT1G05380	1.01378	E	NaCl
AT1G05385	-0.00597433	E	NaCl
AT1G05410	0.887005	E	NaCl
AT1G05420	1.00166	E	NaCl
AT1G05430	0.857125	E	NaCl
AT1G05440	-0.157107	E	NaCl
AT1G05450	0.2415	E	NaCl
AT1G05460	1.11916	E	NaCl
AT1G05470	0.797755	E	NaCl
AT1G05490	-2.60743	E	NaCl
AT1G05500	1.01769	E	NaCl
AT1G05520	1.00086	E	NaCl
AT1G05530	2.18293	E	NaCl
AT1G05540	0.496143	E	NaCl
AT1G05560	1.0716	E	NaCl
AT1G05562	8.77204	E	NaCl
AT1G05570	1.0742	E	NaCl
AT1G05575	-1.08228	E	NaCl
AT1G05577	1.61286	E	NaCl
AT1G05590	0.837326	E	NaCl
AT1G05600	0.010316	E	NaCl
AT1G05620	0.980882	E	NaCl
AT1G05630	1.1087	E	NaCl
AT1G05640	0.930136	E	NaCl
AT1G05650	1.06561	E	NaCl
AT1G05660	1.08725	E	NaCl
AT1G05670	0.57259	E	NaCl
AT1G05675	5.78268	E	NaCl
AT1G05680	1.05701	E	NaCl
AT1G05690	2.91395	E	NaCl
AT1G05700	0.00424698	E	NaCl
AT1G05710	1.11549	E	NaCl
AT1G05720	0.882078	E	NaCl
AT1G05730	0.288525	E	NaCl
AT1G05750	0.558249	E	NaCl
AT1G05760	-0.464118	E	NaCl
AT1G05770	1.2792	E	NaCl
AT1G05780	0.723409	E	NaCl
AT1G05785	1.10736	E	NaCl
AT1G05790	1.20024	E	NaCl
AT1G05805	0.957412	E	NaCl
AT1G05810	0.664311	E	NaCl
AT1G05820	97.1386	E	NaCl
AT1G05830	1.01958	E	NaCl
AT1G05835	0.587832	E	NaCl
AT1G05840	1.02142	E	NaCl
AT1G05850	0.963483	E	NaCl
AT1G05860	1.55218	E	NaCl
AT1G05870	0.845228	E	NaCl
AT1G05890	0.970413	E	NaCl
AT1G05900	0.449674	E	NaCl
AT1G05910	0.903859	E	NaCl
AT1G05940	1.08985	E	NaCl
AT1G05950	0.905102	E	NaCl
AT1G05960	1.0053	E	NaCl
AT1G05970	0.010316	E	NaCl
AT1G05990	3.73398	E	NaCl
AT1G06000	0.706328	E	NaCl
AT1G06002	0.786404	E	NaCl
AT1G06010	0.71042	E	NaCl
AT1G06040	0.916592	E	NaCl
AT1G06050	-0.372432	E	NaCl
AT1G06060	1.01809	E	NaCl
AT1G06070	0.997243	E	NaCl
AT1G06080	7.93931	E	NaCl
AT1G06090	1.88164	E	NaCl
AT1G06110	1.02636	E	NaCl
AT1G06120	1.24026	E	NaCl
AT1G06130	0.972115	E	NaCl
AT1G06140	1.98282	E	NaCl
AT1G06150	-0.255866	E	NaCl
AT1G06160	2.7971	E	NaCl
AT1G06180	0.788022	E	NaCl
AT1G06190	0.910738	E	NaCl
AT1G06200	1.01859	E	NaCl
AT1G06210	1.16176	E	NaCl
AT1G06220	0.953549	E	NaCl
AT1G06230	1.07609	E	NaCl
AT1G06240	0.795194	E	NaCl
AT1G06265	0.331718	E	NaCl
AT1G06270	1.31502	E	NaCl
AT1G06290	1.04328	E	NaCl
AT1G06310	0.396618	E	NaCl
AT1G06330	0.843927	E	NaCl
AT1G06350	1.3698	E	NaCl
AT1G06360	0.843927	E	NaCl
AT1G06370	2.19496	E	NaCl
AT1G06380	1.04238	E	NaCl
AT1G06390	1.00083	E	NaCl
AT1G06400	0.997817	E	NaCl
AT1G06410	1.03803	E	NaCl
AT1G06420	2.01326	E	NaCl
AT1G06430	0.986013	E	NaCl
AT1G06440	-0.841253	E	NaCl
AT1G06450	0.0212995	E	NaCl
AT1G06460	1.29028	E	NaCl
AT1G06470	0.983483	E	NaCl
AT1G06475	-2.46763	E	NaCl
AT1G06490	1.3254	E	NaCl
AT1G06500	0.657137	E	NaCl
AT1G06510	0.466557	E	NaCl
AT1G06515	0.7977	E	NaCl
AT1G06520	0.420875	E	NaCl
AT1G06530	1.04389	E	NaCl
AT1G06550	0.888759	E	NaCl
AT1G06560	0.683339	E	NaCl
AT1G06570	1.56873	E	NaCl
AT1G06580	-1.16583	E	NaCl
AT1G06590	1.1387	E	NaCl
AT1G06620	0.975919	E	NaCl
AT1G06630	1.25512	E	NaCl
AT1G06640	0.928147	E	NaCl
AT1G06645	0.548874	E	NaCl
AT1G06650	1.22681	E	NaCl
AT1G06660	0.670164	E	NaCl
AT1G06670	0.919562	E	NaCl
AT1G06680	1.10665	E	NaCl
AT1G06690	0.804732	E	NaCl
AT1G06700	0.980438	E	NaCl
AT1G06710	0.876281	E	NaCl
AT1G06720	0.953187	E	NaCl
AT1G06730	0.938257	E	NaCl
AT1G06740	1.14778	E	NaCl
AT1G06760	0.997937	E	NaCl
AT1G06770	0.786404	E	NaCl
AT1G06780	1.07853	E	NaCl
AT1G06790	0.673887	E	NaCl
AT1G06800	0.874423	E	NaCl
AT1G06820	0.844355	E	NaCl
AT1G06830	-5.89327	E	NaCl
AT1G06840	1.04091	E	NaCl
AT1G06850	0.769097	E	NaCl
AT1G06870	0.954625	E	NaCl
AT1G06890	0.970533	E	NaCl
AT1G06900	1.00091	E	NaCl
AT1G06910	-0.108242	E	NaCl
AT1G06923	-7.6567	E	NaCl
AT1G06930	0.657249	E	NaCl
AT1G06950	0.993419	E	NaCl
AT1G06960	0.517685	E	NaCl
AT1G06980	1.99035	E	NaCl
AT1G07000	0.851223	E	NaCl
AT1G07010	-0.255866	E	NaCl
AT1G07020	0.990442	E	NaCl
AT1G07030	0.927596	E	NaCl
AT1G07040	1.28981	E	NaCl
AT1G07050	-2.72154	E	NaCl
AT1G07070	0.865044	E	NaCl
AT1G07080	1.01416	E	NaCl
AT1G07090	0.955943	E	NaCl
AT1G07110	1.0391	E	NaCl
AT1G07119	5.10371	E	NaCl
AT1G07128	1.86476	E	NaCl
AT1G07130	0.368129	E	NaCl
AT1G07135	-0.235818	E	NaCl
AT1G07140	0.973768	E	NaCl
AT1G07150	-0.286506	E	NaCl
AT1G07160	0.420875	E	NaCl
AT1G07170	1.23291	E	NaCl
AT1G07175	1.31578	E	NaCl
AT1G07180	0.765075	E	NaCl
AT1G07200	1.08464	E	NaCl
AT1G07210	0.892531	E	NaCl
AT1G07220	1.05397	E	NaCl
AT1G07230	1.18187	E	NaCl
AT1G07240	1.07742	E	NaCl
AT1G07250	0.932504	E	NaCl
AT1G07260	0.800515	E	NaCl
AT1G07270	0.0777921	E	NaCl
AT1G07280	1.50772	E	NaCl
AT1G07290	1.12334	E	NaCl
AT1G07300	-0.22349	E	NaCl
AT1G07310	1.06467	E	NaCl
AT1G07320	1.00162	E	NaCl
AT1G07350	0.918966	E	NaCl
AT1G07360	1.09059	E	NaCl
AT1G07370	0.90402	E	NaCl
AT1G07380	1.2983	E	NaCl
AT1G07390	-1.87075	E	NaCl
AT1G07400	1.04579	E	NaCl
AT1G07410	0.730065	E	NaCl
AT1G07420	0.856522	E	NaCl
AT1G07430	-0.456596	E	NaCl
AT1G07440	3.14131	E	NaCl
AT1G07470	0.954115	E	NaCl
AT1G07480	0.91782	E	NaCl
AT1G07500	0.582111	E	NaCl
AT1G07510	0.984127	E	NaCl
AT1G07520	1.14406	E	NaCl
AT1G07530	1.17594	E	NaCl
AT1G07550	0.814954	E	NaCl
AT1G07560	0.721938	E	NaCl
AT1G07570	0.866617	E	NaCl
AT1G07590	1.13368	E	NaCl
AT1G07610	1.0316	E	NaCl
AT1G07615	1.03623	E	NaCl
AT1G07620	0.244591	E	NaCl
AT1G07630	0.989034	E	NaCl
AT1G07640	0.847579	E	NaCl
AT1G07650	1.30376	E	NaCl
AT1G07660	0.734496	E	NaCl
AT1G07670	0.939236	E	NaCl
AT1G07700	2.07201	E	NaCl
AT1G07705	0.927293	E	NaCl
AT1G07710	0.00534831	E	NaCl
AT1G07720	-0.809498	E	NaCl
AT1G07728	1.11427	E	NaCl
AT1G07740	0.515693	E	NaCl
AT1G07745	1.21894	E	NaCl
AT1G07750	0.939911	E	NaCl
AT1G07770	0.944217	E	NaCl
AT1G07780	0.77991	E	NaCl
AT1G07790	0.899751	E	NaCl
AT1G07795	5.10371	E	NaCl
AT1G07810	1.00509	E	NaCl
AT1G07820	0.945089	E	NaCl
AT1G07830	0.867242	E	NaCl
AT1G07840	0.983788	E	NaCl
AT1G07870	1.321	E	NaCl
AT1G07880	0.577802	E	NaCl
AT1G07890	0.954847	E	NaCl
AT1G07910	0.950797	E	NaCl
AT1G07920	0.971141	E	NaCl
AT1G07930	0.997786	E	NaCl
AT1G07940	0.943276	E	NaCl
AT1G07950	0.999732	E	NaCl
AT1G07960	0.851756	E	NaCl
AT1G07970	0.806272	E	NaCl
AT1G07980	1.1314	E	NaCl
AT1G07985	1.94946	E	NaCl
AT1G07990	1.11917	E	NaCl
AT1G08000	1.19486	E	NaCl
AT1G08010	0.760982	E	NaCl
AT1G08030	0.895846	E	NaCl
AT1G08040	0.839456	E	NaCl
AT1G08050	1.14181	E	NaCl
AT1G08060	1.12129	E	NaCl
AT1G08070	0.383476	E	NaCl
AT1G08090	1.37296	E	NaCl
AT1G08100	1.05711	E	NaCl
AT1G08110	1.00098	E	NaCl
AT1G08115	0.582111	E	NaCl
AT1G08125	0.874438	E	NaCl
AT1G08130	0.980237	E	NaCl
AT1G08160	0.828065	E	NaCl
AT1G08180	0.244733	E	NaCl
AT1G08190	1.04081	E	NaCl
AT1G08200	0.998488	E	NaCl
AT1G08210	0.662275	E	NaCl
AT1G08220	0.906286	E	NaCl
AT1G08230	1.55447	E	NaCl
AT1G08250	0.775508	E	NaCl
AT1G08260	0.994105	E	NaCl
AT1G08270	2.66457	E	NaCl
AT1G08280	0.850846	E	NaCl
AT1G08290	-1.20209	E	NaCl
AT1G08300	-0.547381	E	NaCl
AT1G08310	0.010316	E	NaCl
AT1G08315	1.31264	E	NaCl
AT1G08320	1.01171	E	NaCl
AT1G08340	0.936011	E	NaCl
AT1G08350	0.934519	E	NaCl
AT1G08360	0.946227	E	NaCl
AT1G08370	1.04228	E	NaCl
AT1G08380	1.16823	E	NaCl
AT1G08390	-1.03535	E	NaCl
AT1G08400	0.86862	E	NaCl
AT1G08410	0.952261	E	NaCl
AT1G08420	1.01379	E	NaCl
AT1G08430	1.11908	E	NaCl
AT1G08440	0.548874	E	NaCl
AT1G08450	1.01597	E	NaCl
AT1G08460	0.989637	E	NaCl
AT1G08465	2.52237	E	NaCl
AT1G08470	0.877809	E	NaCl
AT1G08480	0.946917	E	NaCl
AT1G08490	1.11237	E	NaCl
AT1G08500	0.973194	E	NaCl
AT1G08510	1.00004	E	NaCl
AT1G08520	1.05633	E	NaCl
AT1G08530	0.707278	E	NaCl
AT1G08540	1.03806	E	NaCl
AT1G08550	0.979513	E	NaCl
AT1G08560	1.01275	E	NaCl
AT1G08570	0.998825	E	NaCl
AT1G08580	0.898305	E	NaCl
AT1G08590	0.98164	E	NaCl
AT1G08592	-2.0271	E	NaCl
AT1G08600	1.06089	E	NaCl
AT1G08610	0.669252	E	NaCl
AT1G08620	1.02224	E	NaCl
AT1G08640	0.876949	E	NaCl
AT1G08650	1.09773	E	NaCl
AT1G08660	0.982097	E	NaCl
AT1G08670	0.704135	E	NaCl
AT1G08680	1.15163	E	NaCl
AT1G08700	0.969993	E	NaCl
AT1G08710	0.761109	E	NaCl
AT1G08720	1.24291	E	NaCl
AT1G08730	-0.766022	E	NaCl
AT1G08750	0.904794	E	NaCl
AT1G08760	0.967522	E	NaCl
AT1G08770	1.21894	E	NaCl
AT1G08780	0.927244	E	NaCl
AT1G08800	0.976888	E	NaCl
AT1G08810	1.05985	E	NaCl
AT1G08820	1.03362	E	NaCl
AT1G08830	0.943295	E	NaCl
AT1G08840	1.05359	E	NaCl
AT1G08845	0.63524	E	NaCl
AT1G08880	1.02888	E	NaCl
AT1G08890	1.15356	E	NaCl
AT1G08900	-0.562026	E	NaCl
AT1G08910	0.970487	E	NaCl
AT1G08920	1.34254	E	NaCl
AT1G08930	1.01351	E	NaCl
AT1G08940	1.08974	E	NaCl
AT1G08960	1.03736	E	NaCl
AT1G08970	1.04606	E	NaCl
AT1G08980	1.38996	E	NaCl
AT1G08990	1.03573	E	NaCl
AT1G09000	1.02406	E	NaCl
AT1G09010	1.05596	E	NaCl
AT1G09020	0.948091	E	NaCl
AT1G09040	0.894179	E	NaCl
AT1G09050	0.763247	E	NaCl
AT1G09060	1.04963	E	NaCl
AT1G09070	1.19737	E	NaCl
AT1G09090	0.792748	E	NaCl
AT1G09100	0.959561	E	NaCl
AT1G09130	1.11952	E	NaCl
AT1G09140	1.08407	E	NaCl
AT1G09150	0.904644	E	NaCl
AT1G09155	-0.779994	E	NaCl
AT1G09160	0.843779	E	NaCl
AT1G09170	1.13087	E	NaCl
AT1G09190	-32.9696	E	NaCl
AT1G09195	0.811439	E	NaCl
AT1G09200	0.950683	E	NaCl
AT1G09210	0.954483	E	NaCl
AT1G09220	2.17428	E	NaCl
AT1G09230	0.804253	E	NaCl
AT1G09250	0.946661	E	NaCl
AT1G09270	0.977998	E	NaCl
AT1G09280	0.826052	E	NaCl
AT1G09290	0.741295	E	NaCl
AT1G09300	1.11072	E	NaCl
AT1G09310	1.90905	E	NaCl
AT1G09320	1.30593	E	NaCl
AT1G09330	1.01476	E	NaCl
AT1G09340	0.958965	E	NaCl
AT1G09390	1.45418	E	NaCl
AT1G09410	-4.44968	E	NaCl
AT1G09415	-1.23572	E	NaCl
AT1G09420	0.51043	E	NaCl
AT1G09430	1.00433	E	NaCl
AT1G09440	7.5202	E	NaCl
AT1G09450	0.872257	E	NaCl
AT1G09460	1.12916	E	NaCl
AT1G09470	0.928829	E	NaCl
AT1G09480	2.17428	E	NaCl
AT1G09486	-1.61906	E	NaCl
AT1G09490	1.14267	E	NaCl
AT1G09520	1.02202	E	NaCl
AT1G09530	-102.557	E	NaCl
AT1G09540	0.902796	E	NaCl
AT1G09560	1.01338	E	NaCl
AT1G09570	1.05518	E	NaCl
AT1G09575	8.69084	E	NaCl
AT1G09580	0.872772	E	NaCl
AT1G09590	0.973233	E	NaCl
AT1G09600	0.333618	E	NaCl
AT1G09610	-0.266564	E	NaCl
AT1G09620	0.983199	E	NaCl
AT1G09630	1.04161	E	NaCl
AT1G09640	0.973727	E	NaCl
AT1G09645	1.08405	E	NaCl
AT1G09660	0.835548	E	NaCl
AT1G09680	1.66173	E	NaCl
AT1G09690	0.953859	E	NaCl
AT1G09700	1.04593	E	NaCl
AT1G09710	1.21894	E	NaCl
AT1G09730	1.08279	E	NaCl
AT1G09740	1.1765	E	NaCl
AT1G09750	1.07034	E	NaCl
AT1G09760	0.914244	E	NaCl
AT1G09770	0.986825	E	NaCl
AT1G09780	1.00856	E	NaCl
AT1G09794	-32.9696	E	NaCl
AT1G09795	1.14913	E	NaCl
AT1G09800	0.492289	E	NaCl
AT1G09810	1.17702	E	NaCl
AT1G09815	0.874438	E	NaCl
AT1G09820	0.730436	E	NaCl
AT1G09830	0.854493	E	NaCl
AT1G09840	0.988615	E	NaCl
AT1G09850	1.02713	E	NaCl
AT1G09870	1.02443	E	NaCl
AT1G09880	1.00166	E	NaCl
AT1G09890	-0.755977	E	NaCl
AT1G09900	0.74978	E	NaCl
AT1G09910	0.914892	E	NaCl
AT1G09920	1.03443	E	NaCl
AT1G09932	-1.5396	E	NaCl
AT1G09940	1.12946	E	NaCl
AT1G09960	1.26392	E	NaCl
AT1G09970	1.04264	E	NaCl
AT1G09980	0.918389	E	NaCl
AT1G09995	0.720624	E	NaCl
AT1G10020	0.896268	E	NaCl
AT1G10030	0.835172	E	NaCl
AT1G10040	0.766837	E	NaCl
AT1G10050	0.988283	E	NaCl
AT1G10060	-0.00450243	E	NaCl
AT1G10070	5.1953	E	NaCl
AT1G10090	0.960048	E	NaCl
AT1G10095	0.505937	E	NaCl
AT1G10110	0.636847	E	NaCl
AT1G10120	0.746499	E	NaCl
AT1G10130	0.977196	E	NaCl
AT1G10140	1.55339	E	NaCl
AT1G10150	1.1948	E	NaCl
AT1G10160	0.900634	E	NaCl
AT1G10170	1.06121	E	NaCl
AT1G10180	0.93923	E	NaCl
AT1G10200	0.987634	E	NaCl
AT1G10210	0.531779	E	NaCl
AT1G10230	0.830907	E	NaCl
AT1G10240	1.21001	E	NaCl
AT1G10270	0.856152	E	NaCl
AT1G10280	1.01794	E	NaCl
AT1G10290	1.03076	E	NaCl
AT1G10300	-0.911935	E	NaCl
AT1G10310	0.938152	E	NaCl
AT1G10320	0.994345	E	NaCl
AT1G10330	-6.22953	E	NaCl
AT1G10340	0.224671	E	NaCl
AT1G10350	1.16962	E	NaCl
AT1G10360	1.53642	E	NaCl
AT1G10370	1.11288	E	NaCl
AT1G10380	0.896613	E	NaCl
AT1G10385	2.48449	E	NaCl
AT1G10390	0.99581	E	NaCl
AT1G10400	-0.156302	E	NaCl
AT1G10410	1.09679	E	NaCl
AT1G10417	-10.565	E	NaCl
AT1G10430	1.03793	E	NaCl
AT1G10450	1.0552	E	NaCl
AT1G10460	0.62108	E	NaCl
AT1G10470	0.940638	E	NaCl
AT1G10480	1.69129	E	NaCl
AT1G10490	0.934078	E	NaCl
AT1G10500	1.07825	E	NaCl
AT1G10510	0.853091	E	NaCl
AT1G10520	-3.27437	E	NaCl
AT1G10522	0.510516	E	NaCl
AT1G10530	1.98463	E	NaCl
AT1G10550	-2.26993	E	NaCl
AT1G10560	0.82659	E	NaCl
AT1G10570	0.936938	E	NaCl
AT1G10580	0.987261	E	NaCl
AT1G10590	0.949483	E	NaCl
AT1G10600	0.706236	E	NaCl
AT1G10610	0.503111	E	NaCl
AT1G10630	0.958237	E	NaCl
AT1G10640	0.694792	E	NaCl
AT1G10650	0.990442	E	NaCl
AT1G10660	0.99776	E	NaCl
AT1G10670	1.0202	E	NaCl
AT1G10680	1.05985	E	NaCl
AT1G10682	0.921777	E	NaCl
AT1G10690	-0.736379	E	NaCl
AT1G10700	1.10906	E	NaCl
AT1G10720	0.981635	E	NaCl
AT1G10730	1.023	E	NaCl
AT1G10740	1.16025	E	NaCl
AT1G10750	0.33731	E	NaCl
AT1G10760	1.10989	E	NaCl
AT1G10780	1.02912	E	NaCl
AT1G10790	0.268119	E	NaCl
AT1G10800	-0.198207	E	NaCl
AT1G10810	1.17837	E	NaCl
AT1G10820	0.812228	E	NaCl
AT1G10830	1.37346	E	NaCl
AT1G10840	0.923022	E	NaCl
AT1G10850	0.921418	E	NaCl
AT1G10865	1.07934	E	NaCl
AT1G10870	0.950089	E	NaCl
AT1G10880	1.05711	E	NaCl
AT1G10890	0.922417	E	NaCl
AT1G10900	1.07808	E	NaCl
AT1G10910	0.614714	E	NaCl
AT1G10920	0.575297	E	NaCl
AT1G10930	0.920817	E	NaCl
AT1G10940	0.937101	E	NaCl
AT1G10950	1.0255	E	NaCl
AT1G10960	0.769019	E	NaCl
AT1G10970	0.603527	E	NaCl
AT1G10990	0.515129	E	NaCl
AT1G11000	0.976737	E	NaCl
AT1G11020	1.01604	E	NaCl
AT1G11050	1.15726	E	NaCl
AT1G11060	0.949548	E	NaCl
AT1G11070	0.0148438	E	NaCl
AT1G11080	0.698333	E	NaCl
AT1G11090	0.875664	E	NaCl
AT1G11100	1.83322	E	NaCl
AT1G11120	-3.10233	E	NaCl
AT1G11125	0.763367	E	NaCl
AT1G11130	1.11292	E	NaCl
AT1G11150	97.1386	E	NaCl
AT1G11160	0.938885	E	NaCl
AT1G11170	2.33173	E	NaCl
AT1G11175	0.925414	E	NaCl
AT1G11180	2.42278	E	NaCl
AT1G11185	-6.22953	E	NaCl
AT1G11190	-332.863	E	NaCl
AT1G11200	1.1854	E	NaCl
AT1G11210	2.14142	E	NaCl
AT1G11220	1.01719	E	NaCl
AT1G11240	0.930907	E	NaCl
AT1G11260	1.13739	E	NaCl
AT1G11270	0.669709	E	NaCl
AT1G11280	0.832325	E	NaCl
AT1G11290	0.566841	E	NaCl
AT1G11300	4.40489	E	NaCl
AT1G11310	1.08545	E	NaCl
AT1G11320	-0.66781	E	NaCl
AT1G11330	1.02833	E	NaCl
AT1G11350	0.699797	E	NaCl
AT1G11360	1.19291	E	NaCl
AT1G11380	0.938971	E	NaCl
AT1G11390	0.861317	E	NaCl
AT1G11400	0.91258	E	NaCl
AT1G11410	-0.531183	E	NaCl
AT1G11420	1.08231	E	NaCl
AT1G11430	0.901838	E	NaCl
AT1G11440	0.639455	E	NaCl
AT1G11450	1.08239	E	NaCl
AT1G11460	-17.2348	E	NaCl
AT1G11475	0.854019	E	NaCl
AT1G11480	0.991757	E	NaCl
AT1G11490	97.1386	E	NaCl
AT1G11530	1.04593	E	NaCl
AT1G11540	0.960752	E	NaCl
AT1G11545	0.92664	E	NaCl
AT1G11570	0.517936	E	NaCl
AT1G11580	0.923854	E	NaCl
AT1G11592	0.75593	E	NaCl
AT1G11600	0.693126	E	NaCl
AT1G11630	0.994627	E	NaCl
AT1G11650	1.01679	E	NaCl
AT1G11655	-21.3812	E	NaCl
AT1G11660	1.055	E	NaCl
AT1G11670	0.89571	E	NaCl
AT1G11680	0.989022	E	NaCl
AT1G11700	0.819197	E	NaCl
AT1G11710	0.82569	E	NaCl
AT1G11720	1.08228	E	NaCl
AT1G11730	1.60658	E	NaCl
AT1G11740	1.62545	E	NaCl
AT1G11750	1.04091	E	NaCl
AT1G11755	1.04056	E	NaCl
AT1G11760	1.14575	E	NaCl
AT1G11780	0.919122	E	NaCl
AT1G11790	0.815649	E	NaCl
AT1G11800	0.750666	E	NaCl
AT1G11820	0.946437	E	NaCl
AT1G11840	1.10784	E	NaCl
AT1G11850	0.911675	E	NaCl
AT1G11860	0.938536	E	NaCl
AT1G11870	0.91557	E	NaCl
AT1G11880	2.26483	E	NaCl
AT1G11890	0.947853	E	NaCl
AT1G11900	-0.238077	E	NaCl
AT1G11905	0.887105	E	NaCl
AT1G11910	1.06247	E	NaCl
AT1G11915	0.926339	E	NaCl
AT1G11920	1.22917	E	NaCl
AT1G11930	1.02807	E	NaCl
AT1G11940	0.958805	E	NaCl
AT1G11950	0.957603	E	NaCl
AT1G11960	1.71709	E	NaCl
AT1G12000	0.964126	E	NaCl
AT1G12010	0.518663	E	NaCl
AT1G12020	0.34737	E	NaCl
AT1G12040	0.994349	E	NaCl
AT1G12050	0.947017	E	NaCl
AT1G12060	2.3777	E	NaCl
AT1G12080	0.942214	E	NaCl
AT1G12090	0.9418	E	NaCl
AT1G12110	1.09098	E	NaCl
AT1G12120	0.93288	E	NaCl
AT1G12130	1.20744	E	NaCl
AT1G12140	1.18943	E	NaCl
AT1G12150	0.418977	E	NaCl
AT1G12160	0.897515	E	NaCl
AT1G12200	1.26361	E	NaCl
AT1G12210	0.779627	E	NaCl
AT1G12220	2.33948	E	NaCl
AT1G12230	0.961697	E	NaCl
AT1G12240	0.987183	E	NaCl
AT1G12244	1.57803	E	NaCl
AT1G12250	1.0129	E	NaCl
AT1G12260	1.78218	E	NaCl
AT1G12270	0.919343	E	NaCl
AT1G12280	-3.42947	E	NaCl
AT1G12290	1.7994	E	NaCl
AT1G12300	1.58315	E	NaCl
AT1G12310	0.949328	E	NaCl
AT1G12320	0.974598	E	NaCl
AT1G12330	-1.87075	E	NaCl
AT1G12350	0.800418	E	NaCl
AT1G12360	1.15389	E	NaCl
AT1G12370	0.681	E	NaCl
AT1G12380	1.04704	E	NaCl
AT1G12390	0.830522	E	NaCl
AT1G12400	0.916869	E	NaCl
AT1G12410	0.963402	E	NaCl
AT1G12420	0.785389	E	NaCl
AT1G12430	0.894226	E	NaCl
AT1G12440	0.955473	E	NaCl
AT1G12450	-9.149	E	NaCl
AT1G12460	0.725535	E	NaCl
AT1G12470	1.00953	E	NaCl
AT1G12500	1.025	E	NaCl
AT1G12520	1.02076	E	NaCl
AT1G12530	0.937931	E	NaCl
AT1G12550	-0.595234	E	NaCl
AT1G12560	1.00831	E	NaCl
AT1G12580	0.994858	E	NaCl
AT1G12600	4.22139	E	NaCl
AT1G12620	0.850584	E	NaCl
AT1G12640	0.918494	E	NaCl
AT1G12650	0.95985	E	NaCl
AT1G12680	0.950941	E	NaCl
AT1G12700	14.4316	E	NaCl
AT1G12710	1.40242	E	NaCl
AT1G12730	3.13172	E	NaCl
AT1G12740	0.973158	E	NaCl
AT1G12750	0.882727	E	NaCl
AT1G12760	0.987326	E	NaCl
AT1G12770	0.841702	E	NaCl
AT1G12775	-0.779536	E	NaCl
AT1G12780	1.51628	E	NaCl
AT1G12790	0.0731806	E	NaCl
AT1G12800	1.03959	E	NaCl
AT1G12810	0.928686	E	NaCl
AT1G12820	0.913937	E	NaCl
AT1G12830	0.994777	E	NaCl
AT1G12840	1.0002	E	NaCl
AT1G12845	-109.464	E	NaCl
AT1G12850	0.988989	E	NaCl
AT1G12860	0.955625	E	NaCl
AT1G12880	3.54774	E	NaCl
AT1G12900	1.03137	E	NaCl
AT1G12910	0.968045	E	NaCl
AT1G12920	0.941694	E	NaCl
AT1G12930	0.794197	E	NaCl
AT1G12950	0.963143	E	NaCl
AT1G12970	1.04015	E	NaCl
AT1G12990	1.0653	E	NaCl
AT1G13000	1.03858	E	NaCl
AT1G13020	1.00558	E	NaCl
AT1G13030	0.979513	E	NaCl
AT1G13040	0.48696	E	NaCl
AT1G13050	-0.683143	E	NaCl
AT1G13060	0.966741	E	NaCl
AT1G13080	1.76457	E	NaCl
AT1G13090	2.24038	E	NaCl
AT1G13100	1.16275	E	NaCl
AT1G13110	1.34653	E	NaCl
AT1G13120	0.929328	E	NaCl
AT1G13130	-0.351472	E	NaCl
AT1G13145	2.19496	E	NaCl
AT1G13160	0.924275	E	NaCl
AT1G13170	0.924164	E	NaCl
AT1G13180	1.02104	E	NaCl
AT1G13190	1.00106	E	NaCl
AT1G13195	1.29106	E	NaCl
AT1G13210	1.06285	E	NaCl
AT1G13220	1.02774	E	NaCl
AT1G13245	4.05392	E	NaCl
AT1G13250	0.761294	E	NaCl
AT1G13260	1.27431	E	NaCl
AT1G13270	0.781595	E	NaCl
AT1G13280	0.944286	E	NaCl
AT1G13300	1.09632	E	NaCl
AT1G13320	0.997915	E	NaCl
AT1G13330	3.1512	E	NaCl
AT1G13340	1.49671	E	NaCl
AT1G13350	1.12626	E	NaCl
AT1G13360	1.17518	E	NaCl
AT1G13370	0.942268	E	NaCl
AT1G13380	1.06114	E	NaCl
AT1G13390	1.17371	E	NaCl
AT1G13410	0.746929	E	NaCl
AT1G13420	0.255391	E	NaCl
AT1G13430	1.61439	E	NaCl
AT1G13440	1.03572	E	NaCl
AT1G13450	1.14871	E	NaCl
AT1G13460	0.992311	E	NaCl
AT1G13480	0.517936	E	NaCl
AT1G13500	3.60441	E	NaCl
AT1G13510	0.649327	E	NaCl
AT1G13520	-0.552824	E	NaCl
AT1G13530	0.68741	E	NaCl
AT1G13540	0.39747	E	NaCl
AT1G13550	0.784736	E	NaCl
AT1G13560	1.02141	E	NaCl
AT1G13570	1.33176	E	NaCl
AT1G13580	0.954999	E	NaCl
AT1G13590	1.1268	E	NaCl
AT1G13600	0.523616	E	NaCl
AT1G13610	1.20744	E	NaCl
AT1G13620	5.70943	E	NaCl
AT1G13630	-5.79545	E	NaCl
AT1G13635	2.61984	E	NaCl
AT1G13640	0.80876	E	NaCl
AT1G13670	0.672096	E	NaCl
AT1G13690	0.895693	E	NaCl
AT1G13700	-3.56392	E	NaCl
AT1G13710	6.45338	E	NaCl
AT1G13730	0.979007	E	NaCl
AT1G13740	0.939171	E	NaCl
AT1G13750	0.926766	E	NaCl
AT1G13770	0.828646	E	NaCl
AT1G13780	0.792704	E	NaCl
AT1G13790	0.465904	E	NaCl
AT1G13800	118.145	E	NaCl
AT1G13810	0.879724	E	NaCl
AT1G13820	4.56808	E	NaCl
AT1G13830	1.14512	E	NaCl
AT1G13860	0.829553	E	NaCl
AT1G13870	0.912217	E	NaCl
AT1G13880	1.1111	E	NaCl
AT1G13900	1.00678	E	NaCl
AT1G13910	5.28848	E	NaCl
AT1G13920	1.26214	E	NaCl
AT1G13930	0.946892	E	NaCl
AT1G13940	1.01324	E	NaCl
AT1G13950	0.847579	E	NaCl
AT1G13960	1.05074	E	NaCl
AT1G13970	1.10935	E	NaCl
AT1G13980	0.999222	E	NaCl
AT1G13990	1.30756	E	NaCl
AT1G14000	1.10288	E	NaCl
AT1G14010	0.911676	E	NaCl
AT1G14020	1.00967	E	NaCl
AT1G14030	-0.439164	E	NaCl
AT1G14040	1.16642	E	NaCl
AT1G14060	0.844157	E	NaCl
AT1G14070	1.25155	E	NaCl
AT1G14080	1.06657	E	NaCl
AT1G14090	0.584388	E	NaCl
AT1G14120	1.04328	E	NaCl
AT1G14130	0.979526	E	NaCl
AT1G14140	1.38092	E	NaCl
AT1G14150	-0.82031	E	NaCl
AT1G14160	0.348557	E	NaCl
AT1G14170	0.988801	E	NaCl
AT1G14180	1.08945	E	NaCl
AT1G14185	0.00381404	E	NaCl
AT1G14190	0.178476	E	NaCl
AT1G14200	1.2677	E	NaCl
AT1G14205	0.832354	E	NaCl
AT1G14210	0.763576	E	NaCl
AT1G14220	0.718485	E	NaCl
AT1G14230	0.984861	E	NaCl
AT1G14240	1.24862	E	NaCl
AT1G14250	1.20744	E	NaCl
AT1G14260	1.98282	E	NaCl
AT1G14270	0.105968	E	NaCl
AT1G14280	1.12409	E	NaCl
AT1G14290	0.992973	E	NaCl
AT1G14300	0.897621	E	NaCl
AT1G14310	1.7994	E	NaCl
AT1G14320	0.971314	E	NaCl
AT1G14330	0.856932	E	NaCl
AT1G14340	1.18272	E	NaCl
AT1G14345	0.944262	E	NaCl
AT1G14350	0.701804	E	NaCl
AT1G14360	0.804207	E	NaCl
AT1G14370	1.39223	E	NaCl
AT1G14380	1.06944	E	NaCl
AT1G14390	0.973471	E	NaCl
AT1G14400	0.988705	E	NaCl
AT1G14410	0.67451	E	NaCl
AT1G14430	0.942268	E	NaCl
AT1G14440	-11.2319	E	NaCl
AT1G14450	0.953401	E	NaCl
AT1G14455	0.0731806	E	NaCl
AT1G14460	1.01101	E	NaCl
AT1G14470	5.05812	E	NaCl
AT1G14480	-0.683143	E	NaCl
AT1G14510	0.937784	E	NaCl
AT1G14520	-4.737	E	NaCl
AT1G14530	0.563187	E	NaCl
AT1G14540	0.841544	E	NaCl
AT1G14550	0.63019	E	NaCl
AT1G14560	1.09926	E	NaCl
AT1G14570	1.02134	E	NaCl
AT1G14580	0.897561	E	NaCl
AT1G14590	1.26103	E	NaCl
AT1G14610	0.976338	E	NaCl
AT1G14620	0.895161	E	NaCl
AT1G14630	1.38766	E	NaCl
AT1G14640	3.4774	E	NaCl
AT1G14650	1.00846	E	NaCl
AT1G14660	-1.48952	E	NaCl
AT1G14670	1.00176	E	NaCl
AT1G14680	0.939413	E	NaCl
AT1G14685	1.116	E	NaCl
AT1G14690	1.10018	E	NaCl
AT1G14700	-0.0245848	E	NaCl
AT1G14710	0.972071	E	NaCl
AT1G14720	1.19378	E	NaCl
AT1G14730	1.39108	E	NaCl
AT1G14740	1.08455	E	NaCl
AT1G14750	1.34596	E	NaCl
AT1G14770	0.473943	E	NaCl
AT1G14780	1.09224	E	NaCl
AT1G14790	-6.02791	E	NaCl
AT1G14810	0.931262	E	NaCl
AT1G14820	1.13601	E	NaCl
AT1G14830	0.981436	E	NaCl
AT1G14840	0.507779	E	NaCl
AT1G14850	0.938663	E	NaCl
AT1G14860	1.15259	E	NaCl
AT1G14870	0.988015	E	NaCl
AT1G14890	1.87236	E	NaCl
AT1G14900	0.915487	E	NaCl
AT1G14910	1.00145	E	NaCl
AT1G14920	0.901652	E	NaCl
AT1G14960	0.109102	E	NaCl
AT1G14970	1.45717	E	NaCl
AT1G14980	0.934873	E	NaCl
AT1G14990	0.781699	E	NaCl
AT1G15000	0.990673	E	NaCl
AT1G15002	0.290252	E	NaCl
AT1G15010	0.331718	E	NaCl
AT1G15020	0.92171	E	NaCl
AT1G15030	1.40812	E	NaCl
AT1G15040	2.20186	E	NaCl
AT1G15060	1.10661	E	NaCl
AT1G15080	-0.739091	E	NaCl
AT1G15100	0.9403	E	NaCl
AT1G15110	0.888371	E	NaCl
AT1G15120	0.948897	E	NaCl
AT1G15125	6.45338	E	NaCl
AT1G15130	1.06754	E	NaCl
AT1G15140	0.976746	E	NaCl
AT1G15165	1.11	E	NaCl
AT1G15170	0.861747	E	NaCl
AT1G15180	1.65099	E	NaCl
AT1G15200	0.976985	E	NaCl
AT1G15210	0.980128	E	NaCl
AT1G15215	-0.983303	E	NaCl
AT1G15220	0.986634	E	NaCl
AT1G15230	0.991903	E	NaCl
AT1G15240	0.994203	E	NaCl
AT1G15250	0.880764	E	NaCl
AT1G15260	-1.31812	E	NaCl
AT1G15270	0.986484	E	NaCl
AT1G15280	0.929451	E	NaCl
AT1G15290	1.14833	E	NaCl
AT1G15300	-89.9635	E	NaCl
AT1G15310	1.56328	E	NaCl
AT1G15340	1.00785	E	NaCl
AT1G15350	0.930944	E	NaCl
AT1G15370	0.947017	E	NaCl
AT1G15380	0.806504	E	NaCl
AT1G15385	0.273256	E	NaCl
AT1G15390	0.933857	E	NaCl
AT1G15400	0.968854	E	NaCl
AT1G15405	0.747581	E	NaCl
AT1G15410	0.819169	E	NaCl
AT1G15415	0.362109	E	NaCl
AT1G15420	0.879327	E	NaCl
AT1G15430	1.21534	E	NaCl
AT1G15440	0.92679	E	NaCl
AT1G15460	1.43757	E	NaCl
AT1G15470	0.977481	E	NaCl
AT1G15480	0.782467	E	NaCl
AT1G15490	0.948387	E	NaCl
AT1G15500	0.851585	E	NaCl
AT1G15510	0.239408	E	NaCl
AT1G15520	1.60658	E	NaCl
AT1G15530	0.995848	E	NaCl
AT1G15550	1.29496	E	NaCl
AT1G15570	0.864454	E	NaCl
AT1G15630	1.04579	E	NaCl
AT1G15640	-1.40097	E	NaCl
AT1G15660	1.07835	E	NaCl
AT1G15670	1.15999	E	NaCl
AT1G15690	1.00963	E	NaCl
AT1G15700	0.690597	E	NaCl
AT1G15710	0.874438	E	NaCl
AT1G15720	6.45413	E	NaCl
AT1G15730	0.616027	E	NaCl
AT1G15740	1.21491	E	NaCl
AT1G15750	0.984977	E	NaCl
AT1G15760	0.515693	E	NaCl
AT1G15780	1.08468	E	NaCl
AT1G15790	-0.320634	E	NaCl
AT1G15800	0.796301	E	NaCl
AT1G15810	0.973406	E	NaCl
AT1G15820	1.15102	E	NaCl
AT1G15830	0.548874	E	NaCl
AT1G15860	0.944289	E	NaCl
AT1G15870	-0.470823	E	NaCl
AT1G15880	0.925748	E	NaCl
AT1G15890	-11.1336	E	NaCl
AT1G15900	2.17428	E	NaCl
AT1G15910	0.794974	E	NaCl
AT1G15920	0.950887	E	NaCl
AT1G15930	0.914286	E	NaCl
AT1G15940	0.951595	E	NaCl
AT1G15950	1.1076	E	NaCl
AT1G15960	0.707278	E	NaCl
AT1G15970	0.838421	E	NaCl
AT1G15980	2.1005	E	NaCl
AT1G16000	0.949353	E	NaCl
AT1G16010	0.96306	E	NaCl
AT1G16020	0.87601	E	NaCl
AT1G16022	31.6403	E	NaCl
AT1G16030	1.73874	E	NaCl
AT1G16040	0.892145	E	NaCl
AT1G16060	0.676671	E	NaCl
AT1G16070	0.162827	E	NaCl
AT1G16080	1.20608	E	NaCl
AT1G16110	-1.71738	E	NaCl
AT1G16120	8.53651	E	NaCl
AT1G16130	-3.78512	E	NaCl
AT1G16140	1.74127	E	NaCl
AT1G16150	1.51626	E	NaCl
AT1G16160	1.07255	E	NaCl
AT1G16170	1.11041	E	NaCl
AT1G16180	1.12255	E	NaCl
AT1G16190	0.985822	E	NaCl
AT1G16210	1.08766	E	NaCl
AT1G16220	0.418855	E	NaCl
AT1G16240	1.06397	E	NaCl
AT1G16250	1.59	E	NaCl
AT1G16260	0.832354	E	NaCl
AT1G16270	0.987829	E	NaCl
AT1G16280	0.999911	E	NaCl
AT1G16300	1.05156	E	NaCl
AT1G16310	1.12847	E	NaCl
AT1G16320	0.906494	E	NaCl
AT1G16330	1.02242	E	NaCl
AT1G16340	0.868761	E	NaCl
AT1G16350	0.942954	E	NaCl
AT1G16370	0.322851	E	NaCl
AT1G16390	0.00363865	E	NaCl
AT1G16400	-0.654898	E	NaCl
AT1G16410	1.3698	E	NaCl
AT1G16420	-8.47588	E	NaCl
AT1G16430	0.701111	E	NaCl
AT1G16440	1.20917	E	NaCl
AT1G16445	9.20206	E	NaCl
AT1G16460	0.847107	E	NaCl
AT1G16470	0.964714	E	NaCl
AT1G16480	0.374791	E	NaCl
AT1G16490	1.6065	E	NaCl
AT1G16500	0.249764	E	NaCl
AT1G16510	0.729508	E	NaCl
AT1G16520	0.836612	E	NaCl
AT1G16530	0.334333	E	NaCl
AT1G16540	0.882195	E	NaCl
AT1G16550	0.885786	E	NaCl
AT1G16560	0.937151	E	NaCl
AT1G16570	1.01038	E	NaCl
AT1G16590	-3.66298	E	NaCl
AT1G16610	0.976268	E	NaCl
AT1G16630	1.05081	E	NaCl
AT1G16650	1.31515	E	NaCl
AT1G16670	1.28782	E	NaCl
AT1G16680	0.828323	E	NaCl
AT1G16690	0.520496	E	NaCl
AT1G16700	0.995812	E	NaCl
AT1G16710	1.06235	E	NaCl
AT1G16720	0.990357	E	NaCl
AT1G16740	0.896367	E	NaCl
AT1G16780	1.19724	E	NaCl
AT1G16790	0.928926	E	NaCl
AT1G16800	0.825389	E	NaCl
AT1G16810	0.931778	E	NaCl
AT1G16825	-0.447747	E	NaCl
AT1G16830	-0.286506	E	NaCl
AT1G16840	1.14284	E	NaCl
AT1G16850	3.3877	E	NaCl
AT1G16870	0.95824	E	NaCl
AT1G16880	0.991271	E	NaCl
AT1G16890	1.02349	E	NaCl
AT1G16900	0.885824	E	NaCl
AT1G16905	5.5426	E	NaCl
AT1G16916	0.591503	E	NaCl
AT1G16920	0.947552	E	NaCl
AT1G16930	0.725724	E	NaCl
AT1G16960	0.587832	E	NaCl
AT1G16970	0.966439	E	NaCl
AT1G17020	4.19174	E	NaCl
AT1G17030	-0.178711	E	NaCl
AT1G17040	1.58217	E	NaCl
AT1G17050	1.05212	E	NaCl
AT1G17060	0.992673	E	NaCl
AT1G17070	0.960842	E	NaCl
AT1G17080	1.01061	E	NaCl
AT1G17090	1.42032	E	NaCl
AT1G17100	0.478899	E	NaCl
AT1G17110	0.988171	E	NaCl
AT1G17120	0.872773	E	NaCl
AT1G17130	0.964223	E	NaCl
AT1G17140	1.05513	E	NaCl
AT1G17145	1.06747	E	NaCl
AT1G17147	0.942823	E	NaCl
AT1G17160	0.947737	E	NaCl
AT1G17170	0.95984	E	NaCl
AT1G17180	0.950359	E	NaCl
AT1G17190	0.868389	E	NaCl
AT1G17200	-0.270043	E	NaCl
AT1G17210	0.964866	E	NaCl
AT1G17220	1.0049	E	NaCl
AT1G17230	0.818723	E	NaCl
AT1G17240	0.090818	E	NaCl
AT1G17250	0.758166	E	NaCl
AT1G17255	3.24851	E	NaCl
AT1G17260	0.383067	E	NaCl
AT1G17270	0.795628	E	NaCl
AT1G17280	0.938572	E	NaCl
AT1G17285	0.946291	E	NaCl
AT1G17290	1.06054	E	NaCl
AT1G17300	-0.0658983	E	NaCl
AT1G17330	0.7437	E	NaCl
AT1G17340	1.11715	E	NaCl
AT1G17350	0.750881	E	NaCl
AT1G17360	1.05197	E	NaCl
AT1G17370	0.937187	E	NaCl
AT1G17380	1.61286	E	NaCl
AT1G17410	1.07914	E	NaCl
AT1G17420	1.3698	E	NaCl
AT1G17430	1.09587	E	NaCl
AT1G17440	1.02316	E	NaCl
AT1G17450	1.1348	E	NaCl
AT1G17455	1.20763	E	NaCl
AT1G17460	1.26103	E	NaCl
AT1G17470	0.930582	E	NaCl
AT1G17480	-0.877707	E	NaCl
AT1G17490	1.23236	E	NaCl
AT1G17500	1.09343	E	NaCl
AT1G17510	0.964888	E	NaCl
AT1G17520	0.994777	E	NaCl
AT1G17530	0.977388	E	NaCl
AT1G17550	1.11748	E	NaCl
AT1G17560	0.727162	E	NaCl
AT1G17580	0.960224	E	NaCl
AT1G17590	1.02832	E	NaCl
AT1G17620	1.0106	E	NaCl
AT1G17630	0.401483	E	NaCl
AT1G17640	-0.178237	E	NaCl
AT1G17650	1.64877	E	NaCl
AT1G17665	0.758417	E	NaCl
AT1G17680	0.98529	E	NaCl
AT1G17690	0.917165	E	NaCl
AT1G17720	0.952772	E	NaCl
AT1G17730	0.921604	E	NaCl
AT1G17744	0.640775	E	NaCl
AT1G17745	1.08077	E	NaCl
AT1G17750	1.27671	E	NaCl
AT1G17760	0.98245	E	NaCl
AT1G17780	0.859149	E	NaCl
AT1G17790	1.22661	E	NaCl
AT1G17810	2.05869	E	NaCl
AT1G17820	2.20168	E	NaCl
AT1G17830	-0.208147	E	NaCl
AT1G17840	2.37701	E	NaCl
AT1G17850	1.61439	E	NaCl
AT1G17860	1.00849	E	NaCl
AT1G17870	-3.60882	E	NaCl
AT1G17880	0.941313	E	NaCl
AT1G17890	1.02568	E	NaCl
AT1G17920	-0.983303	E	NaCl
AT1G17930	0.820829	E	NaCl
AT1G17940	1.13457	E	NaCl
AT1G17950	1.40392	E	NaCl
AT1G17960	0.223654	E	NaCl
AT1G17970	0.992894	E	NaCl
AT1G17980	0.959345	E	NaCl
AT1G17990	1.05711	E	NaCl
AT1G18000	1.05711	E	NaCl
AT1G18030	0.596852	E	NaCl
AT1G18040	0.669265	E	NaCl
AT1G18060	0.512689	E	NaCl
AT1G18070	1.00714	E	NaCl
AT1G18075	1.17101	E	NaCl
AT1G18080	0.967029	E	NaCl
AT1G18090	0.433843	E	NaCl
AT1G18100	-1.93783	E	NaCl
AT1G18140	0.608283	E	NaCl
AT1G18150	0.978899	E	NaCl
AT1G18160	0.993175	E	NaCl
AT1G18170	-25.3422	E	NaCl
AT1G18180	1.882	E	NaCl
AT1G18190	1.01096	E	NaCl
AT1G18200	1.2368	E	NaCl
AT1G18210	0.971035	E	NaCl
AT1G18250	0.894806	E	NaCl
AT1G18260	1.02359	E	NaCl
AT1G18265	2.01326	E	NaCl
AT1G18270	1.08005	E	NaCl
AT1G18290	0.523616	E	NaCl
AT1G18300	0.230984	E	NaCl
AT1G18320	-0.255866	E	NaCl
AT1G18330	0.702916	E	NaCl
AT1G18335	-123.518	E	NaCl
AT1G18340	0.726167	E	NaCl
AT1G18360	0.881387	E	NaCl
AT1G18370	1.10487	E	NaCl
AT1G18382	2.90869	E	NaCl
AT1G18390	1.17388	E	NaCl
AT1G18400	1.61286	E	NaCl
AT1G18410	2.45464	E	NaCl
AT1G18415	0.79889	E	NaCl
AT1G18420	0.908163	E	NaCl
AT1G18440	0.494751	E	NaCl
AT1G18450	0.93249	E	NaCl
AT1G18460	1.21286	E	NaCl
AT1G18470	1.16706	E	NaCl
AT1G18480	1.04208	E	NaCl
AT1G18485	-0.625671	E	NaCl
AT1G18490	1.02616	E	NaCl
AT1G18500	0.983471	E	NaCl
AT1G18540	0.949736	E	NaCl
AT1G18550	0.909982	E	NaCl
AT1G18560	2.90144	E	NaCl
AT1G18570	1.44463	E	NaCl
AT1G18580	1.06083	E	NaCl
AT1G18590	0.804538	E	NaCl
AT1G18600	0.940188	E	NaCl
AT1G18610	1.2529	E	NaCl
AT1G18620	1.18206	E	NaCl
AT1G18630	0.867388	E	NaCl
AT1G18640	0.826194	E	NaCl
AT1G18650	0.28618	E	NaCl
AT1G18660	0.968783	E	NaCl
AT1G18670	0.984437	E	NaCl
AT1G18680	0.758311	E	NaCl
AT1G18690	0.963335	E	NaCl
AT1G18700	0.972593	E	NaCl
AT1G18710	1.05985	E	NaCl
AT1G18720	1.11297	E	NaCl
AT1G18730	-2.27425	E	NaCl
AT1G18740	1.09952	E	NaCl
AT1G18745	0.498633	E	NaCl
AT1G18750	1.04579	E	NaCl
AT1G18800	1.00097	E	NaCl
AT1G18835	0.105264	E	NaCl
AT1G18840	0.938762	E	NaCl
AT1G18850	0.988999	E	NaCl
AT1G18860	1.37285	E	NaCl
AT1G18870	1.143	E	NaCl
AT1G18880	1.07423	E	NaCl
AT1G18890	1.13647	E	NaCl
AT1G18900	0.900632	E	NaCl
AT1G18910	1.04372	E	NaCl
AT1G18940	4.69293	E	NaCl
AT1G18950	0.939759	E	NaCl
AT1G18970	0.613416	E	NaCl
AT1G18980	1.04121	E	NaCl
AT1G19000	1.05251	E	NaCl
AT1G19010	1.43521	E	NaCl
AT1G19020	0.69008	E	NaCl
AT1G19025	0.0472428	E	NaCl
AT1G19050	1.00807	E	NaCl
AT1G19080	-32.9696	E	NaCl
AT1G19100	0.684622	E	NaCl
AT1G19110	1.0723	E	NaCl
AT1G19115	0.244733	E	NaCl
AT1G19120	0.845479	E	NaCl
AT1G19130	1.02832	E	NaCl
AT1G19140	0.854447	E	NaCl
AT1G19150	-0.0311556	E	NaCl
AT1G19170	0.856686	E	NaCl
AT1G19180	0.947673	E	NaCl
AT1G19190	0.758417	E	NaCl
AT1G19200	0.0777921	E	NaCl
AT1G19220	0.85573	E	NaCl
AT1G19230	1.30499	E	NaCl
AT1G19240	0.603918	E	NaCl
AT1G19250	-0.688121	E	NaCl
AT1G19270	1.09869	E	NaCl
AT1G19290	0.997254	E	NaCl
AT1G19300	1.2589	E	NaCl
AT1G19310	1.05466	E	NaCl
AT1G19330	0.838498	E	NaCl
AT1G19340	0.955625	E	NaCl
AT1G19350	1.15639	E	NaCl
AT1G19360	0.928677	E	NaCl
AT1G19370	0.976833	E	NaCl
AT1G19380	-0.497969	E	NaCl
AT1G19390	0.803395	E	NaCl
AT1G19397	4.99313	E	NaCl
AT1G19400	1.41626	E	NaCl
AT1G19430	1.03346	E	NaCl
AT1G19440	0.921354	E	NaCl
AT1G19450	1.09994	E	NaCl
AT1G19480	1.09314	E	NaCl
AT1G19485	0.927999	E	NaCl
AT1G19490	0.594955	E	NaCl
AT1G19520	0.94158	E	NaCl
AT1G19530	4.76452	E	NaCl
AT1G19540	-0.0416631	E	NaCl
AT1G19570	1.17613	E	NaCl
AT1G19580	0.996769	E	NaCl
AT1G19600	0.941406	E	NaCl
AT1G19650	1.29865	E	NaCl
AT1G19660	1.36489	E	NaCl
AT1G19670	3.26909	E	NaCl
AT1G19680	0.960983	E	NaCl
AT1G19690	0.801769	E	NaCl
AT1G19700	1.11025	E	NaCl
AT1G19710	0.934373	E	NaCl
AT1G19715	1.16563	E	NaCl
AT1G19720	2.28789	E	NaCl
AT1G19730	0.881387	E	NaCl
AT1G19740	1.64978	E	NaCl
AT1G19770	1.17828	E	NaCl
AT1G19800	0.977665	E	NaCl
AT1G19835	1.02674	E	NaCl
AT1G19840	2.05958	E	NaCl
AT1G19850	1.15148	E	NaCl
AT1G19860	1.05351	E	NaCl
AT1G19870	0.981318	E	NaCl
AT1G19880	0.960169	E	NaCl
AT1G19900	0.163446	E	NaCl
AT1G19910	0.996351	E	NaCl
AT1G19920	1.00497	E	NaCl
AT1G19940	0.887752	E	NaCl
AT1G19950	0.800211	E	NaCl
AT1G19960	2.52237	E	NaCl
AT1G19970	0.580022	E	NaCl
AT1G19980	-0.521967	E	NaCl
AT1G19990	0.844564	E	NaCl
AT1G20010	0.956232	E	NaCl
AT1G20020	0.824334	E	NaCl
AT1G20030	0.934713	E	NaCl
AT1G20050	0.964327	E	NaCl
AT1G20060	1.01551	E	NaCl
AT1G20070	1.40812	E	NaCl
AT1G20080	0.211426	E	NaCl
AT1G20090	0.851052	E	NaCl
AT1G20100	0.871117	E	NaCl
AT1G20110	1.01509	E	NaCl
AT1G20140	0.614579	E	NaCl
AT1G20160	1.26699	E	NaCl
AT1G20190	1.44292	E	NaCl
AT1G20200	0.951986	E	NaCl
AT1G20220	0.901799	E	NaCl
AT1G20225	0.952211	E	NaCl
AT1G20230	0.201592	E	NaCl
AT1G20260	1.03436	E	NaCl
AT1G20270	1.09896	E	NaCl
AT1G20300	0.858291	E	NaCl
AT1G20330	0.920214	E	NaCl
AT1G20340	0.953461	E	NaCl
AT1G20350	1.20744	E	NaCl
AT1G20370	0.944654	E	NaCl
AT1G20380	1.13512	E	NaCl
AT1G20390	4.69338	E	NaCl
AT1G20410	0.985749	E	NaCl
AT1G20430	0.936012	E	NaCl
AT1G20440	1.02471	E	NaCl
AT1G20450	1.10689	E	NaCl
AT1G20460	0.672732	E	NaCl
AT1G20480	0.986717	E	NaCl
AT1G20490	1.0233	E	NaCl
AT1G20510	0.944148	E	NaCl
AT1G20530	0.135445	E	NaCl
AT1G20540	0.766837	E	NaCl
AT1G20550	0.801769	E	NaCl
AT1G20560	1.04589	E	NaCl
AT1G20570	0.931282	E	NaCl
AT1G20575	1.05474	E	NaCl
AT1G20580	0.91344	E	NaCl
AT1G20590	2.05869	E	NaCl
AT1G20610	0.993251	E	NaCl
AT1G20620	1.28959	E	NaCl
AT1G20630	1.27423	E	NaCl
AT1G20640	0.877644	E	NaCl
AT1G20650	1.13227	E	NaCl
AT1G20670	0.988208	E	NaCl
AT1G20691	1.2792	E	NaCl
AT1G20693	0.972272	E	NaCl
AT1G20696	0.996549	E	NaCl
AT1G20700	-0.628145	E	NaCl
AT1G20720	0.861994	E	NaCl
AT1G20760	1.07632	E	NaCl
AT1G20770	0.971428	E	NaCl
AT1G20780	1.02298	E	NaCl
AT1G20810	0.249764	E	NaCl
AT1G20816	2.55579	E	NaCl
AT1G20823	0.740853	E	NaCl
AT1G20830	0.747555	E	NaCl
AT1G20840	1.05164	E	NaCl
AT1G20850	1.38335	E	NaCl
AT1G20870	1.44871	E	NaCl
AT1G20880	1.1314	E	NaCl
AT1G20890	1.29749	E	NaCl
AT1G20900	0.988953	E	NaCl
AT1G20910	1.00526	E	NaCl
AT1G20920	0.964055	E	NaCl
AT1G20930	0.97922	E	NaCl
AT1G20950	0.948921	E	NaCl
AT1G20960	1.0255	E	NaCl
AT1G20970	0.987482	E	NaCl
AT1G20980	1.0336	E	NaCl
AT1G21000	1.29094	E	NaCl
AT1G21010	1.2529	E	NaCl
AT1G21050	0.853449	E	NaCl
AT1G21060	0.584388	E	NaCl
AT1G21065	1.01614	E	NaCl
AT1G21070	0.97705	E	NaCl
AT1G21080	0.904069	E	NaCl
AT1G21090	0.779614	E	NaCl
AT1G21100	1.19084	E	NaCl
AT1G21110	0.870271	E	NaCl
AT1G21120	1.18381	E	NaCl
AT1G21130	1.38154	E	NaCl
AT1G21140	0.771993	E	NaCl
AT1G21150	0.523616	E	NaCl
AT1G21160	0.952165	E	NaCl
AT1G21170	0.971273	E	NaCl
AT1G21190	0.936936	E	NaCl
AT1G21200	1.1358	E	NaCl
AT1G21210	0.926339	E	NaCl
AT1G21270	1.05985	E	NaCl
AT1G21280	-0.368009	E	NaCl
AT1G21310	0.961465	E	NaCl
AT1G21340	2.66457	E	NaCl
AT1G21350	-1.18863	E	NaCl
AT1G21360	1.24455	E	NaCl
AT1G21370	0.858693	E	NaCl
AT1G21380	1.02277	E	NaCl
AT1G21390	0.909026	E	NaCl
AT1G21400	-0.303383	E	NaCl
AT1G21410	-9.34401	E	NaCl
AT1G21440	0.649601	E	NaCl
AT1G21450	1.11584	E	NaCl
AT1G21460	5.53698	E	NaCl
AT1G21480	0.992497	E	NaCl
AT1G21500	2.6726	E	NaCl
AT1G21520	1.22917	E	NaCl
AT1G21525	0.765075	E	NaCl
AT1G21540	1.17528	E	NaCl
AT1G21560	0.753457	E	NaCl
AT1G21580	1.017	E	NaCl
AT1G21590	1.52329	E	NaCl
AT1G21600	1.05673	E	NaCl
AT1G21610	0.994286	E	NaCl
AT1G21630	1.06558	E	NaCl
AT1G21640	1.06583	E	NaCl
AT1G21650	1.04678	E	NaCl
AT1G21660	0.93037	E	NaCl
AT1G21670	1.09975	E	NaCl
AT1G21680	1.42435	E	NaCl
AT1G21690	0.789949	E	NaCl
AT1G21695	0.935836	E	NaCl
AT1G21700	1.0709	E	NaCl
AT1G21710	1.14746	E	NaCl
AT1G21720	0.907589	E	NaCl
AT1G21730	1.07874	E	NaCl
AT1G21740	0.820405	E	NaCl
AT1G21750	0.975928	E	NaCl
AT1G21760	1.0808	E	NaCl
AT1G21770	1.02443	E	NaCl
AT1G21780	0.982919	E	NaCl
AT1G21790	-1.61911	E	NaCl
AT1G21830	-74.6018	E	NaCl
AT1G21840	-0.255866	E	NaCl
AT1G21850	1.20744	E	NaCl
AT1G21880	0.989972	E	NaCl
AT1G21900	0.94023	E	NaCl
AT1G21910	3.57628	E	NaCl
AT1G21920	1.14804	E	NaCl
AT1G21930	0.588082	E	NaCl
AT1G21980	1.09589	E	NaCl
AT1G22020	1.00894	E	NaCl
AT1G22030	0.792049	E	NaCl
AT1G22040	1.4806	E	NaCl
AT1G22050	1.1244	E	NaCl
AT1G22060	1.07071	E	NaCl
AT1G22065	2.6179	E	NaCl
AT1G22070	1.05208	E	NaCl
AT1G22110	1.69738	E	NaCl
AT1G22140	0.774976	E	NaCl
AT1G22150	-1.24076	E	NaCl
AT1G22160	4.60813	E	NaCl
AT1G22170	0.843899	E	NaCl
AT1G22180	1.25424	E	NaCl
AT1G22190	1.08451	E	NaCl
AT1G22200	0.975096	E	NaCl
AT1G22220	-0.0332195	E	NaCl
AT1G22230	0.752485	E	NaCl
AT1G22250	0.689311	E	NaCl
AT1G22260	0.996066	E	NaCl
AT1G22270	0.871955	E	NaCl
AT1G22280	1.05475	E	NaCl
AT1G22290	0.621606	E	NaCl
AT1G22300	0.979555	E	NaCl
AT1G22310	0.775677	E	NaCl
AT1G22330	0.876251	E	NaCl
AT1G22350	-0.0210493	E	NaCl
AT1G22360	1.15164	E	NaCl
AT1G22370	0.566841	E	NaCl
AT1G22400	1.10244	E	NaCl
AT1G22403	-2.81701	E	NaCl
AT1G22410	1.01648	E	NaCl
AT1G22430	2.1514	E	NaCl
AT1G22440	0.944746	E	NaCl
AT1G22450	0.95058	E	NaCl
AT1G22460	0.749194	E	NaCl
AT1G22470	0.620825	E	NaCl
AT1G22490	0.50318	E	NaCl
AT1G22500	1.33899	E	NaCl
AT1G22510	3.29573	E	NaCl
AT1G22520	0.851998	E	NaCl
AT1G22530	0.943467	E	NaCl
AT1G22540	1.03017	E	NaCl
AT1G22550	0.974675	E	NaCl
AT1G22570	0.95496	E	NaCl
AT1G22590	-13.9185	E	NaCl
AT1G22610	1.08103	E	NaCl
AT1G22620	1.11396	E	NaCl
AT1G22630	6.94409	E	NaCl
AT1G22640	1.08967	E	NaCl
AT1G22650	3.4774	E	NaCl
AT1G22660	1.25264	E	NaCl
AT1G22690	0.496143	E	NaCl
AT1G22700	0.929284	E	NaCl
AT1G22710	1.91314	E	NaCl
AT1G22730	1.09301	E	NaCl
AT1G22740	0.795541	E	NaCl
AT1G22750	0.835172	E	NaCl
AT1G22770	1.08209	E	NaCl
AT1G22780	0.933271	E	NaCl
AT1G22790	1.05885	E	NaCl
AT1G22800	0.916558	E	NaCl
AT1G22810	2.90869	E	NaCl
AT1G22830	1.2334	E	NaCl
AT1G22840	0.994672	E	NaCl
AT1G22850	1.10144	E	NaCl
AT1G22860	0.971151	E	NaCl
AT1G22870	1.36102	E	NaCl
AT1G22880	1.23357	E	NaCl
AT1G22882	1.01189	E	NaCl
AT1G22885	1	E	NaCl
AT1G22890	0.548874	E	NaCl
AT1G22910	1.00748	E	NaCl
AT1G22920	0.926865	E	NaCl
AT1G22930	1.21884	E	NaCl
AT1G22940	0.992881	E	NaCl
AT1G22950	1.03167	E	NaCl
AT1G22960	0.933064	E	NaCl
AT1G22970	0.934124	E	NaCl
AT1G22980	-2.34549	E	NaCl
AT1G22985	0.188653	E	NaCl
AT1G22990	-0.241152	E	NaCl
AT1G23000	2.4667	E	NaCl
AT1G23010	0.734496	E	NaCl
AT1G23020	1.04682	E	NaCl
AT1G23030	1.0139	E	NaCl
AT1G23040	1.06103	E	NaCl
AT1G23050	0.911675	E	NaCl
AT1G23052	0.334333	E	NaCl
AT1G23060	1.56381	E	NaCl
AT1G23080	0.919121	E	NaCl
AT1G23090	4.74807	E	NaCl
AT1G23100	0.660491	E	NaCl
AT1G23110	0.566841	E	NaCl
AT1G23120	-2.11948	E	NaCl
AT1G23130	-0.779994	E	NaCl
AT1G23140	1.97034	E	NaCl
AT1G23160	1.84443	E	NaCl
AT1G23170	0.982915	E	NaCl
AT1G23180	1.24331	E	NaCl
AT1G23190	1.14444	E	NaCl
AT1G23205	0.156417	E	NaCl
AT1G23210	-2.73052	E	NaCl
AT1G23220	0.844631	E	NaCl
AT1G23230	1.09787	E	NaCl
AT1G23260	1.02762	E	NaCl
AT1G23280	0.847063	E	NaCl
AT1G23290	0.934713	E	NaCl
AT1G23310	1.09741	E	NaCl
AT1G23330	1.04398	E	NaCl
AT1G23340	0.605497	E	NaCl
AT1G23360	-56.2821	E	NaCl
AT1G23380	1.06808	E	NaCl
AT1G23390	1.2722	E	NaCl
AT1G23400	1.22795	E	NaCl
AT1G23410	1.06893	E	NaCl
AT1G23440	1.03018	E	NaCl
AT1G23450	-0.0245848	E	NaCl
AT1G23460	1.59883	E	NaCl
AT1G23470	0.383067	E	NaCl
AT1G23480	1.12433	E	NaCl
AT1G23490	0.974448	E	NaCl
AT1G23530	0.5527	E	NaCl
AT1G23540	0.565584	E	NaCl
AT1G23550	1.10882	E	NaCl
AT1G23560	0.553526	E	NaCl
AT1G23710	1.46218	E	NaCl
AT1G23720	1.12854	E	NaCl
AT1G23740	14.7992	E	NaCl
AT1G23750	0.891199	E	NaCl
AT1G23760	1.05212	E	NaCl
AT1G23780	0.984955	E	NaCl
AT1G23790	6.2134	E	NaCl
AT1G23800	1.50659	E	NaCl
AT1G23820	1.02972	E	NaCl
AT1G23830	1.73511	E	NaCl
AT1G23850	1.00988	E	NaCl
AT1G23860	0.916104	E	NaCl
AT1G23870	1.19399	E	NaCl
AT1G23880	0.0212995	E	NaCl
AT1G23890	1.08123	E	NaCl
AT1G23900	1.04711	E	NaCl
AT1G23935	0.633001	E	NaCl
AT1G23940	0.777466	E	NaCl
AT1G23950	1.19058	E	NaCl
AT1G23960	1.08338	E	NaCl
AT1G23970	1.44182	E	NaCl
AT1G23980	0.901801	E	NaCl
AT1G24020	-17.025	E	NaCl
AT1G24030	-5.42954	E	NaCl
AT1G24040	0.885786	E	NaCl
AT1G24050	0.959318	E	NaCl
AT1G24090	0.758311	E	NaCl
AT1G24095	0.634367	E	NaCl
AT1G24100	0.959971	E	NaCl
AT1G24120	0.943368	E	NaCl
AT1G24130	1.08476	E	NaCl
AT1G24140	0.926339	E	NaCl
AT1G24148	1.20744	E	NaCl
AT1G24150	0.968146	E	NaCl
AT1G24160	0.935036	E	NaCl
AT1G24170	0.829205	E	NaCl
AT1G24180	1.00238	E	NaCl
AT1G24190	1.09565	E	NaCl
AT1G24240	0.776188	E	NaCl
AT1G24265	-0.899346	E	NaCl
AT1G24267	1.0561	E	NaCl
AT1G24280	0.983011	E	NaCl
AT1G24290	2.3153	E	NaCl
AT1G24300	0.993146	E	NaCl
AT1G24310	0.964927	E	NaCl
AT1G24320	0.972776	E	NaCl
AT1G24330	-0.010568	E	NaCl
AT1G24340	0.857984	E	NaCl
AT1G24350	1.07955	E	NaCl
AT1G24360	0.961116	E	NaCl
AT1G24370	0.496143	E	NaCl
AT1G24405	0.105264	E	NaCl
AT1G24420	-1.68942	E	NaCl
AT1G24430	1.82285	E	NaCl
AT1G24440	1.18806	E	NaCl
AT1G24450	1.04612	E	NaCl
AT1G24460	1.0713	E	NaCl
AT1G24490	0.827906	E	NaCl
AT1G24510	0.991517	E	NaCl
AT1G24530	1.30654	E	NaCl
AT1G24560	1.00129	E	NaCl
AT1G24575	0.765075	E	NaCl
AT1G24580	2.91395	E	NaCl
AT1G24600	-1.21531	E	NaCl
AT1G24610	0.965363	E	NaCl
AT1G24620	0.436428	E	NaCl
AT1G24625	0.992697	E	NaCl
AT1G24706	1.01993	E	NaCl
AT1G24735	1.21894	E	NaCl
AT1G24764	0.957219	E	NaCl
AT1G24793	6.0769	E	NaCl
AT1G24800	-1.80208	E	NaCl
AT1G24807	1.20744	E	NaCl
AT1G25054	0.909218	E	NaCl
AT1G25098	0.39747	E	NaCl
AT1G25211	1.03995	E	NaCl
AT1G25220	1.03605	E	NaCl
AT1G25230	1.04966	E	NaCl
AT1G25250	-0.062096	E	NaCl
AT1G25260	0.903489	E	NaCl
AT1G25275	1.13592	E	NaCl
AT1G25280	1.00893	E	NaCl
AT1G25290	0.259785	E	NaCl
AT1G25320	1.00863	E	NaCl
AT1G25350	1.03497	E	NaCl
AT1G25360	0.464175	E	NaCl
AT1G25370	1.38715	E	NaCl
AT1G25375	1.20614	E	NaCl
AT1G25380	0.908123	E	NaCl
AT1G25390	0.981963	E	NaCl
AT1G25400	0.67563	E	NaCl
AT1G25420	1.07192	E	NaCl
AT1G25422	3.0025	E	NaCl
AT1G25440	1.23877	E	NaCl
AT1G25450	0.858756	E	NaCl
AT1G25460	0.143454	E	NaCl
AT1G25480	0.832198	E	NaCl
AT1G25490	0.981095	E	NaCl
AT1G25500	0.772093	E	NaCl
AT1G25510	0.69938	E	NaCl
AT1G25520	1.04116	E	NaCl
AT1G25530	1.31367	E	NaCl
AT1G25540	0.967748	E	NaCl
AT1G25550	0.87436	E	NaCl
AT1G25560	0.906868	E	NaCl
AT1G25570	0.934043	E	NaCl
AT1G25580	0.893695	E	NaCl
AT1G25682	0.973097	E	NaCl
AT1G26090	0.930136	E	NaCl
AT1G26100	0.573714	E	NaCl
AT1G26110	1.00976	E	NaCl
AT1G26120	1.09537	E	NaCl
AT1G26130	1.06179	E	NaCl
AT1G26150	1.24137	E	NaCl
AT1G26160	0.778457	E	NaCl
AT1G26170	0.883705	E	NaCl
AT1G26180	0.790897	E	NaCl
AT1G26190	0.995806	E	NaCl
AT1G26200	1.46937	E	NaCl
AT1G26208	0.832354	E	NaCl
AT1G26218	-68.8706	E	NaCl
AT1G26220	0.303773	E	NaCl
AT1G26230	1.31294	E	NaCl
AT1G26240	1.20744	E	NaCl
[truncated: 237,030+ more rows]

## Sheet: Table S5
Supplementary Table S5. Average and Standard Error of gene expression
	root	E_Control	E_NaCl	E_KCl	E_NaClKCl	EH_Control	EH_NaCl	EH_KCl	EH_NaClKCl	J_Control	J_NaCl	J_KCl	J_NaClKCl	JH_Control	JH_NaCl	JH_KCl	JH_NaClKCl	E_Control_SE	E_NaCl_SE	E_KCl_SE	E_NaClKCl_SE	EH_Control_SE	EH_NaCl_SE	EH_KCl_SE	EH_NaClKCl_SE	J_Control_SE	J_NaCl_SE	J_KCl_SE	J_NaClKCl_SE	JH_Control_SE	JH_NaCl_SE	JH_KCl_SE	JH_NaClKCl_SE
1	AT1G01020	1.35724	1.96942	1.92108	1.93858	1.69824	1.29431	1.64841	1.74925	1.78817	1.82815	2.17036	1.6589	2.19495	2.02632	1.56897	1.26243	0.0885821	0.222108	0.169426	0.120059	0.128024	0.409902	0.13287	0.0800612	0.297866	0.0871126	0.179968	0.202409	0.0973164	0.21904	0.116	0.156072
2	AT1G01030	-1.02997	-1.2696	-1.88053	-1.38639	-0.352366	-4.17943	-2.07359	-1.71938	-0.356448	-1.51341	-1.09418	-0.571434	-0.54119	-1.07872	0.672679	-0.684225	0.56199	0.773117	0.293846	0.563497	0.200492	0.290751	0.453462	0.502956	0.262796	1.11005	0.131119	0.378983	0.033704	0.124012	0.680718	0.684176
3	AT1G01040	3.6433	3.70082	3.53681	4.07543	3.59501	3.59232	3.12254	3.10233	3.0854	3.56769	3.74804	2.95279	3.46839	3.01236	3.5446	3.86209	0.0482081	0.061044	0.0746781	0.145843	0.0701524	0.236416	0.0365621	0.13556	0.291361	0.105197	0.165845	0.295101	0.0661515	0.20255	0.0464361	0.194521
4	AT1G01050	4.73734	4.29681	4.43208	4.04331	4.31381	4.21668	4.49019	4.82178	4.6029	4.43179	4.33956	4.77994	4.52249	4.0911	3.9904	4.46711	0.0912032	0.0905912	0.0534966	0.167811	0.0399713	0.229324	0.0699262	0.124813	0.0814968	0.0985181	0.112831	0.293066	0.138225	0.0827767	0.178181	0.0466919
5	AT1G01060	-0.328421	0.946404	-0.393638	0.431817	1.19399	0.827355	-1.71938	-0.209635	-0.102285	1.35874	-0.395842	2.69501	0.695052	0.347877	1.66966	-0.160966	0.444508	0.785897	0.857296	0.195137	0.597806	0.666872	1.04851	0.0780428	0.103807	0.315518	0.890004	1.06483	0.785693	0.285624	0.940871	0.263483
6	AT1G01070	1.97763	3.84647	1.65158	4.07008	3.73064	4.18191	2.79216	3.45492	4.08322	3.78158	3.26032	3.2485	3.73344	3.09683	4.43936	3.58992	0.695956	0.555179	0.386056	0.46299	0.142762	0.254103	0.102521	0.411206	0.161433	0.352163	0.264798	0.0715567	0.102379	0.376579	0.615808	0.17591
7	AT1G01080	1.16787	0.81881	2.01913	1.62092	1.03669	1.70901	2.20669	1.56879	1.27806	1.07399	1.49506	2.58523	-0.370839	0.945813	1.09958	2.24137	0.199284	0.404781	0.417339	0.129602	0.10179	0.212397	0.214728	0.121029	0.312468	0.0357743	0.339361	0.812334	0.411374	0.222643	0.0634344	0.281498
8	AT1G01090	5.97966	6.12986	5.95337	6.16062	6.14937	6.13224	5.788	5.90945	6.09592	5.91519	6.14937	6.11326	6.24966	6.29308	6.33021	6.09123	0.0575912	0.0798642	0.0695388	0.145292	0.0394693	0.218803	0.0241798	0.0227501	0.0765021	0.101418	0.043413	0.0650469	0.0502505	0.0213988	0.0507722	0.0789822
9	AT1G01100	6.93734	6.63116	6.71898	6.65178	6.58814	6.48922	6.89664	6.95874	7.25452	6.72752	6.83057	6.65178	6.72235	6.72752	6.40056	6.54091	0.0739328	0.0319649	0.117022	0.0549033	0.0291074	0.250274	0.0621147	0.0645205	0.207008	0.0760801	0.0647098	0.05492	0.0362485	0.168189	0.121208	0.101376
10	AT1G01110	2.48583	1.78959	2.03826	1.35724	1.76618	1.87302	1.70901	2.04154	1.66085	1.7708	2.11667	1.15535	2.34788	1.65002	2.32441	0.99155	0.23816	0.0833372	0.0922479	0.119795	0.0798508	0.0779395	0.0433268	0.0760014	0.181867	0.128217	0.191377	0.0581741	0.160713	0.239189	0.0704612	0.271016
11	AT1G01120	4.15507	4.81226	4.14604	4.76086	4.73967	4.63436	4.76976	5.16414	4.69331	4.71025	4.48156	5.28266	4.88203	5.56519	5.36377	4.63921	0.270055	0.188016	0.307562	0.137205	0.167233	0.144083	0.0468177	0.272599	0.181065	0.209275	0.0259681	0.119239	0.236907	0.101415	0.172876	0.0787995
12	AT1G01140	0.782688	2.49907	0.417807	2.71495	1.87069	3.34252	1.52521	0.851119	2.73749	2.66801	1.66101	2.64703	0.82983	2.02632	2.46961	3.21602	0.517484	0.456485	0.398237	0.474944	0.30895	0.86889	0.342393	0.208849	0.0398854	0.554295	0.152131	0.641373	0.290159	0.232587	0.372563	0.474816
13	AT1G01160	3.12979	3.2295	3.4424	3.05778	3.01401	3.39771	2.96279	2.97815	3.01236	3.06576	3.37332	3.21722	3.40742	3.28396	2.71119	2.97182	0.0464346	0.0823503	0.145302	0.0430365	0.0355681	0.160343	0.0836005	0.0539769	0.124148	0.191233	0.0501983	0.250683	0.179049	0.182024	0.179995	0.0800741
14	AT1G01170	0.683093	1.43484	1.07695	1.30989	1.07922	1.92664	1.10901	1.31055	1.09625	-0.0522266	1.49506	2.02725	0.82983	1.15092	1.09958	1.3148	0.130007	0.068159	0.0360234	0.272926	0.136882	0.217799	0.193846	0.251684	0.256085	0.480478	0.0658141	0.291311	0.0496868	0.171523	0.41394	0.0922042
15	AT1G01180	2.219	2.39512	2.77336	2.63792	2.37484	2.07414	1.76361	1.52212	2.21871	1.26802	3.01972	3.2485	2.69296	3.07169	2.72867	2.5917	0.138692	0.234531	0.0544741	0.190186	0.0321885	0.314073	0.17616	0.477958	0.314412	0.326149	0.339508	0.266327	0.206321	0.0902339	0.0871274	0.0817226
16	AT1G01190	0.683093	1.99406	0.945223	1.90341	1.42479	-0.504415	0.996314	1.89997	0.995014	0.849413	0.282463	1.03003	1.31148	0.996314	0.955944	1.37289	0.276246	0.553616	0.893087	0.828778	0.606502	0.786566	0.257283	0.316896	0.125083	0.511629	0.248044	0.232342	0.322837	0.322785	0.419254	0.497458
17	AT1G01200	0.944834	0.437709	0.34583	0.671539	0.545207	0.139232	0.720709	0.00302534	1.09625	0.433663	1.20822	1.85883	1.31148	0.897045	0.166782	0.751191	0.138524	0.12064	0.269742	0.192193	0.141969	0.111976	0.163972	0.261351	0.253625	0.247312	0.268601	0.573753	0.879729	0.270745	0.388668	0.173368
18	AT1G01210	2.31355	1.67024	2.03826	2.27296	1.67978	0.31078	1.96827	2.10845	1.96892	1.4384	2.28802	2.12019	1.88071	2.1019	1.18335	1.93148	0.167512	0.123723	0.178899	0.155828	0.263633	0.499553	0.241271	0.176087	0.0788615	0.261659	0.0727884	0.265367	0.0826259	0.224354	0.31715	0.11776
19	AT1G01220	3.34536	3.4254	3.02712	3.65392	3.47923	3.26077	2.91174	3.06877	3.03487	3.34024	3.19248	2.77479	3.25911	3.25304	3.23242	3.31141	0.0789612	0.17364	0.0772683	0.115422	0.0312919	0.205106	0.0564693	0.123518	0.168796	0.0505057	0.123616	0.35975	0.050612	0.0635438	0.103721	0.0982407
20	AT1G01225	0.256347	-0.379567	0.482465	-0.0763147	0.229689	0.933139	1.09625	0.851119	-0.356448	-0.306584	0.34583	0.900105	0.953665	0.0693262	1.05943	0.362032	0.159296	0.425494	0.0736858	0.292759	0.0261293	0.117844	0.110416	0.505478	0.712666	0.327516	0.184563	0.167378	0.0585608	0.392524	0.248839	0.20953
21	AT1G01230	3.44069	3.56274	3.41419	3.36465	3.74018	3.72945	3.77097	3.64445	3.57297	3.78991	3.40342	3.62644	3.61833	3.7012	3.66378	3.68323	0.0753101	0.127744	0.0711281	0.112061	0.0600283	0.0804724	0.110359	0.0516384	0.10538	0.0218315	0.19335	0.067234	0.0907698	0.103541	0.135919	0.116597
22	AT1G01240	1.61269	2.49063	2.17652	1.99561	2.29463	2.12036	1.74984	2.37676	2.02308	1.64361	2.15218	1.57659	2.34788	1.77697	2.57018	1.93148	0.213469	0.190647	0.164896	0.0890208	0.0508773	0.22149	0.326879	0.150765	0.141364	0.284198	0.185132	0.163504	0.160139	0.167762	0.27563	0.386423
23	AT1G01260	3.03578	2.75401	2.46488	2.87874	2.84388	3.08862	2.54383	2.93114	3.03487	3.09119	3.11231	2.39719	3.04875	2.63335	2.74538	2.86896	0.039964	0.0617792	0.171125	0.193707	0.0264169	0.382105	0.112211	0.0979649	0.0637304	0.0561804	0.128465	0.276056	0.098592	0.104598	0.108662	0.0339114
24	AT1G01290	1.66101	1.49104	1.53144	2.07819	1.57124	1.4496	2.02192	2.02814	2.02308	2.75319	1.60451	1.53083	2.26484	1.65002	1.80943	1.58583	0.0677426	0.0860307	0.121526	0.469635	0.0818201	0.275438	0.111336	0.55267	0.0766178	0.343286	0.17478	0.316151	0.127879	0.112775	0.0859397	0.103469
25	AT1G01300	5.08247	4.52677	4.74823	4.29596	4.0889	4.06252	4.83196	4.36214	4.58391	4.3502	4.87164	5.01948	4.70328	4.21039	4.23424	4.65047	0.171022	0.0256869	0.17412	0.149675	0.0776261	0.10019	0.168256	0.0638187	0.201573	0.37227	0.124714	0.109447	0.0866069	0.0818362	0.23217	0.0956852
26	AT1G01320	3.69971	3.88843	4.22879	5.05742	4.27326	5.09356	4.22781	3.33992	4.03845	3.5093	3.75455	4.37709	3.22259	5.08964	4.79919	5.41165	0.158375	0.249939	0.113323	0.393948	0.104965	0.319857	0.250214	0.166733	0.159177	0.282273	0.49481	0.27277	0.458501	0.287389	0.449806	0.242022
27	AT1G01340	1.8624	1.26064	1.84526	0.750552	1.2717	-1.1053	2.08471	1.45279	1.66085	0.907707	1.25164	1.38781	1.11607	1.31945	1.22494	-0.316946	0.343169	0.373065	0.132639	0.448387	0.178269	1.71485	0.52056	0.157614	0.191843	0.167731	0.147602	0.0117605	0.27916	0.218855	0.193587	0.469796
28	AT1G01350	3.08664	3.02079	2.87111	2.65887	2.54018	2.67465	2.98814	2.82488	2.9568	2.95128	2.83058	3.10875	3.07379	2.92905	3.19714	2.71585	0.167428	0.0778258	0.127369	0.159608	0.0973811	0.109713	0.219265	0.152164	0.128941	0.107837	0.0838714	0.015694	0.102275	0.115811	0.163245	0.119475
29	AT1G01360	2.66297	1.91605	2.89727	2.50112	1.84613	2.02725	2.58208	2.29497	2.17127	2.20022	2.4762	2.69501	2.72788	1.96999	2.30802	1.12895	0.212647	0.193351	0.283806	0.311509	0.230944	0.362638	0.127537	0.0553883	0.214725	0.153346	0.0741191	0.289232	0.205701	0.200045	0.190572	0.219688
30	AT1G01370	1.29853	1.05814	0.844237	0.146881	0.782688	-0.263349	0.838886	0.766446	0.64419	0.963469	0.895858	1.99406	1.31148	0.839746	1.13956	-0.316946	0.243073	0.261114	0.151917	0.498556	0.0362358	0.716088	0.208218	0.195911	0.13033	0.227453	0.111224	0.714357	0.196412	0.212592	0.167003	0.312992
31	AT1G01380	-1.02997	-0.938996	-1.3294	-0.849046	-1.05101	-4.17943	-0.130948	-1.02173	-2.08357	-0.790891	-0.917073	-0.395842	-1.20449	-0.404778	-0.266639	-1.59809	0.219766	0.304683	0.424405	0.189418	0.344475	1.12549	0.185558	0.188563	0.0347223	0.728187	0.167691	0.201958	0.659881	0.520132	0.081775	0.0484697
32	AT1G01390	-4.17943	-4.4181	-3.50874	-2.19707	-4.16375	-1.1053	-0.201003	-3.3474	-1.44851	-4.84523	-1.78017	-0.988767	-1.50207	-2.40379	-1.499	-0.483637	0.617143	1.26324	0.666839	1.08329	0.712183	0.41157	0.132779	0.297767	1.16196	1.35641	0.365413	0.49842	0.336232	0.923494	0.665422	0.470648
33	AT1G01420	0.944834	0.355443	-0.635204	0.814212	1.01765	1.12579	2.27296	2.26394	1.91388	1.7373	1.25164	1.15535	2.00989	1.15092	1.63574	0.131466	0.313674	0.248587	0.427877	0.151626	0.243665	0.48091	0.223209	0.511991	0.123574	0.154925	0.122803	0.222017	0.291268	0.0566333	0.398222	0.238153
34	AT1G01430	3.68923	3.65863	3.12576	3.39002	3.3769	4.05142	3.97765	3.45492	2.83632	2.97733	3.7267	3.74248	3.71696	3.42172	3.92296	3.92668	0.124344	0.00814081	0.174386	0.100685	0.0889141	0.100623	0.167511	0.0625594	0.294077	0.256139	0.108052	0.140605	0.0805909	0.0307343	0.164241	0.17104
35	AT1G01440	2.37518	2.6079	2.66996	2.60102	2.95074	2.535	2.34733	2.23516	2.60062	2.34094	2.44508	1.89528	2.82342	2.63335	2.45304	2.61891	0.0420638	0.112871	0.117834	0.141935	0.17111	0.175601	0.227952	0.152469	0.0759943	0.0599779	0.256561	0.220039	0.175547	0.113173	0.0631784	0.142883
36	AT1G01448	1.82815	1.21453	1.59595	1.30989	0.940925	1.03003	0.217606	0.244972	0.64419	-0.182037	1.30989	1.09345	1.67714	1.47736	0.904395	0.253935	0.236367	0.282573	0.143208	0.436544	0.0737058	0.401878	0.178215	0.451441	0.355496	0.320124	0.266699	0.264052	0.306378	0.464594	0.289632	0.303212
37	AT1G01453	-0.764022	-3.93814	-0.051833	-4.56867	-4.97894	-2.25856	0.0343343	-1.5492	-3.84076	-0.985867	-0.184596	1.57659	-0.54119	-1.07872	-4.97894	-2.89858	1.27429	1.32564	1.005	1.20433	0.199143	0.356599	0.455636	0.381379	0.821498	0.850893	0.547065	1.80234	0.344017	0.614681	1.09537	0.276084
38	AT1G01470	4.62637	5.37937	4.82575	4.34345	4.79647	4.71527	4.71605	4.99684	5.52804	5.36377	4.9806	5.68729	5.27522	4.87798	4.51899	5.06973	0.271004	0.206836	0.0919085	0.142849	0.128931	0.11784	0.0798282	0.129654	0.151682	0.215694	0.13698	0.41165	0.203053	0.12864	0.189015	0.190863
39	AT1G01480	1.29853	0.81881	1.07695	-0.363601	0.912931	1.03003	-1.49387	-1.12073	-1.44851	-0.306584	1.27832	1.6589	1.44989	4.97288	3.24448	1.19615	0.28315	0.233351	0.188353	0.375049	0.209677	1.70225	0.555409	0.357633	0.468288	1.07236	0.500088	0.825414	0.786711	0.467167	0.956518	0.117344
40	AT1G01490	3.99495	3.43692	4.09058	3.55583	3.45835	3.04503	3.92918	3.80183	4.10758	3.28657	3.89961	4.53769	3.74588	4.22781	4.40462	3.29608	0.176376	0.205128	0.267695	0.113997	0.0484451	0.435708	0.0598493	0.194747	0.259224	0.421856	0.108683	0.252109	0.0929876	0.101153	0.165269	0.134096
41	AT1G01500	2.25076	2.517	1.92108	2.32052	2.66873	2.39942	2.71081	2.61024	2.21871	2.17529	2.41845	2.75303	2.30929	3.22666	2.9705	2.00435	0.111445	0.235928	0.182105	0.0564334	0.22157	0.0159441	0.133612	0.134595	0.0346639	0.194847	0.349318	0.0121659	0.283174	0.177102	0.228826	0.209044
42	AT1G01510	4.35344	4.18507	4.03714	4.23437	4.04863	4.0716	3.71174	3.96251	4.26668	4.14328	4.14436	3.55879	4.27495	3.70839	3.92296	3.86209	0.127473	0.188283	0.0516899	0.213853	0.0379072	0.103085	0.143803	0.0671712	0.147429	0.0375331	0.0794538	0.34321	0.129888	0.140995	0.0861547	0.111242
43	AT1G01540	4.14662	3.95592	3.83753	4.22811	3.83403	3.93822	3.67005	3.47059	3.99659	3.74014	3.92803	4.13445	3.95234	3.86022	3.59355	3.53879	0.0907153	0.0469592	0.122566	0.15414	0.0791859	0.0108874	0.0807944	0.052246	0.0723991	0.154538	0.154224	0.11867	0.113376	0.0647327	0.20874	0.197447
44	AT1G01550	5.43241	5.60622	5.30836	5.09995	5.38534	5.33757	5.56366	5.51676	5.08784	5.4137	5.52635	5.40985	5.58599	5.56519	5.49197	5.47555	0.0605073	0.0577962	0.117016	0.128527	0.0894363	0.0590836	0.0493057	0.0242942	0.144034	0.0843257	0.138111	0.0170436	0.0403176	0.0375434	0.0303553	0.0475472
45	AT1G01560	-2.45126	-2.07359	-4.8621	-4.56867	-4.97894	-4.17943	-1.9337	-3.3474	-2.08357	-3.298	-4.13002	-1.57341	-4.4181	0.504116	-0.839375	-4.71152	0.31902	0.897666	1.1362	1.10136	0.294858	1.12549	0.993408	0.575741	0.204634	0.495968	0.912878	1.0961	1.32086	1.09868	1.02982	0.693483
46	AT1G01570	-0.164464	0.694832	0.482465	0.879232	1.01765	0.585086	-0.130948	-0.479795	-0.647372	1.07399	0.34583	1.70634	1.21966	1.09958	0.803254	0.565348	0.330592	0.268034	0.0679164	0.622844	0.356823	0.545738	0.280705	0.218925	0.452134	0.327821	0.181319	0.570495	0.0933823	0.0884228	0.140749	0.132488
47	AT1G01580	4.04256	1.98172	5.28526	5.85145	2.65447	2.9568	5.72843	5.17659	4.25438	5.76152	5.22567	5.33723	5.94524	4.37953	2.6957	5.83617	0.455586	1.10157	1.06429	0.641961	0.328782	1.30868	0.121355	0.540996	0.609684	0.675346	0.532856	0.136931	0.429771	0.0700393	0.989995	0.736261
48	AT1G01600	2.04825	1.62002	1.38914	1.07539	1.34666	0.31078	0.641204	1.18752	1.78817	1.07399	0.939498	1.70634	1.94669	3.09683	2.9705	1.4279	0.168969	0.606337	0.402741	0.0842797	0.195092	0.678102	0.326769	0.142958	0.655335	0.133393	0.125599	0.128269	0.392345	0.0919966	0.344348	0.172747
49	AT1G01610	4.0543	3.93198	4.53025	4.29596	4.31147	4.0376	4.75834	4.54038	4.69331	4.36686	4.50501	5.11764	4.26358	5.45851	4.85725	4.44905	0.0527965	0.232869	0.108346	0.244843	0.213285	0.238508	0.0796358	0.16746	0.087385	0.119921	0.233017	0.266042	0.299176	0.14292	0.124264	0.190003
50	AT1G01620	7.31193	7.45043	7.58208	7.48932	7.74486	7.57484	7.86932	7.75809	7.09002	7.02076	7.60219	7.37001	7.73281	7.23195	7.55993	7.18481	0.116761	0.186294	0.316152	0.202245	0.202336	0.235555	0.164381	0.0652361	0.0652987	0.210873	0.349218	0.0730959	0.214221	0.121752	0.150911	0.177159
51	AT1G01630	4.07483	4.05523	4.34449	3.7984	3.90811	3.86621	4.28056	3.97696	3.95342	4.0565	4.0543	4.69521	4.30519	3.83486	3.93779	4.2186	0.0428246	0.0969859	0.115757	0.103902	0.0323565	0.0120935	0.0740363	0.115742	0.0687527	0.115003	0.220186	0.566908	0.0957859	0.0551534	0.0530108	0.147477
52	AT1G01640	2.45938	1.91605	2.46488	1.99561	1.34666	2.07414	2.76673	3.10697	2.34947	2.59478	2.71339	1.78767	2.41452	0.996314	1.42168	1.85806	0.28105	0.229027	0.164865	0.476825	0.250342	0.413959	0.251568	0.175846	0.032273	0.376045	0.411998	0.0671133	0.319561	0.199932	0.334654	0.033817
53	AT1G01650	3.85945	3.85017	3.53681	3.82849	3.77331	3.78648	3.39945	3.47059	4.0543	4.04918	3.45747	4.06651	3.4803	3.65097	3.57425	4.30605	0.126857	0.237893	0.0375764	0.0425915	0.0251692	0.00360755	0.0421313	0.160219	0.123602	0.211647	0.088772	0.368513	0.0755681	0.0544687	0.0382842	0.191532
54	AT1G01660	0.134741	-0.139504	-0.511242	-1.38639	-1.59809	-0.783958	1.10901	0.417807	0.995014	0.849413	0.0753166	0.364776	0.35967	-0.158214	-1.2493	0.131466	0.252241	0.156071	0.289467	1.27192	0.355624	0.602756	0.168129	0.217381	0.256021	0.22586	0.134612	0.289356	0.149305	0.0638638	0.447579	0.247718
55	AT1G01670	-0.328421	-1.03167	-2.20146	-1.38639	-2.16365	-4.17943	-0.424399	-0.121079	-0.647372	-0.455506	-1.499	-4.2572	-4.4181	-1.65299	-2.21434	-0.483637	0.564932	0.534086	0.609173	0.34822	0.178628	2.25402	0.495466	0.392749	0.445765	0.963348	0.385128	1.4639	0.783926	0.367625	0.194895	0.604578
56	AT1G01690	0.856296	1.31135	0.735827	0.671539	0.891346	1.37289	0.98136	0.923429	1.35833	1.40073	1.02472	1.61815	1.11607	0.258541	1.22494	0.912931	0.156802	0.246739	0.141482	0.145231	0.0997923	0.102029	0.180014	0.171686	0.150716	0.122591	0.0942331	0.0143488	0.068821	0.345767	0.135287	0.192323
57	AT1G01710	2.73596	3.00271	3.03889	2.52195	2.68093	2.12036	2.65887	3.01286	2.67318	2.4259	2.85301	2.60625	2.86591	2.29497	2.45304	2.41642	0.0921038	0.125904	0.188987	0.038371	0.116353	0.316084	0.203636	0.0973521	0.146605	0.0265457	0.0705768	0.0210999	0.122191	0.0890724	0.155351	0.159344
58	AT1G01720	4.45614	5.0364	4.48349	5.08349	5.40792	5.49362	4.40917	4.72509	4.85925	4.73396	4.69894	4.87289	4.84634	5.64232	5.70032	5.16949	0.187077	0.248482	0.0925531	0.325996	0.0763239	0.792861	0.0858678	0.130256	0.0904425	0.0707988	0.168516	0.0460215	0.231411	0.0410363	0.364327	0.070261
59	AT1G01725	-0.520306	0.770998	0.117509	0.431817	1.03669	0.933139	0.621315	0.34583	0.323624	0.160019	1.02472	1.27764	0.82983	0.582939	-0.839375	0.46412	0.454006	0.1726	0.178831	0.156966	0.0438259	0.0154729	0.226018	0.174257	0.378463	0.584675	0.0659512	0.218949	0.286634	0.471143	0.5264	0.313456
60	AT1G01730	2.7777	2.99634	3.09177	2.91152	2.68922	3.24077	2.26266	2.71469	2.43876	1.86046	3.21001	3.48404	3.24767	2.89092	2.90258	2.95279	0.0951187	0.0700666	0.0419322	0.0980353	0.0720196	0.392772	0.0499463	0.0435407	0.0658502	0.282295	0.0486443	0.509971	0.182555	0.0405477	0.0903515	0.168823
61	AT1G01740	1.45751	-0.0363859	0.34583	-0.209635	0.582939	0.457666	-0.201003	0.720709	0.64419	1.11997	0.0753166	0.263304	0.0440951	-1.07872	-0.0363859	0.253935	0.293009	0.179169	0.230728	0.300046	0.303664	0.355581	0.519105	0.252849	0.108288	0.161331	0.206576	0.288221	0.0979125	0.318365	0.3594	0.0975663
62	AT1G01750	3.58347	3.1373	3.51998	1.53542	2.55628	2.12036	4.17599	4.06799	3.90518	4.0679	3.42754	3.73376	3.56139	3.11021	2.61876	3.22911	0.0717461	0.406169	0.260347	0.500121	0.122923	0.730278	0.157326	0.235875	0.0516248	0.320818	0.234145	0.0489354	0.0871003	0.125349	0.342339	0.0719856
63	AT1G01760	0.486914	0.437709	-0.176078	-0.0763147	0.445846	0.707856	-0.201003	0.201305	0.488789	-0.0522266	1.09806	0.467021	0.453304	-1.33111	0.42	0.131466	0.152748	0.216528	0.283582	0.461509	0.0411501	0.143151	0.19934	0.126004	0.267014	0.318394	0.145653	0.0247545	0.186833	0.669846	0.174857	0.222494
64	AT1G01770	2.11696	2.4562	1.94538	2.61806	2.96217	2.02725	1.48128	1.98242	1.52091	1.89528	2.49221	1.78767	2.39366	2.58686	2.90258	2.27296	0.0727168	0.285589	0.249576	0.0948731	0.225559	0.043239	0.0891238	0.254523	0.250208	0.16585	0.322249	0.228996	0.0541739	0.157202	0.261438	0.113752
65	AT1G01780	3.01633	1.95877	2.64248	1.86839	1.96942	0.933139	2.86492	2.8324	3.21188	2.24942	2.7807	2.62606	3.12698	2.20669	2.12959	1.73358	0.455925	0.402558	0.110969	0.490213	0.307213	0.795727	0.142193	0.0796653	0.231181	0.111412	0.129516	0.00626575	0.360853	0.131518	0.131288	0.276372
66	AT1G01790	3.42882	2.6079	3.4739	2.89519	2.85681	3.69892	3.16996	2.75007	3.05919	2.17529	3.16425	2.88035	2.32899	2.94284	2.85727	3.99913	0.142626	0.415008	0.0891973	0.333593	0.0782058	0.0700186	0.0394012	0.183744	0.131432	0.283058	0.299956	0.255632	0.174139	0.137016	0.211504	0.30711
67	AT1G01800	4.32039	4.44623	4.37255	4.43885	4.48667	4.62591	4.39751	4.24567	4.20908	4.20721	4.5718	4.65635	4.63571	4.49513	4.46332	4.44045	0.0959817	0.0638708	0.0562212	0.0990894	0.0455437	0.0797562	0.0629841	0.0277244	0.0922145	0.028131	0.0133726	0.0918943	0.0543589	0.0744963	0.0588428	0.0533633
68	AT1G01820	4.0543	3.89172	3.92791	3.76097	4.11127	3.60946	4.00628	4.05543	4.17346	3.77258	4.0371	3.75147	4.04014	3.66076	3.46452	3.84842	0.134833	0.178106	0.15922	0.124499	0.105374	0.267744	0.283518	0.176804	0.156337	0.14623	0.338621	0.322793	0.164313	0.0259923	0.229271	0.113675
69	AT1G01830	3.33022	2.77686	2.95955	2.81768	2.8263	2.8524	2.11535	2.37676	2.17127	2.85301	2.73666	2.88035	3.1668	2.483	2.6372	2.46506	0.208478	0.125352	0.0794101	0.167053	0.0563109	0.320854	0.145845	0.295111	0.15055	0.0944537	0.0609672	0.0662489	0.153904	0.169147	0.0253974	0.162862
70	AT1G01860	0.585961	0.593521	-0.176078	0.522754	0.515643	0.933139	0.40843	0.613229	0.995014	-0.455506	0.34583	0.0158375	-0.370839	1.19615	-0.0363859	0.565348	0.0614006	0.277026	0.381115	0.204005	0.0963174	0.719764	0.175866	0.177847	0.50511	0.281729	0.109672	0.26354	0.366466	0.288221	0.435599	0.0090222
71	AT1G01880	-1.35148	-0.518259	-1.88053	-2.89345	-0.961949	-1.54536	-1.09418	-0.930761	0.134127	-0.985867	-1.09418	-1.57341	0.0440951	-4.16375	-4.97894	-1.23331	0.307514	0.724281	0.259372	0.887713	0.158551	0.414552	0.21378	0.737442	0.393524	0.215127	0.734674	0.355675	0.790749	0.768729	1.58012	0.524042
72	AT1G01900	1.23193	1.10278	0.992084	0.814212	0.963796	0.933139	1.01121	1.27764	0.488789	1.46895	1.09806	1.03003	1.36389	0.659614	0.904395	0.99155	0.286765	0.124682	0.230029	0.0776742	0.148351	0.0925182	0.0544649	0.385743	0.306856	0.180836	0.433717	0.0951432	0.203834	0.117812	0.0815301	0.17406
73	AT1G01910	4.77623	4.47494	4.39399	4.41822	4.57849	4.30652	4.33622	4.40078	4.42684	4.50219	4.37549	4.42804	4.64398	4.60307	4.48521	4.6214	0.0927622	0.0438698	0.0486769	0.0874738	0.0614139	0.119423	0.0579189	0.0490735	0.0237258	0.200335	0.0806226	0.0562758	0.0961436	0.077076	0.0227527	0.103365
74	AT1G01920	2.71225	2.41173	2.56409	2.78514	2.65447	2.73749	2.39512	2.62198	2.70441	2.29497	2.98771	3.05878	2.85368	2.91693	2.5045	2.27296	0.0458193	0.23012	0.0880933	0.0891469	0.0306527	0.0769146	0.158942	0.0893308	0.0251589	0.326473	0.0842771	0.0975284	0.143923	0.132914	0.0618007	0.151267
75	AT1G01930	1.66101	2.30929	2.06372	2.67856	2.07572	2.20872	1.85595	2.2151	2.21871	2.06151	2.03852	1.70634	2.48612	2.37818	2.43749	2.56502	0.220276	0.186878	0.109139	0.0840497	0.10172	0.192646	0.195775	0.113988	0.0906974	0.153891	0.0801032	0.17869	0.133103	0.0197486	0.310377	0.172081
76	AT1G01940	2.18369	1.53675	1.94538	1.69256	1.92664	1.92664	2.21814	1.79954	1.78817	2.10911	2.40315	2.26619	2.28549	2.27594	1.52935	1.49104	0.131233	0.278676	0.0750843	0.148636	0.138765	0.0881441	0.0232353	0.0883947	0.134435	0.191601	0.0501762	0.151657	0.144901	0.0954653	0.291905	0.159691
77	AT1G01950	3.17681	3.21764	3.36138	3.2955	3.17407	3.02191	3.02562	2.86397	2.9568	3.26755	3.28914	3.48404	3.26854	3.05746	3.34043	3.12946	0.152989	0.0429578	0.116392	0.115881	0.108291	0.0831772	0.0415852	0.0919531	0.155019	0.128657	0.076761	0.020606	0.0647055	0.0108001	0.203898	0.130763
78	AT1G01960	5.96098	5.97371	5.90378	6.11681	5.87585	6.05486	5.53766	5.50498	5.78941	6.08066	5.91906	5.51513	5.78872	5.54929	5.99565	5.94687	0.0644857	0.0956734	0.0922098	0.08581	0.0741997	0.172962	0.0552223	0.172788	0.153451	0.0500801	0.0699577	0.355739	0.0264151	0.175181	0.0621688	0.075553
79	AT1G01970	1.29853	1.12778	1.1203	0.596067	0.940925	1.87302	1.59413	1.33366	-0.102285	0.849413	0.845638	1.85883	0.453304	0.945813	0.483105	1.8189	0.222208	0.0283538	0.0321287	0.323646	0.112063	0.0613324	0.155471	0.0761061	0.332981	0.0947689	0.387156	0.394462	0.287895	0.194253	0.272171	0.286916
80	AT1G01990	2.3458	2.17666	1.92108	2.15218	2.05429	2.2835	2.3196	2.65447	2.26619	2.03234	2.38719	2.42215	2.69296	1.54396	2.15524	1.58583	0.0820911	0.114169	0.0897354	0.0827983	0.127888	0.352483	0.115291	0.193594	0.150261	0.079063	0.129225	0.450533	0.220354	0.25187	0.261326	0.281742
81	AT1G02000	2.82322	2.72291	2.9485	3.08597	2.48006	2.2835	3.28638	2.93114	2.60062	2.97733	2.46183	3.14392	2.77686	3.09683	2.58586	2.73951	0.0281913	0.139989	0.185111	0.168268	0.0791513	0.206665	0.152656	0.185471	0.0382017	0.063497	0.0821961	0.154944	0.07614	0.0217887	0.0458315	0.0206423
82	AT1G02010	1.45751	0.946404	-0.051833	0.146881	1.15817	0.933139	0.75278	1.14365	1.35833	0.724858	0.214571	0.364776	0.82983	0.945813	0.483105	1.19615	0.214278	0.201492	0.400861	0.213257	0.0901461	0.143409	0.269716	0.223667	0.427927	0.242599	0.189474	0.499755	0.145541	0.171309	0.248218	0.0245926
83	AT1G02020	0.379077	1.33635	1.16434	1.17908	1.36279	0.31078	0.192928	0.131466	0.323624	1.46895	1.68969	1.09345	1.36389	0.4322	1.05943	0.565348	0.31455	0.149886	0.0637125	0.353177	0.238305	0.167771	0.184299	0.273415	0.108571	0.387307	0.213711	0.542689	0.146856	0.273074	0.16775	0.188948
84	AT1G02030	-4.17943	-0.433079	-1.57341	-1.1053	-1.59809	-2.25856	-0.737244	-1.88053	-0.356448	0.253935	-1.27975	0.0158375	-1.20449	-0.276443	-1.2493	-0.316946	1.07739	0.530776	0.648651	0.282445	0.153549	0.487255	0.374232	0.444299	0.349773	1.04007	0.382976	0.347741	0.179769	0.330355	0.140956	0.383074
85	AT1G02050	0.585961	0.632332	1.27636	0.750552	1.47196	1.51538	-0.980174	-1.71938	-1.44851	0.849413	0.978263	0.737746	1.31148	1.27859	1.05943	0.665741	0.309499	0.143465	0.131383	0.243038	0.134639	0.64455	0.538162	0.769291	0.509649	1.02402	0.139296	0.160117	0.341745	0.339856	0.120432	0.118927
86	AT1G02060	1.02324	1.27764	1.49935	1.69256	1.55299	1.64841	1.17728	1.31055	1.35833	1.60451	0.845638	0.661535	1.21966	1.27859	2.02053	0.751191	0.0867083	0.120987	0.191754	0.242413	0.126348	0.101209	0.225295	0.160907	0.168693	0.0529225	0.227301	0.122011	0.0364176	0.260941	0.31314	0.110955
87	AT1G02080	5.71607	5.82562	5.72062	6.2459	5.80236	5.14731	5.04332	5.34891	5.66203	5.70342	5.68347	4.85406	5.4452	5.54203	5.39522	5.65063	0.0435411	0.109058	0.0302367	0.174818	0.114643	0.134472	0.0735115	0.214129	0.404962	0.0525422	0.0720349	0.46184	0.0817155	0.133387	0.0952051	0.0543037
88	AT1G02090	4.13781	3.6142	3.98121	3.44586	3.58992	3.17739	3.78385	3.84076	4.24173	3.91606	3.79214	3.70306	3.76536	3.39725	3.02885	3.9093	0.18995	0.174479	0.146824	0.0394539	0.0721466	0.361262	0.079546	0.125426	0.0888881	0.0960835	0.0332678	0.0335883	0.114861	0.0789938	0.31908	0.131274
89	AT1G02100	3.47038	3.43692	3.7959	3.39002	3.67432	3.50664	3.80173	3.93677	3.75427	3.86397	3.4962	2.98847	3.4803	3.44817	2.94148	3.42524	0.0467304	0.249095	0.0299444	0.164279	0.0811576	0.046513	0.146304	0.0764995	0.09377	0.213576	0.136752	0.32371	0.0983692	0.0856888	0.251652	0.018739
90	AT1G02110	2.73596	2.73629	3.02712	3.16461	2.88183	2.90955	2.39512	2.52135	3.25705	2.97733	2.63925	2.51958	2.87929	2.73036	2.34225	2.44234	0.0303508	0.144007	0.100221	0.0961994	0.113439	0.0206611	0.16948	0.132561	0.252272	0.345484	0.0644624	0.00923123	0.141489	0.141922	0.178533	0.145477
91	AT1G02120	4.12792	4.28896	4.56012	3.97335	4.19209	4.12089	4.61301	4.32065	4.03845	4.23845	4.23325	3.90811	4.43635	3.96767	3.78697	4.22671	0.0360309	0.135655	0.0933477	0.286169	0.0812042	0.204178	0.157643	0.106051	0.110454	0.0257845	0.0620527	0.131753	0.203886	0.0517038	0.163217	0.049812
92	AT1G02130	4.23181	4.03229	4.07368	4.22191	4.03509	3.85202	4.08501	4.38143	4.13307	4.16556	4.10155	3.97727	4.29389	4.0253	4.02674	4.05641	0.0473879	0.0746081	0.0266229	0.0356148	0.0441807	0.198115	0.0390845	0.023882	0.0757671	0.0354694	0.143711	0.0211355	0.139394	0.0783845	0.0946614	0.0508596
93	AT1G02140	4.96262	4.84165	5.06618	4.52384	4.80772	4.75228	5.11502	5.0384	5.1385	4.82087	4.84151	5.50344	5.05716	4.82575	5.00422	4.63222	0.0618573	0.066408	0.147921	0.084097	0.0186991	0.0183048	0.0300796	0.0846189	0.125304	0.005623	0.0165555	0.146328	0.0367032	0.0335815	0.0610649	0.0666877
94	AT1G02145	3.08664	2.70401	2.66996	2.52195	2.88921	2.73749	3.1295	2.99147	3.25705	2.92156	2.6657	1.89528	2.28549	2.336	2.25893	2.78319	0.176183	0.162474	0.057841	0.109547	0.170104	0.0971941	0.162441	0.0844951	0.0955325	0.0819878	0.145181	0.302918	0.0837983	0.0216309	0.134281	0.129136
95	AT1G02150	3.17681	2.81358	3.52717	3.55583	3.07087	3.67107	3.57437	3.06877	3.65443	3.10328	3.33851	3.36845	3.19575	3.49329	3.17552	3.56418	0.275766	0.264441	0.0855556	0.0423481	0.0299145	0.0357015	0.0863892	0.0933402	0.357907	0.239517	0.134446	0.0624036	0.151063	0.194049	0.165497	0.0495322
96	AT1G02160	2.25076	1.68676	2.41121	1.69256	1.51008	1.64841	2.1048	2.08446	2.17127	2.20022	1.66101	2.39719	1.44989	1.67731	1.9465	1.26243	0.155532	0.188051	0.172067	0.0172159	0.0770145	0.382493	0.111062	0.00838839	0.310042	0.137205	0.302017	0.476282	0.0917262	0.0606264	0.0435762	0.0994531
97	AT1G02170	2.7777	3.21764	3.28665	3.19195	3.14952	2.20872	3.33022	2.94304	2.9568	3.09119	3.15634	3.29192	3.33973	3.40543	2.81924	3.65929	0.117572	0.17012	0.0947175	0.118202	0.13675	0.36887	0.202058	0.139423	0.152263	0.0881565	0.113746	0.145512	0.148417	0.0246835	0.0917255	0.156955
98	AT1G02180	-0.520306	-0.518259	-0.788553	0.0377199	0.515643	-0.037039	-0.789833	-0.599556	-0.356448	-1.51341	0.0753166	-1.2493	-0.0683183	-0.86066	-2.21434	-0.0194839	0.288513	0.319732	0.0939662	0.339213	0.32652	0.401168	0.109558	0.163878	0.670364	0.202027	0.212504	0.517683	0.0774004	0.0774537	0.567957	0.303754
99	AT1G02205	1.82815	1.08077	0.0338226	0.814212	1.17415	2.47081	0.838886	1.34707	1.7279	1.07399	1.34438	1.92664	1.8189	2.1019	2.39872	0.912931	0.423249	0.164058	0.375548	1.01656	0.296862	0.701047	0.331402	0.127337	0.205137	0.22522	0.0708872	0.118248	0.0975618	0.120336	0.421056	0.121608
100	AT1G02220	1.75035	3.07439	1.19716	3.45747	3.8152	3.54053	1.53083	1.88966	2.12036	2.06151	2.52366	2.77479	2.3706	3.96767	3.72836	2.95279	0.501134	0.490778	0.311556	0.775552	0.0257149	1.26082	0.219745	0.23237	0.140371	0.0283413	0.100348	0.0294682	0.485662	0.0804618	0.604217	0.0525852
101	AT1G02230	-1.35148	-0.780886	-1.88053	-0.514386	-0.549888	-0.263349	0.701831	1.70901	0.64419	-0.182037	0.282463	0.263304	-0.54119	0.897045	-0.839375	-0.316946	0.0964092	0.210176	0.282139	0.108787	0.0751249	0.342451	0.289725	1.28291	0.434176	0.154767	0.144174	0.23862	0.358591	0.270945	0.204661	0.28388
102	AT1G02260	2.7777	2.72291	3.23554	2.98521	3.0538	3.11246	3.09409	2.85752	2.86552	2.90772	2.83058	2.81817	2.69296	2.86274	2.91648	2.86896	0.0423925	0.0511733	0.0928718	0.0695827	0.0967036	0.130952	0.151323	0.0808899	0.116786	0.0510393	0.0260938	0.235402	0.128632	0.114199	0.0954073	0.100496
103	AT1G02270	2.71225	2.91568	2.21814	2.76673	2.52756	2.93217	2.26855	2.66272	2.83632	2.87878	2.1019	2.56303	2.52708	3.0854	2.92843	2.91501	0.102268	0.148247	0.0693466	0.144454	0.0670287	0.225951	0.155195	0.185979	0.160886	0.299225	0.182025	0.454797	0.146421	0.08886	0.252269	0.0929991
104	AT1G02280	2.93807	2.59967	2.91996	3.13912	2.78727	2.56891	3.63599	3.60125	3.11126	3.22339	2.63925	2.51958	2.58478	2.37818	2.84388	2.99094	0.16513	0.131437	0.0446091	0.11573	0.10395	0.669495	0.07319	0.183087	0.0943752	0.0999439	0.0389214	0.00923123	0.110069	0.0404653	0.148479	0.129768
105	AT1G02290	1.45751	1.56284	1.89782	0.431817	1.67024	0.933139	1.69934	1.77788	1.35833	1.64361	1.66101	0.965365	1.60451	0.504116	1.42168	1.3148	0.0534774	0.137348	0.0195016	0.39319	0.033181	0.357359	0.0318115	0.0481505	0.311265	0.277358	0.0438556	0.00239987	0.414865	0.245212	0.121625	0.083827
106	AT1G02300	-0.520306	0.244972	0.417807	1.07539	0.275987	0.827355	2.19845	2.15946	0.888504	1.64361	0.845638	0.147883	0.453304	-0.404778	-0.520306	0.751191	0.298422	0.378815	0.10886	0.0999433	0.149602	0.498036	0.120097	0.353411	0.39407	0.427708	0.593575	0.0360954	0.515965	0.0719982	0.309754	0.323287
107	AT1G02305	5.22803	5.42118	5.40662	5.2088	5.70032	5.36164	5.0053	5.18808	4.69331	4.60217	5.49601	4.86659	5.6245	5.22352	5.31423	5.34456	0.0275705	0.170594	0.252977	0.217515	0.0992461	0.168161	0.0703936	0.185444	0.038387	0.213667	0.294632	0.129123	0.144935	0.0543806	0.0358219	0.199059
108	AT1G02310	0.256347	1.43484	-0.051833	-0.849046	0.182658	0.585086	-0.130948	-0.424399	1.52091	0.58852	-0.395842	0.364776	0.0440951	-0.037039	0.0753166	0.99155	0.186464	0.781325	0.332179	0.247902	0.366261	0.474343	0.127068	0.09718	0.100366	0.23199	0.47777	0.438009	0.193603	0.383799	0.127265	0.219617
109	AT1G02330	3.83887	3.33626	3.28665	3.37864	3.43749	3.36036	2.98244	3.03204	3.4258	3.29956	3.47434	3.04356	3.64937	3.37864	3.51621	3.37186	0.0615827	0.0725599	0.0565785	0.0425601	0.0539512	0.0992742	0.070995	0.12545	0.194651	0.0437253	0.0725359	0.296165	0.0528045	0.0731566	0.0684631	0.0270856
110	AT1G02335	1.66101	3.65295	3.03889	2.29773	3.04829	2.64096	2.9288	3.44041	2.60062	3.81724	3.13276	3.87884	3.58741	3.09683	2.80639	3.27848	0.722779	0.23127	0.170775	0.377019	0.101509	0.13055	0.212917	0.182638	0.212711	0.722277	0.07277	0.632653	0.324417	0.101846	0.156772	0.0499534
111	AT1G02340	-0.328421	1.53675	1.23758	1.26826	2.02814	1.51538	0.873308	1.08745	0.64419	0.58852	1.17159	0.900105	1.16819	1.65002	1.96942	0.751191	0.539022	0.295268	0.446988	0.258513	0.294045	0.152709	0.562327	0.172033	0.180294	0.427989	0.484917	0.0943932	0.149554	0.228047	0.737395	0.45277
112	AT1G02360	4.51641	3.73701	5.16884	3.74217	3.90553	3.87931	4.93687	4.32358	3.48298	3.7215	5.16561	5.49431	4.7688	4.21587	3.24448	3.83653	0.242079	0.395463	0.243238	0.194579	0.185863	0.28727	0.2054	0.109638	0.283339	0.235277	0.221238	0.414001	0.16344	0.0971551	0.549653	0.100372
113	AT1G02370	2.31355	2.29926	2.54612	2.85014	2.22026	2.20872	1.98571	2.19767	2.73749	2.59478	2.13068	1.48868	2.43749	2.40134	1.91919	2.00435	0.0926009	0.136157	0.181328	0.319487	0.122094	0.0753956	0.12348	0.127454	0.170745	0.110848	0.136694	0.629588	0.0491176	0.13086	0.18804	0.0861636
114	AT1G02380	-1.35148	0.318702	0.798564	-1.38639	-1.9337	0.139232	-1.09418	-1.31212	-0.647372	-0.182037	-1.499	-0.395842	-0.945848	-1.65299	-0.266639	-0.316946	0.511617	0.526637	0.623909	0.43908	0.53675	1.03384	0.196914	0.296919	0.261525	0.251365	0.498056	0.816123	0.357265	0.469968	1.25016	0.379096
115	AT1G02390	-0.00966655	1.02935	-0.051833	0.431817	0.0658798	1.20559	-0.681082	0.0918782	0.488789	0.433663	-0.783958	-0.395842	-0.0683183	0.347877	0.551862	0.46412	0.303691	0.59915	0.242204	0.604855	0.351088	0.645157	0.208114	0.315557	0.164988	0.186218	0.355155	0.783999	0.31034	0.163842	0.491248	0.0739644
116	AT1G02400	1.09532	1.70013	2.19845	1.86839	2.24693	1.70901	3.06812	2.6162	1.85068	2.59478	1.89179	2.71354	2.34788	2.86274	2.10831	2.17483	0.224371	0.211259	0.270988	0.0928671	0.210486	0.274961	0.155494	0.180766	0.296345	0.231697	0.470526	0.167677	0.0758876	0.244117	0.152098	0.0822746
117	AT1G02410	2.31355	2.6079	3.06092	2.71495	2.78727	3.20127	2.83058	3.23839	3.0854	3.4978	2.84232	2.85936	2.7623	3.17267	2.68005	2.53793	0.256843	0.112198	0.0735761	0.0792445	0.0791051	0.0924691	0.102389	0.161267	0.0208787	0.295796	0.100945	0.0263816	0.132067	0.145591	0.117049	0.141947
118	AT1G02420	0.856296	0.721142	0.34583	1.01121	1.17415	1.51538	0.429514	0.720709	1.35833	1.26802	1.17159	0.569891	1.06705	1.09958	1.45302	0.99155	0.0248146	0.107626	0.126228	0.201402	0.0761287	0.546912	0.121391	0.113843	0.297683	0.361281	0.0549301	0.350905	0.112911	0.19295	0.0361316	0.114206
119	AT1G02430	-0.520306	-0.938996	0.1917	-0.660302	-0.184596	-0.504415	0.166782	-0.268639	0.323624	0.0515973	-1.27975	1.15535	0.272673	-0.404778	0.0753166	-0.684225	0.11269	0.270144	0.270288	0.519817	0.107518	0.209847	0.203896	0.487233	0.378463	0.268437	0.634344	1.0087	0.156274	0.149288	0.131894	0.167638
120	AT1G02460	1.09532	1.08077	0.34583	0.34583	1.30833	0.933139	0.551862	1.16584	1.59413	1.16883	0.939498	0.965365	0.953665	1.61644	1.42168	0.838886	0.223932	0.286154	0.230741	0.0237016	0.307738	1.10137	0.213313	0.256376	0.259098	0.165582	0.141866	1.14738	0.222749	0.153457	0.244095	0.110633
121	AT1G02475	-0.00966655	1.02935	1.23758	1.13146	1.92664	2.1691	1.48128	1.59802	0.888504	0.253935	1.06367	1.99406	-0.0683183	1.36389	1.78481	1.96901	0.536143	0.263163	0.175699	0.390619	0.208437	0.172835	0.20723	0.718164	0.195937	0.168125	0.0265524	0.992994	0.512046	0.172914	0.718474	0.150874
122	AT1G02500	7.95335	7.69738	7.98399	7.49264	7.52032	7.67356	7.99662	8.03142	7.80441	7.81983	7.98399	8.16682	7.94941	7.77569	7.62114	7.74486	0.137313	0.102598	0.0567244	0.171488	0.037474	0.146101	0.0212979	0.0556232	0.0477187	0.0466524	0.0669606	0.120946	0.0755683	0.017959	0.167437	0.0366589
123	AT1G02520	4.5843	4.46029	4.56375	4.86303	4.9806	4.27861	3.98146	4.0223	4.17346	4.37897	4.70628	4.38373	4.78391	6.61358	5.29516	4.72112	0.157571	0.133446	0.0771495	0.0773957	0.170603	0.242454	0.0480252	0.169724	0.00836012	0.211446	0.112792	0.29931	0.500569	0.268616	0.27962	0.0874531
124	AT1G02560	4.44905	4.55625	4.32358	4.57815	4.51855	4.88161	4.49737	4.69757	4.96012	4.74273	4.30723	4.89867	4.22969	4.6987	4.55562	5.06479	0.114697	0.0809727	0.0910085	0.0405483	0.0779978	0.0738674	0.14564	0.14887	0.228772	0.0283929	0.0768136	0.207588	0.166567	0.131158	0.0904549	0.142245
125	AT1G02570	-1.79329	-0.938996	0.34583	-4.56867	-2.6725	-4.17943	0.40843	-0.780886	-0.647372	-0.790891	-0.635204	-0.395842	-0.54119	-2.40379	-1.499	-0.483637	0.211739	0.844657	0.745617	1.20433	0.452415	2.04735	0.131538	0.512633	0.541003	0.619251	0.256379	0.466779	0.621971	0.382681	0.140408	0.746027
126	AT1G02575	-1.79329	-1.66119	-0.635204	-1.38639	-4.97894	-4.17943	-0.681082	-0.681082	-2.08357	-0.790891	-2.104	-1.2493	-2.64087	-1.65299	-3.76561	-2.89858	0.145535	0.118478	0.108228	0.255302	0.716976	1.9808	0.261611	0.329537	0.464737	1.47902	0.686749	1.25815	0.612595	0.97057	0.934629	0.411893
127	AT1G02580	-0.764022	0.00807417	-1.57341	-0.660302	0.229689	0.707856	-1.59963	-1.88053	-0.647372	-3.298	-1.27975	-1.57341	-0.209635	0.4322	0.42	-1.23331	0.484511	0.916628	0.291597	0.706394	0.466234	2.73439	0.612721	0.387378	0.418402	0.619406	1.13874	0.122003	0.199927	0.392649	0.966522	0.366506
128	AT1G02610	-0.164464	0.405836	0.117509	0.522754	1.44124	0.827355	0.720709	0.766446	0.134127	-0.455506	0.845638	-0.110224	0.164187	0.721142	1.22494	-0.316946	0.207444	0.331571	0.516439	0.215646	0.319581	0.191301	0.453496	0.253445	0.49163	0.425739	0.7104	0.64119	0.210611	0.253358	0.450914	0.068552
129	AT1G02640	2.7777	4.91098	3.16957	4.84151	4.39075	4.30652	3.17544	4.10088	4.00799	3.75559	4.19477	3.79966	4.39632	3.58744	4.69577	3.00775	0.409636	0.597683	0.477751	0.274852	0.202596	0.453695	0.169483	0.166986	0.0677408	0.403226	0.511392	0.0915128	0.297987	0.196361	0.38006	0.297627
130	AT1G02650	-1.35148	-1.51341	-2.20146	-1.38639	-3.04528	-2.25856	-2.81722	-1.31212	-3.84076	-1.51341	-1.09418	-2.59796	-2.64087	-3.13452	-1.78296	-4.71152	0.467556	0.144826	0.132425	0.841247	0.460525	0.800572	0.517571	0.247404	1.14224	0.148292	0.6078	0.284935	0.517157	0.756967	0.532866	1.06883
131	AT1G02660	0.683093	1.92778	1.53144	2.24715	1.59732	3.43248	1.42626	1.81296	1.66085	1.7373	1.34438	1.70634	2.19495	2.22845	2.77547	2.6471	0.393562	0.244113	0.27836	0.187803	0.391604	0.236331	0.100983	0.152737	0.0511275	0.609577	0.163162	0.743133	0.180583	0.13514	0.457187	0.263382
132	AT1G02670	-0.328421	-1.14205	-0.511242	-1.38639	-1.59809	-2.25856	-1.38639	-1.42783	-3.84076	-1.91817	-1.27975	-4.2572	-0.370839	-1.33111	-0.671174	-4.71152	0.87938	0.355568	0.376874	0.389187	0.318134	0.876085	0.745893	0.968349	0.821498	0.394484	0.391427	1.4639	0.391503	0.362126	0.481754	1.18444
133	AT1G02680	1.75035	1.27764	1.96892	1.62092	1.47196	1.82456	0.75278	0.417807	1.27806	0.907707	1.1358	1.4384	1.85	1.54396	1.05943	1.4279	0.250305	0.132952	0.237666	0.191884	0.0784432	0.701502	0.200142	0.211409	0.0904034	0.058313	0.144201	0.0413464	0.271277	0.0720871	0.0787295	0.151606
134	AT1G02690	3.74248	3.60228	3.36986	3.60182	3.36482	3.27838	3.88096	3.67502	3.98159	3.8258	3.48937	3.8185	3.49055	3.11021	3.24448	3.56418	0.0855818	0.0234277	0.132632	0.124971	0.116633	0.0880201	0.106598	0.0624969	0.103019	0.0770021	0.131527	0.187836	0.0227042	0.173902	0.203283	0.037666
135	AT1G02700	-2.45126	-3.93814	-2.20146	-0.849046	-3.50874	-2.25856	-3.65411	-2.03836	-3.84076	-2.37446	-2.104	1.03003	-1.20449	-0.86066	-0.671174	-4.71152	0.0480572	0.761281	0.799077	1.18862	0.649292	1.25118	1.06658	0.241007	0.746697	0.776746	0.675527	1.52906	0.377335	0.172874	1.03857	0.822989
136	AT1G02720	2.66297	2.08073	2.64248	2.39366	2.27501	2.67465	2.59729	2.75646	1.78817	2.83944	2.83058	3.23133	2.7623	2.66773	2.17529	2.78319	0.082124	0.181018	0.101187	0.105495	0.18898	0.187297	0.0850524	0.0932251	0.334134	0.31284	0.10722	0.24174	0.0991624	0.045795	0.212054	0.00742822
137	AT1G02730	4.06507	4.4651	4.10547	4.22191	4.15556	3.90374	3.99482	3.48498	4.16117	4.33025	4.23699	3.8185	4.29939	3.61989	4.4779	4.23304	0.141081	0.183821	0.0723346	0.160163	0.261932	0.114598	0.18095	0.158144	0.148742	0.0792679	0.134829	0.305674	0.144255	0.23999	0.107373	0.0269571
138	AT1G02740	0.379077	0.770998	0.482465	0.522754	0.855688	0.707856	0.735827	0.851119	0.995014	1.26802	1.1358	0.900105	1.78412	0.897045	0.483105	0.838886	0.186559	0.243743	0.13068	0.348312	0.141929	0.0659451	0.0821254	0.20171	0.249759	0.174132	0.221834	0.0302301	0.325302	0.208903	0.0918603	0.0800387
139	AT1G02750	0.944834	1.94513	1.46615	1.69256	1.47196	1.57785	1.1399	1.69256	0.995014	1.94731	1.37161	1.03003	2.21871	2.20669	2.04351	1.3148	0.209422	0.31329	0.0972504	0.165938	0.0614741	0.24004	0.141992	0.04843	0.0851985	0.08438	0.1282	0.0199342	0.135555	0.237977	0.447315	0.122607
140	AT1G02780	8.39398	8.30735	8.18103	8.5652	8.42732	8.1288	8.03142	8.09087	8.36157	8.32143	8.29584	8.4482	8.3376	8.36157	8.30735	8.29584	0.018982	0.0524708	0.101303	0.151489	0.0402597	0.0151501	0.0420119	0.0453438	0.0733917	0.129236	0.00864236	0.0552998	0.051966	0.0805438	0.039989	0.0664092
141	AT1G02810	3.39778	3.2295	3.17854	3.12683	2.72487	3.50664	3.47806	3.32159	3.25705	3.4978	3.48937	3.48404	3.11269	3.02149	2.9826	3.46583	0.0604307	0.117772	0.0586864	0.0691847	0.131496	0.0957748	0.119504	0.123212	0.127211	0.154271	0.114136	0.0281501	0.0527033	0.0598964	0.108603	0.171948
142	AT1G02816	3.57146	3.39509	3.25316	3.42524	3.58992	3.83753	3.47806	4.0223	4.14795	3.64141	3.3818	4.11745	3.8146	4.11033	4.14062	3.69249	0.136876	0.0990413	0.0428595	0.130947	0.0480595	0.0650655	0.0506608	0.171896	0.182755	0.147311	0.0428992	0.230367	0.0456947	0.0251016	0.182237	0.148236
143	AT1G02840	5.31588	4.84723	5.35718	4.67939	4.83116	4.64092	4.83855	4.95136	5.05396	4.52442	5.35629	5.21053	5.28695	4.92022	4.47357	4.94349	0.138621	0.256959	0.0688016	0.356251	0.0475935	0.132149	0.0620054	0.278799	0.128703	0.256985	0.133191	0.102393	0.189877	0.065401	0.267772	0.0747304
144	AT1G02850	3.77184	4.74348	3.51998	5.29879	5.1686	5.55256	3.28638	4.27108	4.49723	4.68678	3.97746	4.30118	4.1791	5.37937	5.38845	4.47438	0.373313	0.527185	0.191502	0.723362	0.0744283	1.14576	0.244185	0.205734	0.143878	0.134075	0.144938	0.0183823	0.358783	0.0301818	0.48257	0.0778194
145	AT1G02860	1.90115	3.17885	2.32769	2.58366	3.14952	2.67465	2.61491	2.88124	2.07357	2.49838	2.26818	1.21538	2.77686	2.91693	3.25505	2.51425	0.283537	0.421447	0.367221	0.216439	0.20932	0.347138	0.331649	0.178585	0.174531	0.397035	0.281104	0.5814	0.105369	0.0614889	0.192893	0.191028
146	AT1G02870	3.24324	2.66333	2.90792	2.39366	2.61891	2.60625	2.92208	3.30824	3.32459	2.87878	2.91051	2.7353	2.67318	2.80793	2.7597	3.10846	0.171429	0.124759	0.156359	0.273688	0.125503	0.249959	0.160217	0.214224	0.166121	0.0986252	0.131917	0.0210313	0.0682365	0.178559	0.0817941	0.154794
147	AT1G02880	3.63129	3.25586	3.43296	3.04356	3.35553	3.47135	3.54813	3.62641	3.27745	3.41176	3.61884	3.36845	3.77402	3.83486	3.0042	3.31141	0.0566538	0.10238	0.170442	0.0746232	0.101597	0.19716	0.212241	0.0677573	0.0339195	0.186302	0.115936	0.00103581	0.070812	0.131098	0.243367	0.135667
148	AT1G02890	5.15371	5.19022	5.36651	5.32011	5.25937	5.26185	5.02787	4.93572	4.90957	5.16798	5.03336	4.94882	5.14253	5.40507	5.31668	4.9904	0.0909362	0.0052431	0.0398534	0.0950393	0.0635778	0.123256	0.0173929	0.154378	0.18281	0.0668198	0.0250095	0.0688742	0.127497	0.0504723	0.11834	0.152515
149	AT1G02900	5.13653	3.89518	5.3492	3.33999	3.72721	3.08862	5.40985	4.74479	4.53993	3.70568	5.51319	4.9785	5.11694	4.70793	4.3559	3.84842	0.555519	0.397417	0.278992	0.465492	0.0868227	1.08308	0.291494	0.153693	0.109005	0.480733	0.20315	0.00236028	0.171314	0.135987	0.16428	0.0816899
150	AT1G02910	2.37518	2.26298	2.48403	2.29773	2.15112	2.39942	2.27764	2.48248	2.31064	1.7373	1.4384	2.64703	2.11119	2.336	2.3639	2.30265	0.0859285	0.131287	0.129481	0.172516	0.065667	0.157365	0.128915	0.173471	0.461883	0.189296	0.240915	0.17993	0.167089	0.17736	0.075173	0.143906
151	AT1G02920	1.16787	3.67602	2.15581	2.12812	1.9052	2.82266	1.7291	1.94669	1.35833	1.31031	1.86419	2.91693	2.00989	3.80665	2.34225	2.61891	0.746558	0.520802	0.268344	0.339105	0.274961	0.41109	0.204149	0.315567	0.218054	0.149785	0.300028	0.822612	0.472113	0.751265	0.514751	0.155661
152	AT1G02930	1.45751	4.09673	1.53144	2.83424	2.63423	3.22085	2.03003	2.08446	2.83632	2.53661	1.76618	2.64703	2.89552	4.70793	3.22009	2.82116	0.897543	0.858957	0.605488	0.499305	0.196287	0.769685	0.374184	0.270172	0.354352	0.321677	0.28319	0.0934997	0.358375	0.521338	0.38394	0.202716
153	AT1G02950	1.09532	1.46895	1.73826	0.879232	1.09958	0.585086	1.79121	1.91098	1.52091	1.31031	1.60451	2.15112	1.74543	1.58071	1.7279	1.67731	0.0160365	0.131781	0.139461	0.440869	0.108588	0.646942	0.111438	0.0385592	0.143733	0.160954	0.25202	0.0172865	0.245239	0.194545	0.0951375	0.442409
154	AT1G02960	2.15218	1.87424	2.46488	1.7279	1.49256	0.933139	1.98571	1.91098	1.52091	1.89528	1.68969	2.44542	1.71095	1.36389	1.69973	1.4279	0.295765	0.176999	0.182106	0.0581831	0.100533	0.164326	0.110049	0.154575	0.368076	0.047758	0.0913682	0.586858	0.176926	0.0945281	0.149249	0.176056
155	AT1G02970	1.09532	0.991374	0.898116	-0.209635	0.421553	-0.783958	0.775368	0.990249	1.52091	1.4384	0.803254	-0.23499	1.31148	-0.404778	0.73929	1.12895	0.0788047	0.229422	0.227655	0.399062	0.147719	0.777801	0.250495	0.0890093	0.222219	0.36651	0.143834	0.912223	0.260316	0.476292	0.255208	0.089703
156	AT1G02980	-2.45126	-3.93814	-1.57341	-1.72515	-1.77122	-4.17943	-3.65411	-1.42783	-3.84076	-3.298	-1.78017	-1.2493	-0.54119	0.721142	-1.2493	-2.89858	0.802805	0.847178	0.59191	0.673693	0.69687	1.45491	0.546102	0.846195	0.612501	0.469381	0.581061	0.193623	0.32531	0.285284	0.964317	0.676781
157	AT1G02990	2.8465	3.70863	3.34252	3.40264	3.46349	3.39771	2.76673	3.14226	3.0854	3.66622	3.4117	2.54061	3.67545	3.46698	3.79244	3.53879	0.153345	0.173662	0.0340158	0.101348	0.10292	0.204622	0.0835566	0.149031	0.113738	0.196958	0.0730168	0.678249	0.0482578	0.200882	0.220901	0.0470169
158	AT1G03000	2.04825	2.62487	2.64248	3.22852	2.96944	3.20127	2.62378	2.67902	2.43876	2.61526	2.90056	1.85883	2.80814	2.7449	2.58586	2.56502	0.140896	0.128866	0.110785	0.248153	0.108739	0.234089	0.0664096	0.0931933	0.0553615	0.0709278	0.11799	0.358702	0.129216	0.0112318	0.0714478	0.0861268
159	AT1G03010	0.134741	-1.8754	-0.276443	-2.19707	-2.6725	-2.25856	0.0343343	-0.839375	-0.356448	-1.91817	-0.635204	0.263304	0.35967	-1.33111	-0.839375	-0.927347	0.217879	0.688108	0.114547	0.783356	0.228249	1.41727	0.332137	0.435918	0.421161	0.677117	0.459279	0.23862	0.920216	0.21738	0.184563	0.458674
160	AT1G03030	1.97763	1.94513	1.96892	2.34388	2.32256	2.43726	2.18152	2.57574	2.63878	1.89528	2.30505	2.0906	2.26484	2.18668	1.9465	2.3907	0.0634142	0.0691404	0.0631394	0.0948667	0.0771794	0.121608	0.057967	0.121275	0.031013	0.197902	0.171286	0.0638618	0.271007	0.025039	0.12869	0.063544
161	AT1G03040	3.76214	3.66249	3.65863	3.63745	3.56846	3.6556	3.4971	3.67502	3.79883	3.80281	3.64608	3.80914	3.44952	3.61163	3.91554	3.86209	0.0508959	0.0460468	0.094608	0.165664	0.0997819	0.10059	0.0886142	0.149491	0.101781	0.184123	0.122684	0.09625	0.161045	0.109091	0.127018	0.135031
162	AT1G03060	5.6245	5.91311	5.57374	6.02307	5.84466	5.65193	4.98601	4.96001	5.75449	5.72426	5.49291	4.33947	5.54306	5.49659	5.80775	5.68347	0.0949273	0.171573	0.0616851	0.143362	0.148673	0.255068	0.130352	0.309677	0.443954	0.118442	0.185792	0.77204	0.12599	0.219044	0.164081	0.0558826
163	AT1G03070	-0.328421	0.918421	1.03078	0.431817	0.670433	-0.783958	0.478026	0.668283	0.323624	0.793272	1.06367	1.03003	1.60451	1.23886	-0.391444	0.565348	0.529106	0.192646	0.0854169	0.361379	0.145673	0.505117	0.027218	0.0969133	0.171234	0.0674601	0.217479	0.0199342	0.253302	0.0810857	0.442031	0.194669
164	AT1G03080	5.66685	6.16011	5.97966	6.2459	6.17018	5.9821	5.68292	5.66012	5.95398	6.45717	5.91243	5.65341	6.04896	6.42541	6.59957	6.15161	0.215024	0.116802	0.0804707	0.124458	0.0352855	0.0195574	0.0940887	0.121209	0.0913766	0.169133	0.12862	0.357443	0.118076	0.121608	0.304553	0.0511977
165	AT1G03090	2.91693	3.79689	3.38752	4.00577	4.27705	4.36168	2.86915	3.29206	2.73749	2.90772	3.94832	2.49525	3.89885	3.84716	4.1547	3.12946	0.135947	0.636167	0.551427	0.266408	0.282285	0.0692244	0.206408	0.34536	0.0915431	0.260746	0.687543	0.305317	0.110425	0.238503	0.286775	0.215706
166	AT1G03100	1.56615	0.844851	1.19716	0.879232	0.485817	1.29431	0.814212	0.668283	0.64419	0.907707	0.845638	0.569891	0.896761	0.897045	1.30777	0.838886	0.156876	0.260759	0.227553	0.0902698	0.184037	0.35917	0.422192	0.0389307	0.147094	0.228667	0.191647	0.350905	0.180745	0.193076	0.211706	0.0863143
167	AT1G03106	-0.520306	-1.14205	-0.930761	-4.56867	-4.16375	-4.17943	-0.17238	-0.780886	-3.84076	-0.790891	-2.56424	-1.57341	1.27126	-2.03836	-2.21434	-2.89858	1.38597	0.439522	0.36998	0.836041	0.709118	1.9808	0.848392	0.629051	0.795026	1.30431	0.787891	1.0961	1.39257	0.470636	1.05753	0.381475
168	AT1G03110	2.97702	2.8622	2.64248	3.05778	2.7345	2.32441	3.0466	2.97275	3.55884	3.42172	2.8057	3.2485	2.95691	2.99158	2.85727	2.69454	0.108855	0.0962462	0.10686	0.115951	0.071126	0.204343	0.151486	0.124317	0.266583	0.029682	0.0917651	0.00242923	0.132322	0.0130071	0.088628	0.0676847
169	AT1G03130	1.78959	3.8291	2.77336	3.20552	3.2508	5.10023	3.71174	4.05084	3.63653	2.79714	2.97718	3.47232	1.11607	4.08295	4.79114	3.98009	1.03332	0.379038	0.555126	0.487453	0.830243	0.347209	0.345995	0.276092	0.180082	0.408357	0.396477	0.56848	0.625297	0.404613	1.0837	0.341151
170	AT1G03140	4.26426	4.37528	4.1152	4.06163	4.25641	4.35048	4.44879	4.52576	4.56619	4.24866	4.37137	4.03569	4.37481	4.11033	4.42269	4.20336	0.0301459	0.0392511	0.166963	0.120886	0.0502972	0.0326265	0.0549482	0.0577943	0.146161	0.072894	0.153271	0.252448	0.0933536	0.048903	0.113363	0.071947
171	AT1G03150	2.86591	2.80814	3.02712	2.39366	2.57616	2.07414	2.77815	2.7777	3.30125	2.89425	2.44508	2.89942	2.50461	2.29497	2.66715	2.03852	0.0251083	0.0875935	0.13261	0.114857	0.132778	0.149697	0.123796	0.273751	0.274558	0.0769261	0.0514395	0.107675	0.0576744	0.122183	0.0390493	0.166043
172	AT1G03160	2.219	2.30929	2.17652	2.63792	2.28418	2.535	2.34083	2.02814	2.21871	2.03234	2.32089	2.39719	1.85	2.02632	2.10831	2.93188	0.172275	0.143197	0.180729	0.369565	0.0996947	0.200599	0.216318	0.194667	0.115299	0.260587	0.184116	0.314967	0.0801187	0.0759109	0.0257112	0.174358
173	AT1G03180	1.45751	0.844851	0.844237	0.431817	0.855688	1.12579	0.297908	0.466792	1.19507	0.510667	0.606398	1.85883	0.82983	1.09958	1.09958	0.665741	0.0783041	0.220142	0.305419	0.100369	0.142076	0.744697	0.374677	0.155975	0.37675	0.314416	0.244574	0.134685	0.0482455	0.198643	0.219704	0.152106
174	AT1G03190	1.90115	2.15803	2.26124	2.02663	2.26619	2.36354	2.17414	2.17844	1.52091	2.17529	2.15218	2.21366	1.94669	2.31435	2.21573	2.07639	0.0705528	0.162586	0.0346236	0.0580195	0.0792615	0.0317423	0.0400662	0.101088	0.192073	0.280632	0.0971934	0.346287	0.210023	0.0403033	0.171868	0.101534
175	AT1G03210	3.36893	2.85368	3.75821	2.61806	2.61891	2.67465	2.92208	2.79079	2.34947	2.3196	3.21001	2.89942	3.5015	2.71346	2.38239	3.08809	0.20291	0.128458	0.193301	0.0874021	0.0836825	0.1868	0.274696	0.284949	0.0523195	0.263444	0.0576925	0.260617	0.247142	0.0496777	0.317181	0.0745839
176	AT1G03220	6.87965	8.17566	7.78098	7.57945	7.93095	7.96576	6.43347	6.75017	6.62177	6.64515	7.79848	7.88468	8.02512	8.49056	8.06853	7.63876	0.27639	0.153477	0.083976	0.177333	0.0975223	0.724565	0.219107	0.242669	0.133335	0.191046	0.167504	0.128971	0.0859515	0.108735	0.157887	0.0666756
177	AT1G03230	5.4448	5.10039	5.54045	5.0646	5.16492	5.10611	4.57039	4.77956	5.2819	4.93315	5.69508	5.14731	5.83281	5.48182	5.00422	4.94349	0.110694	0.14025	0.0717043	0.0872269	0.0946583	0.290734	0.200726	0.192151	0.246806	0.363767	0.246542	0.237916	0.0710447	0.10689	0.218911	0.109404
178	AT1G03250	2.63598	2.71306	2.28321	2.61806	2.57616	2.12036	2.52271	2.44946	2.73749	2.38051	2.55654	3.10875	2.67318	2.44601	2.7597	2.56502	0.104528	0.0942635	0.116654	0.0534768	0.0350109	0.202119	0.233523	0.155674	0.199241	0.221608	0.0891365	1.01943	0.166585	0.116242	0.279042	0.103711
179	AT1G03260	2.43014	1.96942	1.46615	1.86839	1.86141	1.64841	2.05551	1.42559	2.8968	1.86046	2.03852	1.78767	1.71095	1.84052	1.7279	1.7765	0.151525	0.157968	0.107883	0.100523	0.0723326	0.101181	0.338879	0.282157	0.342794	0.0972471	0.371191	0.249754	0.0724291	0.125904	0.287747	0.0286093
180	AT1G03270	-0.164464	0.544054	0.34583	0.24983	0.275987	0.585086	-0.907229	0.244972	0.888504	-0.605058	0.147201	0.364776	0.35967	-1.65299	-0.520306	-0.160966	0.193742	0.322093	0.146913	0.23607	0.201546	0.401459	0.365634	0.148853	0.570278	0.449931	0.476943	0.289356	0.185475	0.619143	0.330343	0.156513
181	AT1G03280	3.48827	3.58859	3.72353	3.5748	3.59896	3.67107	3.7901	3.75787	3.68583	3.19248	3.8865	3.60535	3.84249	3.50332	3.60153	3.51286	0.105733	0.0637294	0.0470068	0.0350786	0.0585593	0.00728919	0.139821	0.102591	0.136145	0.191135	0.0681615	0.0125319	0.100483	0.0720469	0.19971	0.0605458
182	AT1G03290	3.15907	3.54234	3.15979	3.11322	3.59501	3.60946	3.41094	3.32688	3.76833	3.39162	3.53429	3.60535	3.65969	3.5951	3.86723	3.73634	0.14966	0.128999	0.135728	0.182635	0.0235059	0.223823	0.00308196	0.0898121	0.0773252	0.0801568	0.214699	0.180852	0.0622817	0.214993	0.182655	0.173151
183	AT1G03300	0.585961	0.0515973	0.482465	-0.0763147	-0.689343	-0.263349	-0.737244	-2.19012	-1.44851	-2.37446	-0.783958	-1.57341	0.453304	-1.33111	-0.671174	-0.316946	0.199145	0.206024	0.341568	0.198298	0.264646	0.391037	0.823054	0.778392	0.32581	0.879176	0.616226	0.531082	0.125102	0.365462	0.397529	0.134444
184	AT1G03310	1.66101	2.42935	1.7101	2.27296	1.9052	2.88263	2.32452	2.10845	2.43876	2.34094	1.89179	2.39719	2.26484	2.42611	2.02053	1.7765	0.24002	0.184362	0.317698	0.156241	0.211456	0.42769	0.353599	0.0833557	0.324321	0.134224	0.203392	0.00950398	0.204123	0.0336843	0.169163	0.20847
185	AT1G03330	3.41338	3.0613	3.37864	2.94148	2.98447	2.67465	3.52213	3.56862	3.54254	3.35785	3.38824	3.50465	3.54215	3.01236	2.99313	2.56502	0.0694298	0.130284	0.209259	0.237803	0.0797098	0.516373	0.130693	0.0642725	0.285629	0.15205	0.125775	0.010014	0.240796	0.028227	0.122465	0.19707
186	AT1G03340	-1.35148	-0.139504	-1.57341	-0.660302	-0.862056	0.827355	-0.620016	-0.121079	-1.44851	-0.182037	-0.917073	-0.783958	0.453304	-0.037039	0.551862	0.131466	0.431067	0.310118	0.266858	0.250548	0.156822	0.401627	0.337273	0.239412	0.30145	0.224425	0.62194	0.0390486	0.386544	0.385755	0.980846	0.456948
187	AT1G03350	4.65111	4.54149	4.21317	4.38657	4.49181	4.61062	4.33483	4.35992	4.26668	4.48171	4.30723	4.54923	4.5656	4.59476	4.78651	4.54386	0.0479108	0.0526554	0.0993573	0.0642244	0.0353237	0.191956	0.0839476	0.0161559	0.0407988	0.0322925	0.104666	0.0176353	0.0396647	0.0889048	0.123507	0.0517978
188	AT1G03360	2.89784	2.25285	2.75773	2.50112	2.51249	2.07414	2.57574	2.4012	2.43876	2.73735	2.37155	2.0906	2.58478	2.25285	2.48834	2.30265	0.148811	0.0697152	0.22175	0.228962	0.0423847	0.0682774	0.122754	0.118388	0.114997	0.130226	0.0482306	0.14379	0.144757	0.163893	0.142404	0.0458436
189	AT1G03365	2.93807	2.80036	2.65447	2.91152	2.80073	2.67465	2.58208	2.55162	3.0854	3.26755	2.61189	2.26619	2.71081	2.96951	3.0042	2.95279	0.102844	0.0389242	0.0148107	0.00625407	0.0516055	0.0360631	0.15333	0.0709969	0.0334991	0.222692	0.0559925	0.135868	0.158467	0.0300016	0.169355	0.00925685
190	AT1G03370	3.79642	4.18807	3.75139	4.36214	4.16446	4.36168	4.07223	4.0466	3.81417	4.24866	4.33025	3.66514	3.99891	4.42856	4.11448	4.29112	0.168905	0.13532	0.181225	0.0639956	0.00516431	0.105615	0.0302066	0.186659	0.188475	0.161685	0.0460944	0.269497	0.138822	0.0354071	0.0735259	0.0418302
191	AT1G03380	4.20779	4.81486	4.63127	4.54787	4.77831	4.90875	4.47415	4.67561	4.3128	4.61062	4.64398	4.25426	4.77858	4.51988	4.56375	4.54386	0.111755	0.0767679	0.147621	0.113806	0.069992	0.164714	0.142825	0.0303243	0.0458726	0.136537	0.240051	0.40373	0.0956794	0.137971	0.0451759	0.101135
192	AT1G03400	-4.17943	-0.938996	-1.57341	-0.0763147	-0.689343	-0.504415	-0.839375	-0.541641	-0.647372	-1.23568	0.481442	0.147883	-1.95019	-0.687946	-0.520306	-1.59809	1.23013	0.189385	0.525326	0.262447	0.411417	0.209847	0.231881	0.279286	0.174695	0.376596	0.230686	0.0699042	0.754911	0.684825	0.373402	0.516503
193	AT1G03410	1.35724	1.31135	2.19845	1.8319	1.03669	1.57785	2.29484	2.69425	2.12036	2.53661	2.06188	3.05878	3.0586	2.60311	2.41971	1.89193	0.134586	0.121456	0.130703	0.118447	0.0822061	0.559492	0.327406	0.452088	0.123734	0.0357072	0.220322	0.31847	0.213153	0.123606	0.263063	0.0294971
194	AT1G03420	3.8275	3.28351	3.91989	2.87874	3.21333	3.20127	0.353348	0.417807	0.995014	0.58852	3.8221	3.51436	4.02257	3.46698	3.68565	3.31141	0.205404	0.13576	0.134532	0.109057	0.0439025	1.85383	0.427051	1.28631	0.397888	1.11845	0.404317	0.0422954	0.228794	0.119128	0.107552	0.0689849
195	AT1G03430	1.82815	1.56284	1.67907	1.53542	1.37404	1.4496	1.12285	1.20327	0.767441	1.11997	1.82236	1.85883	1.94669	1.54396	1.18335	1.4279	0.067001	0.178526	0.0706448	0.247268	0.040188	0.119822	0.141993	0.304906	0.0950663	0.177303	0.183472	1.03638	0.355986	0.169722	0.236472	0.116756
196	AT1G03440	0.256347	0.0515973	0.898116	1.07539	0.582939	0.457666	1.38781	0.282463	0.64419	-0.790891	0.752251	0.900105	0.35967	0.945813	1.13956	-0.483637	0.280007	0.114799	0.163336	0.296824	0.223555	0.0943281	0.462372	0.208878	0.0554653	0.414266	0.280695	0.241297	0.303233	0.0571943	0.181509	0.28069
197	AT1G03457	2.11696	1.77915	2.61491	2.07819	2.03852	2.2835	2.49243	2.46063	1.96892	1.86046	2.22432	2.88035	2.60334	1.80872	2.51958	2.24137	0.124726	0.248776	0.0726876	0.320312	0.0970274	0.139917	0.0639246	0.14385	0.107786	0.158324	0.138927	0.133411	0.2234	0.239687	0.0421386	0.101799
198	AT1G03470	0.256347	1.21453	1.07695	1.7279	0.782688	0.933139	0.948287	0.166317	1.19507	0.793272	1.76618	1.53083	1.8189	0.945813	1.38199	1.06064	0.384212	0.0786666	0.289643	0.360416	0.259973	0.256428	0.12482	0.163942	0.36031	0.0439552	0.177168	0.0613027	0.23189	0.108239	0.354444	0.0893397
199	AT1G03475	3.44069	3.63504	4.1152	4.01623	3.6077	4.10904	4.31018	3.77546	3.65443	3.85748	3.73463	4.60535	3.58741	3.94988	3.87931	4.30605	0.1728	0.192871	0.110865	0.0749183	0.14433	0.142153	0.0412597	0.11062	0.334351	0.00814224	0.226183	0.555533	0.153329	0.124547	0.0723992	0.123769
200	AT1G03510	-1.02997	-1.38639	-1.88053	-1.1053	-0.961949	-0.504415	-0.620016	-1.12073	-3.84076	-0.605058	-1.27975	-0.395842	-2.64087	-2.40379	-0.839375	-0.684225	0.137183	0.269646	0.49104	0.89937	0.280425	0.520473	0.412876	0.0857578	1.05275	0.503658	0.295741	1.68488	0.338481	1.32361	0.181173	0.179476
201	AT1G03520	1.29853	2.08073	1.7101	1.90341	2.05429	2.82266	1.57659	1.63276	1.52091	1.31031	1.63574	2.37254	2.03522	1.99723	2.08369	2.00435	0.16741	0.299711	0.0579207	0.0553667	0.0643793	0.536154	0.397805	0.13982	0.0947024	0.260391	0.215592	0.600192	0.23322	0.0886513	0.148462	0.297324
202	AT1G03530	3.7846	3.51056	4.07368	3.36465	3.73064	3.6556	3.51969	3.20427	3.34525	3.89174	3.47434	3.26488	3.17986	3.66076	3.66996	3.73634	0.0741044	0.186305	0.28133	0.0903811	0.10697	0.184192	0.0770346	0.132689	0.00846595	0.266507	0.227514	0.316112	0.218688	0.0424033	0.119163	0.158271
203	AT1G03540	0.585961	-0.599556	-0.511242	-0.0763147	-0.184596	0.31078	-0.839375	-1.02173	0.64419	0.160019	-0.516724	-1.2493	-1.20449	-0.86066	-0.671174	-0.160966	0.330296	0.121746	0.207842	0.153281	0.189164	0.928071	0.309016	0.346538	0.252841	0.357255	0.0725098	0.628688	0.378081	0.25651	0.252873	0.14067
204	AT1G03545	0.683093	-1.2696	0.0338226	-0.0763147	-0.689343	-1.54536	-1.49387	-1.02173	-0.985014	-0.790891	-1.499	-2.59796	-0.73864	-1.07872	0.0753166	-2.09013	0.546778	0.271893	0.195931	0.272838	0.104275	0.730321	0.507045	0.274962	0.5149	0.357317	0.529637	0.867951	0.319928	0.238937	0.212344	0.469376
205	AT1G03550	2.80073	2.18668	2.19845	1.53542	1.49256	1.12579	2.20669	2.17844	2.34947	1.7373	1.95877	1.74822	2.21871	2.07819	0.904395	2.14513	0.293455	0.202841	0.0353013	0.255536	0.152759	0.391155	0.108531	0.0909773	0.12135	0.318906	0.0176159	0.0143291	0.289121	0.189815	0.46559	0.0990265
206	AT1G03560	2.15218	1.67024	1.38914	1.86839	1.03669	1.87302	1.53083	1.46895	2.12036	2.34094	1.66101	1.15535	1.78412	1.7456	1.18335	1.37289	0.254299	0.126273	0.126	0.197988	0.220161	0.043368	0.110127	0.118248	0.335203	0.369193	0.106821	0.0973942	0.265386	0.144639	0.259952	0.291851
207	AT1G03590	3.39778	3.33626	3.57016	3.82849	3.97545	3.79941	3.57437	3.78697	3.63653	3.77258	3.68266	3.00733	3.79051	3.70839	3.55174	3.20044	0.0663434	0.0942691	0.0776606	0.0697482	0.0518389	0.0778957	0.0485163	0.0729939	0.0562402	0.0826307	0.091578	0.324693	0.0272667	0.0684688	0.0901964	0.168502
208	AT1G03600	2.43014	3.09486	3.37864	3.04356	3.0042	4.75228	4.0473	3.4031	2.92718	2.10911	2.83058	4.50519	1.06705	3.74964	3.94866	4.19569	0.391748	0.375379	0.0804013	0.356626	0.274734	0.259516	0.0678157	0.2879	0.251962	0.54833	0.282542	1.12977	0.747644	0.403442	0.612616	0.222974
209	AT1G03610	1.29853	2.77686	2.48403	2.94148	2.75252	3.27838	1.91146	2.71469	1.96892	1.97553	3.11231	2.26619	2.77686	2.60311	2.79051	2.5917	0.377542	0.355147	0.397571	0.128195	0.190587	0.0115217	0.207541	0.11047	0.214975	0.342435	0.55835	0.208937	0.122094	0.0440644	0.180236	0.189772
210	AT1G03630	0.856296	1.23703	1.78959	2.24715	0.963796	3.50664	2.61491	1.78905	2.56217	1.31031	1.68969	2.98847	-1.95019	2.83626	1.99424	3.10846	0.520996	0.519005	0.132637	0.376966	0.472079	0.501588	0.591895	0.533077	0.594819	0.397757	0.724663	0.667515	1.38553	0.469747	0.514271	0.274359
211	AT1G03650	-0.164464	-0.433079	-1.3294	-1.1053	0.0113021	0.139232	-0.267736	-0.930761	-0.985014	-0.306584	-0.279648	-1.98284	-1.95019	-0.404778	-0.839375	-1.23331	0.245401	0.0865501	0.326592	0.392945	0.186647	0.178532	0.245064	0.818995	0.349416	0.182678	0.40364	0.995455	0.52644	0.145099	0.313915	0.817344
212	AT1G03660	-0.328421	-0.379567	0.1917	-0.0763147	-0.293059	-0.263349	-0.034223	0.530489	-0.647372	-0.0522266	0.544668	-0.783958	0.953665	0.4322	-0.0363859	-0.927347	0.313864	0.454431	0.389852	0.24996	0.0845629	0.690762	0.227143	0.165609	0.238456	0.369555	0.777397	0.600735	0.0810869	0.0966633	0.12155	0.341545
213	AT1G03680	2.25076	2.40159	3.36138	3.21771	2.34068	3.77121	3.87313	3.27756	3.16514	2.55573	3.3551	3.57072	1.94669	3.14695	3.04187	4.0751	0.291474	0.461404	0.144883	0.278065	0.316317	0.222163	0.238914	0.282316	0.395694	0.243045	0.365347	0.68254	0.381926	0.368833	0.207154	0.227788
214	AT1G03687	2.15218	1.30132	1.86991	1.86839	1.7373	1.87302	1.27764	1.23886	1.96892	1.46895	2.17036	1.89528	2.06188	1.67731	1.27004	1.37289	0.189128	0.168756	0.0998866	0.29618	0.121817	0.0771157	0.10308	0.206638	0.142498	0.134756	0.291556	0.00415767	0.0504513	0.137805	0.170147	0.244322
215	AT1G03700	1.82815	-0.08472	1.89782	0.671539	1.11916	0.585086	1.42626	1.77788	1.91388	0.907707	1.68969	1.95925	1.88071	1.84052	0.955944	0.253935	0.36028	0.758966	0.268631	0.267525	0.683194	0.179405	0.198342	0.256074	0.34239	0.223976	0.201862	0.393545	0.211788	0.193393	0.277673	0.187008
216	AT1G03730	1.23193	1.71233	1.78959	1.40277	1.25544	1.37289	2.03003	1.64758	1.85068	1.79924	1.52592	1.78767	1.67714	2.05551	1.63574	1.5362	0.106158	0.0981028	0.195126	0.186534	0.165496	0.529213	0.304157	0.103655	0.312401	0.250015	0.186517	0.138027	0.11567	0.203512	0.0956747	0.0969564
217	AT1G03740	3.95168	4.4651	4.3836	4.22191	4.48041	4.40805	4.35101	4.35809	3.52292	4.13754	4.26319	4.08762	4.65781	4.84694	4.64481	4.06744	0.156008	0.0978948	0.219868	0.20353	0.133416	0.0994337	0.148111	0.11499	0.242981	0.128114	0.147518	0.112815	0.117737	0.067099	0.206259	0.118499
218	AT1G03750	1.09532	1.71233	0.616466	2.15218	1.57124	1.87302	0.930415	1.02684	1.19507	1.67237	1.02472	0.965365	1.8189	2.05551	2.06372	1.4279	0.284149	0.172687	0.320229	0.0897295	0.0392185	0.0338767	0.150372	0.21229	0.112964	0.0645137	0.164883	0.199461	0.114442	0.0720016	0.219583	0.209498
219	AT1G03760	1.50967	1.62002	1.73826	1.99561	1.17415	1.64841	1.63659	1.77788	1.85068	1.35874	2.44508	2.29394	1.71095	1.54396	1.69973	1.58583	0.178677	0.0387742	0.16837	0.139354	0.16197	0.342164	0.0622977	0.242843	0.13192	0.136695	0.395253	0.386424	0.0533299	0.0443143	0.119913	0.0646157
220	AT1G03770	1.82815	1.75035	1.78959	1.69256	2.24071	1.37289	1.34707	1.29924	2.63878	1.7373	1.40277	1.48868	1.49203	1.58071	2.04351	1.58583	0.079333	0.118703	0.0585773	0.166443	0.16941	0.172126	0.164329	0.243635	0.437256	0.116645	0.371832	0.115443	0.0673264	0.136551	0.168154	0.134915
221	AT1G03780	2.3458	3.03273	2.80222	2.96937	2.599	2.67465	2.51419	2.42611	3.03487	3.32301	2.61189	2.98847	2.98274	2.64915	3.10519	2.56502	0.219539	0.314044	0.121945	0.172277	0.199708	0.0292211	0.220843	0.0713218	0.187028	0.0451796	0.0511469	0.181437	0.126613	0.147187	0.216425	0.0330746
222	AT1G03790	-2.45126	0.102127	-1.3294	-1.38639	0.182658	0.933139	-0.681082	0.166317	-1.44851	0.0515973	0.606398	0.0158375	0.953665	1.23886	1.66966	-2.89858	0.569998	1.46011	0.205043	0.399967	0.110535	0.989281	0.351005	0.835179	0.507447	0.498541	0.988894	0.347741	0.337236	0.241565	1.04129	1.23053
223	AT1G03820	1.41169	1.49104	1.27636	0.146881	0.229689	0.31078	2.0682	1.37375	0.64419	1.02122	1.79059	3.52535	1.60451	0.659614	-0.145358	0.838886	0.0702322	0.253267	0.348263	0.14724	0.0578201	0.668538	0.397617	0.438237	0.324766	0.394996	0.67919	0.61909	0.646371	0.425292	0.735545	0.0610112
224	AT1G03830	3.2273	2.55681	2.37214	2.80036	2.54018	2.2835	2.21814	2.63766	2.83632	2.98999	2.4762	2.44542	2.43749	2.50112	2.71119	2.14513	0.193947	0.141917	0.0909119	0.0800819	0.0727375	0.10998	0.151797	0.126523	0.201624	0.157582	0.217347	0.264313	0.18993	0.028979	0.099874	0.173321
225	AT1G03840	2.99629	2.35894	2.61491	2.43862	2.17785	2.36354	2.15178	2.26394	2.92718	2.59478	2.18958	2.49525	2.30929	2.20669	2.15524	2.20678	0.195409	0.242411	0.0111131	0.225461	0.0407792	0.168147	0.135635	0.136303	0.219813	0.084583	0.18914	0.278421	0.0911728	0.11017	0.170534	0.120239
226	AT1G03850	3.50465	4.51552	4.32358	3.95773	4.26628	4.17299	4.45306	4.76908	3.81417	3.52029	4.89605	3.75147	4.7688	4.33892	4.68806	3.48974	0.151051	0.145638	0.275135	0.270674	0.135777	0.866312	0.275242	0.132674	0.174319	0.328995	0.428796	0.0394032	0.149088	0.280409	0.137992	0.186963
227	AT1G03860	5.38534	4.97802	5.11694	5.20522	5.12069	5.16682	4.85347	5.03608	5.25578	5.19657	4.94706	5.66864	5.2311	5.21787	4.90206	5.10713	0.0358801	0.117082	0.178078	0.166328	0.0644512	0.00180215	0.104479	0.0712648	0.077849	0.0272245	0.126933	0.239331	0.0572385	0.0629714	0.0965756	0.0570549
228	AT1G03870	6.74303	6.0054	6.79158	6.1421	6.49882	6.10365	6.93577	6.65178	6.30182	6.10905	6.9102	7.06399	6.86914	6.55354	5.9478	6.2118	0.24449	0.230122	0.0362298	0.246026	0.156124	0.314491	0.13373	0.0608027	0.0494886	0.215484	0.110176	0.247507	0.0918993	0.149996	0.273399	0.124476
229	AT1G03900	5.68043	5.41868	5.53662	5.12001	5.41497	5.36774	5.39024	5.26354	5.24874	5.34863	5.23257	5.7351	5.51964	5.27846	5.11658	5.18092	0.127169	0.078111	0.103186	0.0935828	0.0625143	0.0157154	0.0999043	0.0612548	0.0501744	0.0132485	0.127899	0.174373	0.139053	0.0192149	0.115065	0.0979133
230	AT1G03905	1.8624	1.21453	1.86991	1.30989	0.912931	0.585086	1.79121	1.826	2.07357	1.40073	1.5795	1.38781	1.71095	1.84052	1.22494	1.12895	0.154292	0.0801676	0.078896	0.311178	0.256071	0.3624	0.036932	0.043294	0.154991	0.17526	0.0389273	0.100824	0.120201	0.23943	0.22484	0.209926
231	AT1G03910	4.34635	4.48041	4.58528	4.61141	4.4639	4.55535	4.19547	4.34635	4.52265	4.66069	4.42093	4.47357	4.37481	4.41005	4.33643	4.38864	0.0464032	0.0209041	0.0490553	0.0490724	0.0497045	0.0421142	0.0914957	0.0726588	0.0900293	0.044956	0.0759872	0.0649871	0.0733079	0.0473915	0.0392746	0.0651916
232	AT1G03920	1.29853	1.59279	1.49935	-0.209635	0.940925	0.31078	1.34707	1.59802	1.52091	1.50136	1.40277	1.95925	1.27126	0.996314	1.27004	1.37289	0.0265289	0.12094	0.138402	0.467527	0.114243	0.567607	0.209768	0.127828	0.115209	0.266668	0.0243602	0.623964	0.117368	0.171165	0.26828	0.0830542
233	AT1G03930	2.80073	2.90827	2.32769	2.94148	2.88183	2.88263	3.05056	3.08262	2.9568	3.17986	2.77302	3.04356	2.95691	2.52057	2.83105	3.14877	0.110099	0.020364	0.272042	0.0680616	0.0118459	0.10869	0.039573	0.0569958	0.0939854	0.118269	0.117756	0.122707	0.0493733	0.121687	0.12935	0.0194099
234	AT1G03935	-0.328421	-1.8754	-0.051833	-1.72515	-1.16589	-1.1053	-1.59963	-2.37446	-3.84076	-4.84523	-4.13002	-4.2572	-1.20449	-3.13452	-3.76561	-2.89858	0.797618	0.389767	0.331989	0.590121	0.226509	0.41157	0.138521	0.794559	0.873181	0.935355	1.25641	1.87298	0.207906	0.861823	1.00449	0.502887
235	AT1G03950	2.28043	2.05793	1.59595	1.62092	1.87069	1.97763	2.52271	2.08446	2.73749	2.3196	1.79059	2.67048	2.06188	2.25285	1.80943	1.67731	0.267524	0.103437	0.129239	0.151793	0.157582	0.208746	0.123459	0.244068	0.216458	0.398855	0.163434	0.442247	0.0438076	0.0966607	0.0571707	0.0756222
236	AT1G03960	1.97763	2.13156	1.27636	1.8319	1.82343	1.82456	1.23649	1.76287	1.85068	2.17529	2.11667	1.82343	1.8189	1.86705	2.04351	1.63299	0.0241357	0.161211	0.0756726	0.145757	0.202785	0.166758	0.147711	0.0550305	0.0707555	0.165515	0.170376	0.376402	0.131775	0.168792	0.137079	0.200785
237	AT1G03970	2.48583	3.04443	2.19845	2.61806	3.06287	3.15627	2.53806	2.49799	2.86552	2.80954	2.55654	2.46968	2.39366	2.87707	3.30371	2.41642	0.0990248	0.192953	0.109692	0.154182	0.0129265	0.104905	0.121235	0.0238651	0.080279	0.200167	0.0683506	0.224625	0.256783	0.142034	0.349604	0.0113695
238	AT1G03980	-1.02997	-0.839375	-0.051833	-1.38639	-0.41038	0.457666	-0.789833	-0.479795	-0.102285	0.0515973	-0.0913908	-0.110224	0.541415	-0.276443	-0.520306	-0.927347	0.260056	0.250273	0.141229	0.573137	0.223147	0.751544	0.37438	0.306828	0.117399	0.777974	0.167496	0.375916	0.237021	0.342213	0.135251	0.230883
239	AT1G04000	1.90115	1.27764	1.23758	0.431817	1.51008	1.87302	1.2221	1.79954	1.09625	1.21631	1.30989	2.37254	1.40999	1.47736	1.05943	1.49104	0.390336	0.130053	0.13374	0.317414	0.171501	0.402149	0.0259934	0.145651	0.202286	0.256402	0.17719	0.550419	0.137813	0.0509986	0.13026	0.128348
240	AT1G04010	2.01663	2.36921	1.62172	2.24715	2.58304	2.24566	1.78599	1.92198	2.34947	2.06151	2.13068	2.21366	2.80814	1.94731	1.80943	1.96901	0.126101	0.065585	0.182562	0.139584	0.0986875	0.211115	0.125476	0.0596635	0.0487444	0.0437815	0.0625592	0.181283	0.239474	0.00633602	0.181522	0.179214
241	AT1G04020	2.93807	2.53898	2.84632	2.48261	2.44191	2.64096	2.03003	2.1357	2.56217	2.61526	2.26818	2.42215	2.28549	2.25285	2.65107	2.84461	0.116256	0.0807815	0.216685	0.212146	0.137919	0.0803459	0.0915622	0.144495	0.0801678	0.0165357	0.238386	0.0770376	0.158109	0.0719246	0.122625	0.0946712
242	AT1G04030	3.72208	3.15473	3.15979	2.78514	2.88921	2.70657	2.88402	2.94304	3.01236	3.00271	3.3551	3.21722	3.53007	2.79216	2.57018	2.76053	0.186411	0.0585322	0.090524	0.077958	0.180721	0.0898133	0.063464	0.175095	0.089886	0.141646	0.0728086	0.234682	0.297041	0.0908882	0.226742	0.0882157
243	AT1G04040	7.00084	6.88088	7.04287	6.57912	6.78349	6.71103	6.93297	6.80585	6.91971	7.07129	7.03859	7.26529	7.13045	7.00721	6.55946	6.89784	0.0314044	0.063427	0.0398642	0.0707386	0.0335309	0.122619	0.114524	0.0226006	0.0429739	0.0494231	0.0846391	0.109793	0.0941161	0.0650407	0.165784	0.014259
244	AT1G04050	1.50967	1.45167	0.898116	1.86839	1.2717	1.51538	0.873308	0.695531	0.888504	1.26802	0.544668	0.147883	1.06705	-0.037039	1.49256	0.838886	0.291542	0.154313	0.0939106	0.551249	0.131865	0.745637	0.167922	0.0922163	0.22435	0.345898	0.267799	0.56191	0.0777407	0.470594	0.177792	0.192066
245	AT1G04070	2.18369	1.57643	2.17652	1.86839	1.45326	0.827355	1.74984	1.53083	0.888504	1.67237	1.82236	2.64703	1.97883	0.996314	1.18335	1.49104	0.123052	0.0359762	0.301064	0.0861439	0.0218161	0.00619525	0.163178	0.199893	0.380536	0.0755687	0.0874783	0.430523	0.0788304	0.40157	0.155384	0.0230392
246	AT1G04080	5.04846	5.00262	5.07003	4.96885	4.90333	4.8073	4.77216	4.92999	5.35193	4.99407	5.11239	4.87289	4.87862	5.0463	5.11376	4.82134	0.0454667	0.0836775	0.0381445	0.022784	0.0421416	0.0303271	0.0378076	0.0947497	0.117098	0.0366559	0.0642422	0.0822064	0.0361576	0.0348733	0.0723427	0.126584
247	AT1G04090	-1.79329	-1.2696	-2.20146	-2.19707	-1.9337	-4.17943	-0.737244	-1.22069	-0.985014	-0.182037	-1.27975	-0.988767	-2.64087	-2.40379	-0.391444	-1.59809	0.227176	0.359782	0.445089	0.791631	0.01949	2.04735	0.105255	0.183059	0.531967	0.648745	0.628357	0.238762	0.681633	0.42792	0.295767	0.267764
248	AT1G04100	0.256347	0.00807417	0.672679	1.53542	0.314604	-0.504415	0.504116	0.64291	-0.102285	1.02122	0.544668	0.0158375	0.82983	1.15092	0.803254	0.253935	0.0970736	0.103433	0.156624	0.36275	0.170847	0.811295	0.315487	0.579458	0.374542	0.0781901	0.989382	0.102118	0.232269	0.30265	0.193547	0.0353508
249	AT1G04110	-4.17943	-4.4181	-3.50874	-2.89345	-1.59809	0.31078	-1.49387	-3.76561	-3.84076	-0.985867	-3.2099	-0.395842	-4.4181	-2.40379	-0.839375	0.253935	1.08404	1.00436	0.728107	0.749852	0.87444	0.928071	0.287191	0.661444	0.942831	1.13817	0.64245	1.68488	0.525745	0.34831	1.05989	0.960731
250	AT1G04120	6.01489	6.27079	6.03943	6.53894	6.26691	6.42444	5.83231	5.92961	6.21276	6.81972	5.97075	5.65063	5.95398	6.28885	6.69466	6.04961	0.0835648	0.187955	0.0515311	0.151451	0.0486864	0.393081	0.137559	0.0474247	0.138349	0.257203	0.159782	0.29874	0.156424	0.191275	0.281446	0.176905
251	AT1G04130	2.11696	1.78959	1.89782	2.24715	1.72162	1.87302	1.50686	1.78905	2.17127	1.70541	1.46351	2.39719	1.67714	1.51433	1.30777	1.67731	0.0399274	0.0702852	0.132492	0.207907	0.0366436	0.281565	0.285043	0.184129	0.178438	0.175139	0.107949	0.516451	0.124479	0.140888	0.277668	0.0965927
252	AT1G04140	5.68449	5.64932	5.66964	5.71707	5.77928	5.64642	5.59099	5.71652	5.57125	5.65504	5.59805	5.52635	5.7213	5.56201	5.55131	5.64015	0.0667602	0.0519778	0.0453461	0.0448658	0.0710048	0.0137519	0.0245466	0.106786	0.0531222	0.0352654	0.0618239	0.11384	0.0228471	0.0891117	0.02678	0.117801
253	AT1G04150	-1.02997	-1.03167	-0.930761	-1.72515	-2.6725	-4.17943	-2.56424	-2.61364	-0.985014	-4.84523	-3.2099	-1.57341	-1.20449	-1.65299	-0.520306	-1.59809	0.549135	0.641899	0.245699	0.282207	0.0832213	1.12549	0.969865	0.604398	1.08189	1.01099	0.580622	1.0961	0.612042	0.793876	0.601454	0.272918
254	AT1G04160	2.86591	2.72988	2.98447	2.39366	2.24071	2.43726	2.54984	2.27501	2.92718	3.39162	2.73666	2.17883	3.02413	2.50112	2.57018	2.53793	0.0253221	0.313472	0.193682	0.302956	0.107708	0.167881	0.228834	0.233795	0.189647	0.295934	0.164466	0.385235	0.219995	0.0739234	0.294668	0.171651
255	AT1G04170	5.8616	5.60467	5.69812	5.76693	5.56865	5.40318	5.53238	5.44637	5.55646	5.56106	5.64101	5.68729	5.67555	5.79191	5.76272	5.68782	0.0573341	0.0529802	0.0688143	0.107493	0.0478311	0.0850332	0.0271817	0.102643	0.143294	0.112502	0.0846584	0.0655538	0.0220815	0.0915041	0.0852362	0.0251385
256	AT1G04180	0.944834	0.918421	1.16434	1.49538	2.15112	1.76595	1.45209	1.20327	1.66085	1.89528	1.71367	2.0906	0.615563	1.44124	1.66966	1.26243	0.0270759	0.0550759	0.350454	0.278008	0.242162	0.870926	0.151791	0.212658	0.386803	0.169478	0.222545	0.284756	0.468897	0.101633	0.562091	0.157559
257	AT1G04190	4.10092	4.02762	4.05662	3.67109	3.8841	3.77121	3.63248	3.82849	4.2229	3.93259	3.93983	3.97727	3.84249	4.03266	3.82924	3.9093	0.0491096	0.105432	0.116034	0.0460872	0.0631721	0.137054	0.113575	0.186699	0.15622	0.124521	0.315925	0.135895	0.0369495	0.0638084	0.177343	0.0352004
258	AT1G04200	3.79642	3.94539	3.78321	3.39002	3.6271	3.41419	3.81897	3.90273	3.84563	4.26087	3.79901	3.39441	4.06651	3.55174	3.44575	3.86209	0.126866	0.195677	0.0502885	0.206222	0.00639969	0.092735	0.0313375	0.114647	0.0659755	0.0580714	0.0700247	0.145707	0.0883736	0.0470648	0.165166	0.0987902
259	AT1G04210	4.80751	4.71845	4.65658	4.97943	4.73388	4.8885	4.29577	4.36461	4.16117	4.66659	4.44491	4.12552	4.45831	4.85087	4.76259	4.70389	0.0766087	0.110068	0.0757114	0.20635	0.0266869	0.194182	0.0928725	0.0885891	0.192472	0.0203465	0.140529	0.44368	0.146986	0.0177436	0.148138	0.144935
260	AT1G04220	3.68923	3.80658	3.64492	3.71839	3.73591	3.08862	3.37997	3.84941	3.73847	4.20721	3.48101	4.75449	3.86946	4.74934	4.43003	3.4117	0.191088	0.232439	0.153089	0.0539873	0.106803	0.0710793	0.119576	0.0365411	0.060318	0.203721	0.189441	0.504609	0.138719	0.0495672	0.109079	0.152824
261	AT1G04230	1.56615	1.87424	2.03826	1.90341	2.06372	1.97763	1.73789	1.9944	2.52336	2.22432	2.22432	2.06151	2.39366	2.29497	1.66966	2.30265	0.216649	0.108265	0.0978095	0.114716	0.132768	0.203029	0.147703	0.139967	0.251699	0.181737	0.157075	0.0789555	0.216088	0.180903	0.0775987	0.115584
262	AT1G04240	2.43014	2.56502	2.32769	2.39366	2.22026	2.43726	3.04114	2.4012	1.78817	1.94731	2.44508	1.74822	1.88071	1.40093	2.08369	1.89193	0.176686	0.101592	0.150329	0.260288	0.0529156	0.389366	0.350593	0.226822	0.152537	0.321903	0.228318	0.0143291	0.29773	0.265107	0.161205	0.242531
263	AT1G04250	5.1674	4.65915	5.20751	5.46881	5.3363	5.08759	5.35193	5.00446	4.94755	4.48171	5.36774	5.35151	5.27769	4.84234	4.58898	4.9281	0.117388	0.158899	0.0986972	0.180144	0.0847645	0.0969489	0.0719432	0.0770454	0.0947989	0.236359	0.0955836	0.0620308	0.0811561	0.0985901	0.115114	0.0400581
264	AT1G04260	2.56156	2.71306	2.75773	2.27296	2.57616	2.79633	2.68431	2.78444	2.86552	2.66801	2.97718	3.35474	3.0586	3.0854	3.0042	2.3907	0.085353	0.0939247	0.133177	0.105295	0.0673304	0.0193879	0.104495	0.266231	0.211232	0.0912629	0.325486	0.288687	0.0815799	0.0674866	0.104187	0.120959
265	AT1G04270	7.56634	7.36216	7.54933	7.43733	7.26189	7.23195	7.62114	7.67856	7.79205	7.45863	7.53857	7.54933	7.45863	7.32186	7.37891	7.20571	0.0359983	0.0588037	0.142508	0.0837986	0.105768	0.0734778	0.0421583	0.0749657	0.130609	0.0724469	0.0773728	0.00537894	0.0548079	0.027104	0.0734363	0.100664
266	AT1G04280	4.01341	3.34286	4.24567	3.22852	3.56382	3.11246	4.46348	4.21387	3.05919	3.60946	4.41725	4.24977	4.24657	3.70839	3.51621	3.31141	0.272771	0.247358	0.0995448	0.322225	0.128148	0.560395	0.125505	0.0559609	0.302913	0.0653399	0.232172	0.0620367	0.18245	0.0700421	0.168177	0.0742519
267	AT1G04290	2.31355	2.13156	2.19845	2.17327	2.35562	1.57785	2.29484	2.39366	2.21871	2.44552	2.49221	2.79687	2.65384	2.27594	2.45304	2.61891	0.0614538	0.143366	0.0891301	0.121729	0.0620222	0.254884	0.0730491	0.0700591	0.133084	0.29124	0.0927789	0.187512	0.219109	0.0657034	0.0350814	0.241105
268	AT1G04295	-1.02997	-0.433079	-1.12073	-0.849046	-2.16365	-1.1053	-1.09418	-1.5492	-0.102285	-2.37446	-1.78017	-0.783958	0.272673	-0.687946	-2.85094	-0.684225	0.295708	0.152676	0.214305	0.585752	0.254672	0.223941	0.222814	0.531464	0.217922	0.581853	0.121728	0.622064	1.04902	0.428131	0.821665	0.493694
269	AT1G04300	4.62201	4.75009	4.581	4.91038	4.91345	4.76126	4.20878	4.28712	4.34674	4.71494	4.67236	4.63571	4.56031	4.71283	5.00807	4.58766	0.143408	0.0412733	0.125906	0.15991	0.105083	0.213565	0.0434849	0.116494	0.132436	0.0390916	0.0198807	0.0708866	0.049485	0.0729612	0.189638	0.0551238
270	AT1G04310	0.134741	0.965365	0.117509	1.17908	1.14108	1.03003	0.551862	0.00302534	1.09625	0.433663	1.09806	-0.23499	1.27126	1.61644	2.06372	0.838886	0.264345	0.143476	0.207413	0.420181	0.0763584	0.129194	0.0821228	0.222997	0.336883	0.452654	0.258523	0.473154	0.271642	0.184063	0.720051	0.032116
271	AT1G04330	-0.164464	-1.8754	0.1917	-2.89345	-3.04528	-1.54536	0.13698	0.244972	0.888504	0.0515973	-0.516724	1.03003	0.82983	-0.86066	-2.21434	-1.59809	0.404884	0.653302	0.313139	1.06075	0.670776	0.443973	0.199717	0.204222	0.311413	0.546828	0.593775	0.30626	0.547733	0.306802	0.811014	0.302917
272	AT1G04340	3.98611	3.38011	3.13683	3.67109	3.49099	3.17739	3.62325	3.56418	3.84563	3.85748	3.3551	3.74248	3.58741	3.52418	3.25505	3.21602	0.217199	0.0247999	0.18667	0.125037	0.0232288	0.126805	0.0835132	0.120479	0.2262	0.106266	0.0891033	0.0629243	0.0944417	0.114281	0.164201	0.114618
273	AT1G04350	-0.328421	0.284547	1.16434	0.596067	-0.0363859	1.29431	1.04427	0.244972	0.134127	0.0515973	0.665741	1.09345	-1.50207	0.347877	0.803254	1.26243	0.469451	0.226997	0.216736	0.0949778	0.211737	0.261335	0.158182	0.220064	0.386247	0.170547	0.257231	0.33797	0.664854	0.145137	0.527505	0.225545
274	AT1G04360	2.75749	3.41314	1.99406	3.30894	3.2538	2.535	2.15178	3.14226	3.01236	3.15834	2.20757	3.27815	3.44952	3.67107	3.95307	2.76053	0.289763	0.477129	0.411352	0.37505	0.127951	0.11747	0.252012	0.193348	0.107025	0.0402772	0.17398	0.207215	0.0460271	0.138557	0.277246	0.00893432
275	AT1G04390	1.35724	1.52608	1.89782	1.53542	1.94165	1.4496	1.77639	1.74925	0.995014	1.21631	1.17159	1.48868	1.44989	1.58071	0.73929	1.4279	0.164948	0.124211	0.0235629	0.117926	0.139498	0.0254723	0.120372	0.240774	0.227635	0.203294	0.260556	0.0162055	0.0296559	0.0341165	0.337985	0.192073
276	AT1G04400	4.79139	5.50152	5.1355	5.45429	5.61475	5.64642	4.46772	4.84358	4.33712	4.87257	5.27287	5.02928	5.44145	5.23886	5.45045	5.11179	0.133333	0.132195	0.277118	0.0525999	0.0549551	0.336963	0.210752	0.194784	0.154373	0.160265	0.271528	0.0286406	0.117018	0.12729	0.135406	0.157042
277	AT1G04410	8.89062	8.85373	8.62431	8.78811	8.78811	8.78811	8.68893	8.75361	8.8174	8.89062	8.85373	9.4228	8.98456	8.98456	8.59388	8.78811	0.0823299	0.0971726	0.104083	0.104408	0.0933842	0.0818965	0.0728088	0.0583248	0.0212626	0.0985641	0.0218744	0.317346	0.0313127	0.0385625	0.117735	0.0299781
278	AT1G04420	1.56615	1.71233	1.84526	2.81768	1.76618	3.17739	2.26855	1.96942	2.39418	1.50136	1.89179	3.2485	0.35967	2.7449	2.5045	3.42524	0.272612	0.183538	0.0918832	0.237711	0.272737	0.265869	0.375321	0.264976	0.418154	0.35975	0.372842	0.592392	0.643282	0.340993	0.218118	0.29931
279	AT1G04425	1.16787	-0.599556	0.844237	-1.1053	-1.16589	-0.504415	1.59413	1.76287	1.85068	1.21631	0.978263	-0.110224	-0.209635	-0.037039	-0.391444	0.253935	0.655667	0.222551	0.378084	0.64304	0.191867	1.09295	0.0328731	1.07542	0.447259	0.692344	0.27256	0.0591492	0.128226	0.165912	0.175993	1.30625
280	AT1G04430	5.99911	5.90323	5.92671	6.07801	6.01774	6.09525	6.05026	5.81501	6.16509	6.2419	6.00812	5.58383	6.0037	5.82274	6.0054	6.0054	0.0288626	0.0582788	0.0152011	0.0813406	0.0728507	0.142745	0.0489457	0.0496925	0.0672641	0.0399879	0.0767285	0.32976	0.0285183	0.0462287	0.095833	0.0466844
281	AT1G04440	4.62201	4.93761	4.76454	4.79088	5.08784	4.74444	4.52464	4.675	4.2229	4.71494	4.96702	4.63571	5.09068	4.86557	4.59698	4.49607	0.0352973	0.0971434	0.153068	0.0186372	0.148703	0.0789306	0.108072	0.151913	0.199636	0.136698	0.284415	0.0110484	0.118998	0.0190377	0.0738788	0.0968754
282	AT1G04480	6.24124	6.05172	6.18942	6.24058	6.21347	5.79136	6.2025	6.3105	6.42919	6.08647	6.26622	6.64856	6.04696	6.07147	5.89403	6.00196	0.0626633	0.0314778	0.152103	0.156808	0.0435857	0.198306	0.0366094	0.0849382	0.132038	0.11958	0.0743316	0.30596	0.0345656	0.116697	0.140977	0.0720616
283	AT1G04490	0.134741	1.33635	-0.930761	0.750552	1.03669	0.707856	0.217606	1.02684	1.09625	1.86046	0.421553	-0.23499	0.541415	0.782688	1.05943	0.362032	0.546012	0.979141	0.477858	0.221326	0.254972	0.462844	0.453715	0.253957	0.223835	0.419913	0.44367	0.799639	0.146832	0.385629	0.398987	0.122528
284	AT1G04510	4.83674	4.47039	4.44318	4.49008	4.36808	4.32791	4.51236	4.69757	4.84151	5.00608	4.54874	4.39609	4.35194	4.33025	4.36526	4.36356	0.0584865	0.0790987	0.0972395	0.0879035	0.0747525	0.0118442	0.0559455	0.0665026	0.0456476	0.217326	0.119034	0.0754383	0.0884743	0.0367912	0.0967138	0.110491
285	AT1G04520	3.15907	2.68123	2.81929	2.78514	2.48006	2.32441	2.97718	3.06123	3.38654	2.83944	3.04503	3.19118	2.86591	2.94284	3.08145	2.30265	0.105692	0.255362	0.202353	0.188626	0.208489	0.255349	0.113633	0.153881	0.0854344	0.120085	0.114026	0.069545	0.111275	0.0660546	0.164687	0.24045
286	AT1G04530	2.88369	3.08145	2.98447	3.28285	3.59501	3.32094	3.36448	3.44041	3.27745	3.16867	3.2195	3.19118	3.54215	3.35933	3.28657	3.14877	0.109186	0.0679906	0.0786115	0.0513614	0.130408	0.00975392	0.0658319	0.0712122	0.0574829	0.0410668	0.0471601	0.326627	0.0821831	0.0311295	0.0754604	0.0182715
287	AT1G04550	1.97763	1.52608	1.53144	2.02663	1.7373	1.70901	2.3196	2.27501	2.39418	1.97553	1.99723	1.74822	2.30929	1.86705	1.38199	1.8189	0.2365	0.144284	0.151832	0.0941521	0.0318052	0.417352	0.0660657	0.0559337	0.192982	0.105625	0.0422229	0.0485169	0.234664	0.0658444	0.261093	0.147934
288	AT1G04555	0.782688	1.15022	0.735827	0.34583	1.01765	-0.783958	0.445846	1.18752	1.09625	0.724858	0.606398	0.263304	1.71095	0.782688	1.09958	0.751191	0.149946	0.293294	0.495152	0.160871	0.180354	0.926338	0.166491	0.152894	0.0194965	0.279908	0.212118	0.59066	0.390323	0.163813	0.12762	0.169789
289	AT1G04560	-0.764022	-0.599556	-0.788553	-0.514386	-3.50874	-1.1053	-0.09529	-0.839375	-1.44851	-0.790891	-0.917073	0.467021	1.97883	0.996314	1.09958	-4.71152	1.1966	1.36276	1.33901	1.07338	1.09252	0.634583	1.48075	1.0662	0.645756	0.281176	0.672916	0.229473	0.424323	0.840376	1.81033	1.22325
290	AT1G04570	-1.02997	-1.03167	-4.8621	-1.38639	-2.6725	-1.1053	-1.32684	-0.541641	-0.647372	-0.0522266	-2.56424	-0.783958	-0.0683183	-0.158214	-1.499	-0.316946	0.316423	0.402715	1.15113	1.22064	0.547499	0.41157	0.247127	1.05233	0.636989	0.661631	1.10937	0.136358	0.497439	0.361057	0.433739	0.733346
291	AT1G04580	-1.35148	-2.59796	-4.8621	-4.56867	-4.97894	-4.17943	-0.980174	0.552999	1.19507	-0.306584	-4.97894	-4.2572	-2.64087	-3.13452	-4.97894	-2.09013	1.17979	0.724333	0.448029	0.198552	0.17475	1.76101	0.435461	0.941145	0.562709	1.3956	0.459879	0.245797	0.655518	0.236575	0.643265	0.974374
292	AT1G04590	2.93807	2.91568	2.80222	2.95308	2.88921	2.2835	1.71912	1.49104	2.12036	2.06151	2.84232	2.67048	2.87929	2.44601	2.2405	2.5917	0.0695134	0.112936	0.0823858	0.0844652	0.0127238	0.301013	0.129748	0.451191	0.121839	0.33952	0.160112	0.14615	0.19803	0.182345	0.252952	0.0968946
293	AT1G04600	-1.02997	-0.08472	-0.930761	-0.209635	-0.293059	-0.783958	-1.15967	-0.479795	-0.356448	0.253935	0.214571	-0.23499	-0.54119	-0.037039	0.166782	-0.483637	0.232409	0.323327	0.221846	0.115724	0.169826	0.0277084	0.371345	0.141668	0.502694	0.295428	0.244095	0.652445	0.638886	0.0858013	0.540598	0.277903
294	AT1G04610	2.71225	2.13156	2.59818	2.17327	2.42795	1.57785	2.12942	2.56059	2.26619	2.61526	1.66101	1.74822	2.43749	2.57107	2.3639	2.56502	0.0759071	0.151831	0.162756	0.0538963	0.0880183	0.0862521	0.0479996	0.100491	0.0457455	0.218372	0.312277	0.626339	0.0244629	0.100395	0.0601905	0.150159
295	AT1G04620	1.41169	0.721142	1.19716	1.7279	0.545207	2.12036	1.37134	1.18752	0.767441	-0.0522266	1.89179	0.825637	0.896761	0.839746	0.551862	1.89193	0.531332	0.28443	0.174462	0.305339	0.252767	0.185003	0.0872598	0.490763	0.38087	0.479591	0.324709	0.0571591	0.0936196	0.223354	0.329795	0.103477
296	AT1G04630	3.72208	3.5951	3.45252	3.21771	3.53965	3.36036	3.15467	3.7439	3.98159	3.28657	3.87477	3.8185	3.8919	3.66076	2.6372	3.55261	0.120514	0.0252903	0.158308	0.0788432	0.0419495	0.0226346	0.126387	0.0639059	0.249281	0.229179	0.110698	0.255128	0.212527	0.122987	0.347796	0.0484007
297	AT1G04635	0.856296	0.157784	0.0338226	-0.660302	0.0113021	0.457666	0.478026	0.963796	1.09625	0.907707	-0.279648	0.965365	0.695052	0.504116	0.955944	0.99155	0.115159	0.394493	0.161383	0.30634	0.174275	0.226103	0.104679	0.123877	0.495751	0.169608	0.521349	0.273927	0.0792711	0.217957	0.33553	0.333299
298	AT1G04640	1.09532	0.896761	1.31078	1.53542	1.11916	1.29431	1.88369	1.66315	1.85068	1.53542	1.5795	2.17883	1.44989	1.84052	0.955944	1.58583	0.200844	0.0998625	0.127514	0.1126	0.0853061	0.117393	0.143627	0.264313	0.263393	0.084937	0.288386	0.503337	0.101729	0.172078	0.18086	0.187183
299	AT1G04650	1.29853	1.26064	0.844237	1.13146	0.610734	2.2835	-0.000417288	0.201305	0.323624	1.21631	0.845638	1.38781	1.44989	1.44124	1.9465	1.89193	0.121524	0.178117	0.190437	0.474451	0.206915	1.25067	0.215586	0.478235	0.148669	0.345488	0.19088	0.337955	0.142229	0.0815127	0.383784	0.282578
300	AT1G04680	5.14065	5.00861	4.85267	5.28695	5.11946	4.94349	4.88078	4.68	5.05396	5.1127	4.85031	5.34607	4.9806	4.70793	4.71163	5.09798	0.0609619	0.119274	0.0755554	0.184141	0.0349347	0.0976934	0.0736	0.0287514	0.0341872	0.0272336	0.115458	0.261077	0.0574438	0.0761688	0.124141	0.0498717
301	AT1G04690	5.67679	5.5361	5.38022	5.55898	5.43538	5.40318	5.45809	5.46024	5.61306	5.438	5.24212	5.35151	5.47869	5.39304	5.43838	5.56366	0.0699661	0.0934309	0.0295425	0.148887	0.0341122	0.0334378	0.0457129	0.0675468	0.0789934	0.0151362	0.0705479	0.0264486	0.035981	0.0648685	0.0576256	0.0878978
302	AT1G04700	0.585961	1.33635	1.1203	0.146881	0.445846	-0.037039	1.53083	1.18752	0.995014	1.67237	1.68969	1.21538	1.67714	1.51433	0.256347	0.565348	0.226614	0.0784376	0.173794	0.48883	0.138898	0.943907	0.150283	0.317833	0.354797	0.409853	0.336201	0.450584	0.253229	0.139442	0.400921	0.275155
303	AT1G04710	2.58389	2.01852	1.42762	1.57878	1.86141	2.60625	1.80298	1.89997	1.78817	2.20022	1.93942	1.85883	1.88071	1.96999	2.06372	2.51425	0.128521	0.0991572	0.332855	0.193867	0.0964894	0.377736	0.196428	0.198086	0.233162	0.0585056	0.170338	0.720657	0.0649352	0.0161196	0.166948	0.179345
304	AT1G04730	1.94322	1.77915	2.11379	1.57878	2.09553	1.20559	1.09625	1.36279	2.26619	1.79924	1.60451	1.78767	2.11119	1.44124	1.89193	0.99155	0.174317	0.0730136	0.0881317	0.21893	0.15784	0.0521457	0.190967	0.202032	0.275484	0.0710468	0.0792728	0.0287956	0.32616	0.293485	0.0556275	0.25364
305	AT1G04750	5.22803	5.29116	5.20402	4.746	4.95921	4.96001	5.28404	5.35352	5.43241	5.27012	5.22289	5.34054	5.50889	5.05445	4.95366	4.80936	0.0418019	0.031398	0.0618955	0.128202	0.0439991	0.238393	0.0303864	0.121848	0.0995441	0.0757716	0.0314362	0.0539812	0.174585	0.050553	0.134112	0.0848463
306	AT1G04760	0.134741	0.544054	-2.72513	-1.72515	0.545207	-0.504415	-0.424399	-0.479795	-1.44851	0.160019	-0.783958	0.364776	0.164187	0.166782	-0.266639	-0.0194839	0.217444	0.387328	0.90963	0.667648	0.210497	0.264258	0.386969	0.199041	0.681798	0.244303	0.400025	0.438009	0.255267	0.263788	0.276409	0.316019
307	AT1G04770	2.8465	3.06794	3.08252	3.19195	3.28477	3.0003	3.59896	3.33992	2.73749	3.17986	2.86382	2.69501	3.15448	3.45747	3.17552	3.71382	0.123714	0.118315	0.145177	0.126247	0.0116409	0.49991	0.121671	0.176064	0.164976	0.17529	0.309641	0.296979	0.0372981	0.197869	0.187464	0.196118
308	AT1G04778	-1.79329	-0.839375	-2.20146	-2.19707	-0.789833	-0.263349	-0.737244	-1.22069	-0.985014	-1.91817	-0.917073	-1.57341	-0.945848	-4.16375	-1.499	-2.09013	0.183438	0.324009	0.67833	0.489352	0.250424	0.641006	0.137597	0.855312	0.298163	0.595099	0.160854	0.531082	0.293437	1.11484	0.266847	0.328619
309	AT1G04780	4.35344	4.64779	4.4803	4.81901	4.88592	4.67755	4.1204	4.27766	4.51019	4.76894	4.70628	4.05903	4.86134	4.92865	5.34423	4.58766	0.132988	0.102804	0.0602663	0.103439	0.0394849	0.299	0.0815278	0.150525	0.0809407	0.124696	0.0842082	0.353698	0.102855	0.101478	0.301881	0.0484622
310	AT1G04790	2.40315	2.67664	2.01913	2.61806	2.51946	2.67465	2.54984	2.59099	2.77368	2.4259	2.46183	2.69501	2.65384	2.61952	2.60175	2.3907	0.149293	0.0566595	0.206321	0.0803702	0.11634	0.0855947	0.174791	0.0767165	0.160555	0.184606	0.0630233	0.136586	0.155772	0.0344901	0.0783908	0.120444
311	AT1G04800	-0.00966655	0.355443	2.35022	1.13146	1.09958	2.79633	2.92208	1.31055	1.59413	-1.23568	2.52366	1.6589	-4.4181	1.47736	2.15524	2.82116	0.620013	0.826	0.115217	0.540548	0.12627	0.116496	0.143639	0.538877	1.00781	0.968826	0.279606	0.294501	1.83023	0.305481	0.257915	0.383874
312	AT1G04810	5.45496	5.11735	5.21103	5.50262	5.22426	5.01731	5.08891	5.21741	5.48815	5.3429	5.09846	4.87289	5.53766	5.36596	5.33998	5.24596	0.0805165	0.0630245	0.0910261	0.0687799	0.0713757	0.12119	0.0343374	0.112019	0.107724	0.00192833	0.0499109	0.218225	0.118175	0.0206306	0.102586	0.126076
313	AT1G04820	7.98399	7.76382	7.83784	7.91816	7.8454	7.55408	7.70949	7.75148	7.8454	7.73523	7.87611	7.91071	7.95979	7.69123	7.52032	7.89262	0.0316807	0.0195277	0.0172213	0.075882	0.049718	0.0685752	0.0197308	0.0459715	0.0692079	0.106137	0.0174699	0.00372334	0.0584944	0.0254959	0.123979	0.0445814
314	AT1G04830	2.68792	2.62487	1.99406	2.34388	2.87048	2.56891	2.59099	2.89871	2.39418	3.03781	2.33942	2.85936	2.83936	2.53898	2.45304	2.56502	0.0432098	0.155264	0.214936	0.115679	0.17079	0.115725	0.11321	0.214001	0.122247	0.140108	0.109189	0.029785	0.201754	0.0832387	0.156829	0.10221
315	AT1G04840	-1.79329	-1.14205	-0.788553	-2.89345	-0.862056	-0.783958	-0.563103	-1.88053	-1.44851	-0.0522266	0.0753166	-0.23499	-1.20449	-2.40379	-1.2493	-1.23331	0.316447	0.464636	0.104888	0.617646	0.44875	0.0632715	0.0937442	0.492726	0.200806	0.234083	0.257168	0.896549	0.335679	0.76971	0.426789	0.11086
316	AT1G04850	5.96421	5.92671	5.69812	5.85145	5.94933	5.75678	5.3363	5.6795	5.82724	5.96036	5.65616	6.0037	5.93335	6.05099	6.03173	5.68782	0.0675025	0.0807337	0.0522265	0.0358895	0.0115237	0.153166	0.119401	0.165202	0.124663	0.0696119	0.129099	0.0810348	0.0908187	0.0787925	0.0668785	0.0571123
317	AT1G04860	4.39834	3.83607	4.23242	3.9301	3.74018	3.72945	3.89172	3.89998	3.86233	3.99073	4.00389	4.13445	4.0543	3.87975	4.1083	3.82534	0.152995	0.144825	0.0651007	0.0206068	0.0814264	0.0540381	0.0396376	0.0757552	0.118637	0.20159	0.0222688	0.0449966	0.039536	0.0656146	0.105709	0.121817
318	AT1G04870	4.55814	4.2622	4.20639	4.64596	4.28265	4.20703	4.14421	4.31209	4.75304	4.5689	4.24911	4.16472	4.02795	4.2052	4.23424	4.33378	0.0926289	0.0903104	0.072834	0.126046	0.147881	0.107255	0.0527081	0.128268	0.180635	0.13088	0.0927554	0.0247148	0.0776123	0.0751392	0.118578	0.0621369
319	AT1G04900	3.29995	2.80036	2.32769	2.87874	2.93078	2.56891	2.91693	2.97275	3.32459	2.90772	2.68792	3.19118	2.62167	2.7449	2.68005	2.89224	0.118631	0.241842	0.10763	0.120434	0.127938	0.0168094	0.0345029	0.29377	0.247967	0.0828767	0.16316	0.237665	0.11303	0.0674339	0.141505	0.0734715
320	AT1G04910	3.8275	4.08611	3.73895	3.9228	4.07027	4.24759	3.79789	3.93259	3.75427	4.20721	3.83948	4.11745	3.99105	3.94988	3.62654	4.04599	0.148739	0.110535	0.108583	0.18478	0.0474571	0.214101	0.141711	0.041931	0.184893	0.205818	0.139084	0.0961788	0.157672	0.0803998	0.130942	0.0339379
321	AT1G04930	1.02324	1.17101	0.898116	1.93858	1.15817	0.827355	0.429514	0.34583	0.64419	0.433663	0.709981	1.09345	0.695052	1.31945	0.904395	0.253935	0.0423708	0.249143	0.0881911	0.318668	0.053977	0.165737	0.120635	0.254496	0.0987461	0.284314	0.107404	0.436689	0.175917	0.0621432	0.0472173	0.440236
322	AT1G04945	2.219	1.50468	1.99406	1.8319	1.67978	1.37289	1.63659	1.79954	0.64419	2.10911	1.5795	1.6589	1.60451	1.94731	1.63574	1.26243	0.165096	0.131848	0.338154	0.320644	0.25166	0.137486	0.145292	0.231479	0.431831	0.135273	0.136944	0.293378	0.0684697	0.12359	0.0646328	0.145683
323	AT1G04950	2.97702	2.61763	2.80222	2.48261	2.18809	2.9568	2.5045	2.58366	2.8968	2.73735	2.50644	2.17883	2.86591	2.25285	2.17529	1.93148	0.166987	0.247547	0.0549357	0.109493	0.0731957	0.00517288	0.153161	0.127644	0.0774974	0.0791792	0.251439	0.179548	0.185725	0.0963762	0.136806	0.249638
324	AT1G04960	3.33022	3.25951	3.42568	3.05778	3.2295	3.13548	3.31077	3.24448	2.39418	3.57585	3.3145	3.55879	3.54215	3.22666	3.50782	3.22911	0.0322857	0.00954652	0.0831751	0.0772473	0.0367194	0.00603756	0.0518148	0.0359959	0.348514	0.180386	0.089912	0.157573	0.0894958	0.083801	0.106097	0.0672346
325	AT1G04970	3.68923	3.81803	3.97018	3.70015	3.78524	3.43248	3.73847	3.93259	2.98521	3.54592	3.65208	3.91953	3.93779	3.75787	3.34043	3.80466	0.0459096	0.0699171	0.00963461	0.172562	0.040219	0.163852	0.0707427	0.032033	0.290492	0.174375	0.115689	0.305643	0.113173	0.076177	0.215217	0.047926
326	AT1G04980	4.63695	3.93822	4.30357	3.77578	3.74018	3.75754	4.43208	4.581	4.44436	4.40581	4.31087	3.8185	4.68935	4.03266	4.1246	3.98895	0.238177	0.113454	0.0738715	0.153279	0.0950198	0.391078	0.0683073	0.199794	0.0343549	0.149213	0.0815899	0.247377	0.181228	0.0676459	0.116213	0.0392957
327	AT1G04985	2.25076	2.49907	2.66996	2.48261	2.65447	2.12036	2.26855	2.52961	2.21871	2.03234	2.85301	2.64703	2.08416	2.60311	2.02053	2.36315	0.0582557	0.165202	0.165539	0.162721	0.0979111	0.288237	0.0203095	0.0460692	0.240253	0.183807	0.202969	0.108345	0.118803	0.116248	0.230625	0.225344
328	AT1G04990	3.19297	3.5951	2.66996	4.03191	3.8536	4.32791	2.95846	2.9124	3.38654	3.42172	3.4503	3.68571	3.46839	4.11033	3.48129	4.03678	0.243137	0.203322	0.256717	0.448295	0.121415	0.901656	0.180404	0.0468247	0.083772	0.0984185	0.163764	0.0976215	0.0978788	0.0923689	0.056922	0.127628
329	AT1G05000	3.6433	2.17666	3.56165	2.12812	1.92664	1.92664	4.13195	3.4354	2.67318	2.89425	3.9187	4.50519	3.39576	2.20669	1.49256	2.69454	0.390962	0.466501	0.467688	0.118475	0.173006	0.589764	0.25383	0.212214	0.244988	0.400492	0.244451	0.490258	0.114828	0.167119	0.629274	0.226596
330	AT1G05010	2.95718	3.95132	3.99252	4.2152	3.96359	4.96623	4.09521	3.6233	3.46218	3.22339	3.79214	4.23976	3.43956	4.8956	5.26621	4.59497	0.379638	0.107004	0.102161	0.193294	0.133266	0.201002	0.157278	0.0603449	0.24758	0.233389	0.126122	0.380801	0.308532	0.289766	0.516716	0.208069
331	AT1G05020	-0.764022	-1.2696	0.2709	-1.72515	-4.16375	-2.25856	-0.0495204	-1.5492	-0.356448	-1.51341	-0.783958	-1.98284	-0.73864	-1.33111	-2.21434	-2.09013	0.52172	0.355015	0.750325	1.24041	0.791583	1.08692	0.851434	0.310754	0.76182	0.311165	0.420404	0.56039	0.561866	0.456054	0.29144	0.275912
332	AT1G05030	1.41169	1.15022	1.76502	1.86839	1.36279	0.933139	0.948287	1.31055	1.44012	1.02122	0.544668	1.48868	1.11607	1.65002	1.18335	1.19615	0.26498	0.292781	0.153896	0.16806	0.162952	0.117844	0.251715	0.12493	0.069013	0.211359	0.284553	0.740302	0.0475307	0.26264	0.258872	0.191306
333	AT1G05055	2.68792	2.03522	2.91996	2.65887	1.96942	2.60625	2.65094	2.56722	2.56217	2.66801	2.17036	2.56303	2.77686	2.63335	2.43749	2.11236	0.215799	0.115282	0.232501	0.128748	0.214104	0.140921	0.150859	0.0630407	0.129548	0.111828	0.17337	0.135501	0.134737	0.05385	0.0951613	0.237067
334	AT1G05060	1.50967	1.33635	1.46615	1.62092	1.76618	2.02725	1.73789	1.79954	1.19507	1.26802	1.84125	1.92664	1.85	3.0854	1.83685	1.5362	0.317663	0.127136	0.0550635	0.112429	0.189544	0.408645	0.0654845	0.089895	0.144632	0.00590275	0.247494	0.241007	0.275607	0.251121	0.228927	0.0813949
335	AT1G05065	-4.17943	-3.35773	-4.8621	-2.89345	-4.16375	-4.17943	-4.53495	-1.71938	-0.102285	-0.985867	-1.78017	-1.98284	-1.50207	-0.158214	-1.02585	-2.89858	0.378265	0.533853	0.572675	0.409791	0.472581	0.290751	1.23471	0.976532	1.28186	0.619866	0.191924	1.27409	0.748202	0.581013	0.929396	0.602378
336	AT1G05070	2.37518	2.31991	1.59595	1.76287	2.27501	2.02725	1.62603	2.29497	2.02308	2.12959	2.28802	2.88035	2.16765	1.89782	1.42168	2.56502	0.20703	0.231093	0.0977864	0.132193	0.0570074	0.0289136	0.18717	0.23001	0.104088	0.244263	0.0780921	0.317348	0.166547	0.120298	0.262706	0.233369
337	AT1G05090	1.29853	1.67024	1.31078	1.76287	1.76618	3.22085	1.17728	0.802809	0.888504	1.97553	1.7389	1.21538	1.11607	1.40093	0.551862	-0.316946	0.496373	0.16418	0.226245	0.338183	0.388665	0.979528	0.371283	0.0897126	0.315745	0.723088	0.489434	0.661272	0.217884	0.109542	0.255695	0.758208
338	AT1G05100	-0.328421	0.0515973	-0.930761	0.431817	0.0658798	-0.783958	-0.681082	-0.424399	-0.102285	-0.985867	-0.516724	-0.110224	1.11607	1.04541	0.42	-1.23331	0.20617	0.314073	0.353575	0.419206	0.209507	0.57224	0.49655	0.39832	0.216116	0.340325	0.33082	0.777424	0.160336	0.297899	0.238927	0.412682
339	AT1G05120	3.28418	3.55062	3.85162	3.44586	3.70852	3.39771	3.29563	3.53277	2.9568	3.66622	3.45747	3.00733	3.77402	3.45747	3.37119	3.42524	0.116265	0.0694523	0.0974882	0.0807253	0.133625	0.0166431	0.0582984	0.0225851	0.217149	0.176468	0.123794	0.210205	0.144113	0.0321951	0.11996	0.0753302
340	AT1G05135	0.486914	0.318702	0.735827	1.07539	0.145753	1.4496	2.93246	1.78905	1.52091	0.849413	1.17159	1.03003	-0.54119	1.40093	1.38199	1.85806	0.225828	0.415541	0.184925	0.273059	0.269357	0.641746	0.580902	0.142481	0.149909	0.161646	0.184765	0.0951432	0.468314	1.03116	0.590253	0.550664
341	AT1G05140	1.23193	1.63728	1.42762	2.05534	2.15946	2.70657	1.96827	1.45279	1.09625	1.26802	2.1019	2.39719	1.16819	2.18668	1.91919	2.53793	0.249678	0.165898	0.14046	0.190671	0.146042	0.203258	0.163951	0.242661	0.513574	0.230542	0.115443	0.989839	0.304315	0.206219	0.16241	0.106757
342	AT1G05150	4.13781	4.13195	4.27244	4.06163	4.10155	4.0716	4.02902	4.07615	3.71998	3.97069	4.44491	3.99739	4.39995	4.0911	4.36526	4.08261	0.042947	0.0921615	0.108568	0.102995	0.040729	0.0143969	0.0921801	0.124746	0.12386	0.0609855	0.138204	0.0180402	0.139232	0.0673386	0.0533427	0.0525388
343	AT1G05160	1.61269	1.39187	1.49935	0.34583	1.6122	0.457666	1.30989	1.18752	0.488789	1.31031	0.665741	1.48868	1.74543	1.36389	1.8624	1.37289	0.0478159	0.0461732	0.150349	0.353586	0.126297	0.470496	0.128122	0.248369	0.334415	0.254226	0.245175	0.461665	0.197599	0.14854	0.220421	0.166684
344	AT1G05170	3.11336	3.61809	2.80222	3.13912	3.47648	2.64096	2.29484	2.79079	3.05919	3.03781	2.94523	2.34624	2.9705	2.87707	3.29623	3.07087	0.0876658	0.300358	0.143153	0.114229	0.112065	0.24114	0.172271	0.14792	0.1272	0.0938414	0.0902534	0.403383	0.133225	0.108053	0.104554	0.152667
345	AT1G05180	3.75222	3.85017	3.57749	3.99739	3.86891	3.85202	3.57822	3.88129	3.92075	3.909	3.68897	3.85657	3.90627	3.94205	3.68565	3.86209	0.0378879	0.154032	0.0617991	0.121415	0.0381188	0.152737	0.112129	0.0389032	0.0638704	0.100486	0.0867728	0.16595	0.0406515	0.0456267	0.0575656	0.0735673
346	AT1G05190	2.95718	2.41173	3.54379	3.54317	2.7345	4.0716	4.31147	3.63379	3.34525	2.90772	3.54682	4.14328	2.11119	3.38731	3.34043	4.12428	0.396044	0.550819	0.0592612	0.157603	0.210069	0.178681	0.110228	0.29781	0.475465	0.399144	0.335558	0.654623	0.342905	0.39089	0.380581	0.220618
347	AT1G05200	2.28043	1.26064	2.46488	1.62092	1.98172	2.20872	1.27764	1.26179	0.64419	1.46895	2.26818	1.92664	2.19495	2.14389	1.38199	2.20678	0.218445	0.342431	0.0183906	0.332413	0.22683	0.893583	0.140019	0.713471	0.0338544	0.14164	0.104008	0.204361	0.227415	0.309813	0.32252	0.0887712
348	AT1G05205	3.47038	3.45734	3.39629	3.19195	3.44553	3.47135	3.18986	3.55555	3.90518	3.47825	3.67623	3.87884	3.02413	3.17267	3.02885	3.04016	0.0872448	0.078641	0.147605	0.113248	0.116846	0.024033	0.122821	0.12584	0.179567	0.12309	0.0932932	0.374494	0.0796216	0.0392094	0.130577	0.0472687
349	AT1G05210	3.05485	2.04623	2.19845	1.8319	2.11714	1.70901	2.69488	2.66973	3.11126	2.46452	2.61189	2.83961	2.98274	2.22845	2.32441	2.14513	0.192656	0.246238	0.131713	0.202393	0.10098	0.3077	0.0228827	0.0778709	0.298672	0.185242	0.0400041	0.150843	0.140855	0.185152	0.147943	0.155165
350	AT1G05220	0.683093	0.593521	0.482465	0.814212	1.2717	1.20559	1.55801	1.67698	1.27806	1.53542	0.895858	1.61815	1.06705	0.659614	1.22494	0.46412	0.0880943	0.182234	0.257485	0.352564	0.235551	0.559406	0.0729612	0.217244	0.249754	0.207832	0.333302	0.0867646	0.164114	0.0929165	0.298736	0.244859
351	AT1G05230	-0.764022	-0.433079	-0.276443	0.814212	-0.0913908	1.51538	0.720709	0.282463	-0.356448	-0.182037	-0.917073	0.0158375	-1.20449	-0.276443	0.256347	0.912931	0.255443	0.406983	0.198619	0.610266	0.321055	0.434527	0.151171	0.82222	0.901383	0.305337	0.434198	0.26354	0.354142	0.219446	0.345944	0.162154
352	AT1G05240	1.16787	-2.88092	0.482465	-2.89345	-3.50874	-0.504415	1.30989	0.34583	-0.647372	-0.182037	0.709981	3.10875	1.11607	-1.65299	-1.78296	-2.09013	1.21461	0.901811	0.27008	1.18607	0.192434	1.47982	0.151976	0.11226	0.340268	0.21597	0.308633	1.66134	0.685493	0.220107	0.402384	0.348471
353	AT1G05250	1.94322	-1.38639	4.62074	1.62092	-4.16375	-1.54536	3.01236	1.59802	1.09625	2.85301	1.93942	3.40773	1.31148	2.31435	-1.499	0.912931	1.11819	0.664051	1.51244	1.65854	0.376681	2.45186	0.403483	0.556648	0.443162	0.75922	0.771742	0.844083	0.460484	1.03865	1.22031	1.63911
354	AT1G05260	6.77384	5.83572	6.5463	6.01774	6.12671	6.26622	6.75207	6.11595	6.3483	6.08066	6.497	6.49323	6.52515	6.3294	6.32686	6.1148	0.308035	0.231776	0.120172	0.109245	0.143554	0.187141	0.138158	0.123973	0.138986	0.249202	0.167268	0.11085	0.0471236	0.0806801	0.0502153	0.0507761
355	AT1G05270	3.85945	3.52276	3.52717	3.70863	3.62368	3.41419	3.58372	3.64022	3.65443	3.77258	3.64608	4.21591	3.62864	3.57935	3.65779	3.45275	0.154206	0.0975504	0.0890529	0.105747	0.120006	0.141548	0.033311	0.0739416	0.0174131	0.122143	0.0577709	0.308478	0.0934168	0.0616548	0.0603082	0.0585621
356	AT1G05280	2.6086	2.94375	1.16434	3.17669	3.14451	2.39942	1.49506	1.53083	2.26619	2.68487	2.15218	2.81817	2.11119	2.79216	2.34225	2.84461	0.0512067	0.39366	0.408438	0.614035	0.0684951	0.690271	0.125467	0.128725	0.128165	0.00639611	0.155864	0.00793269	0.262833	0.0938447	0.126732	0.0943304
357	AT1G05300	2.82322	2.02725	2.54612	2.74629	2.50432	3.11246	3.08847	3.15359	2.83632	2.69913	2.58378	2.83961	3.01058	2.77736	2.19591	2.3907	0.440103	0.178284	0.263445	0.220782	0.267566	0.0968828	0.0735899	0.0221333	0.180906	0.305519	0.325645	0.230716	0.0745468	0.0492719	0.106531	0.168348
358	AT1G05310	-1.35148	1.23703	1.42762	1.35724	1.67024	1.03003	1.01121	1.34707	-0.985014	1.02122	1.25164	0.965365	1.94669	0.659614	0.166782	1.67731	1.00589	0.121766	0.396169	0.321444	0.101635	0.0329735	0.261284	0.229646	0.789109	0.446056	0.379768	0.498756	0.692876	0.328183	0.623824	0.13028
359	AT1G05320	4.36243	4.31305	4.61501	3.74217	4.07837	3.81026	4.74868	4.65421	4.29045	4.45831	4.57719	4.02608	4.35905	4.11033	3.94866	3.98009	0.0551322	0.0789135	0.0641104	0.272282	0.0537528	0.315391	0.107526	0.038818	0.0895927	0.317885	0.127891	0.374647	0.1714	0.139768	0.166257	0.0765456
360	AT1G05340	1.16787	2.80036	1.84526	1.53542	2.54018	2.76905	1.81638	1.93671	1.27806	0.849413	2.85301	2.17883	3.38398	3.46698	3.06904	2.20678	0.335825	0.161416	0.333263	0.304926	0.246156	0.491383	0.0907136	0.155439	0.211934	0.502271	0.567508	0.057556	0.275126	0.115076	0.435429	0.412265
361	AT1G05350	3.93333	3.86299	3.86433	3.81335	3.8299	3.68497	3.65198	3.66675	3.4258	3.87016	3.63095	3.45851	3.78345	3.6027	3.69882	3.67266	0.0631485	0.0841773	0.0888701	0.0266893	0.0315373	0.00563264	0.0513336	0.152448	0.123818	0.0938855	0.0300417	0.0422405	0.0280711	0.0694611	0.0672851	0.0793283
362	AT1G05360	3.26854	3.32909	3.12576	2.98521	3.13912	3.06803	2.83464	3.06123	3.13831	3.0155	3.14414	3.38043	3.19575	2.98013	3.23242	3.22911	0.0530552	0.112082	0.0713852	0.0909626	0.0657381	0.068074	0.132546	0.119666	0.124464	0.136675	0.0834821	0.244309	0.0933894	0.157464	0.0687705	0.0414009
363	AT1G05380	3.92243	3.97647	4.24567	4.27705	4.11608	4.1445	3.96251	3.93677	3.71998	4.0967	4.0859	3.65516	4.10874	4.12792	4.29251	4.0751	0.0774636	0.132182	0.0937016	0.148269	0.0380606	0.0106059	0.0742915	0.0190576	0.0675853	0.0958536	0.0661935	0.251884	0.0488635	0.0543856	0.0746998	0.0637779
364	AT1G05385	-1.35148	0.00807417	0.672679	0.24983	0.314604	-0.504415	0.332109	0.0918782	0.323624	-2.37446	-2.104	-1.2493	-0.370839	0.504116	0.256347	-0.684225	0.422364	0.180808	0.396279	0.339695	0.188659	0.365345	0.149276	0.335624	0.268125	0.821307	0.702682	0.833406	0.289081	1.54405	0.565358	0.431508
365	AT1G05410	2.3458	2.08073	2.41121	2.56416	2.26619	2.20872	2.12489	2.41621	2.26619	2.34094	2.37155	2.60625	2.82342	2.25285	2.55198	2.46506	0.163834	0.103788	0.120508	0.0666104	0.00275649	0.135774	0.139359	0.155255	0.174566	0.128215	0.116699	0.41013	0.217608	0.0518126	0.0330035	0.105521
366	AT1G05420	-1.02997	-1.03167	-0.393638	-0.209635	-0.549888	-0.783958	-1.2493	-2.03836	-2.08357	-1.91817	-0.184596	-1.57341	-1.95019	-0.404778	-1.2493	-2.09013	0.0407959	0.344231	0.140875	0.153266	0.0622392	0.380701	0.463002	0.47734	0.979197	0.119111	0.335227	0.531082	0.327102	1.34461	0.215367	0.289163
367	AT1G05430	2.82322	2.41985	2.87111	2.98521	2.25409	2.82266	2.31196	2.35949	2.8968	2.38051	2.79357	2.9705	2.50461	2.69683	2.77547	2.69454	0.17165	0.0679259	0.285861	0.183147	0.12743	0.0993033	0.182835	0.139866	0.224067	0.0180883	0.131802	0.296157	0.0558778	0.0700061	0.13432	0.140763
368	AT1G05440	-0.328421	0.0515973	0.1917	-0.0763147	0.275987	-0.037039	0.297908	-0.121079	0.995014	-0.182037	0.544668	0.0158375	0.695052	-0.158214	0.256347	0.253935	0.123192	0.408669	0.160377	0.133038	0.0875081	0.229296	0.25344	0.10874	0.707856	0.471353	0.192626	0.00388166	0.296176	0.427976	0.437441	0.24677
369	AT1G05450	-1.79329	-0.433079	-0.788553	-2.19707	-1.31728	-0.037039	-2.19707	-0.930761	-0.647372	-0.455506	-1.09418	-0.23499	0.272673	0.996314	-1.78296	-0.0194839	0.555244	0.240866	0.117251	0.815228	0.364392	0.616278	0.443091	0.502981	0.187911	0.386761	0.6078	0.227532	0.387205	0.0683221	0.804417	0.161592
370	AT1G05460	2.11696	2.36921	2.06372	2.24715	2.12863	2.20872	2.21192	2.17259	2.70441	2.40149	2.26818	2.46968	2.34788	1.99723	2.5045	2.11236	0.0643081	0.0214632	0.062344	0.216153	0.0768013	0.157938	0.292598	0.107341	0.0563814	0.0665697	0.169117	0.239812	0.0761258	0.140267	0.21324	0.0611044
371	AT1G05470	2.51249	2.00435	2.41121	1.99561	1.7373	1.29431	2.22333	1.69256	1.27806	1.79924	2.24502	1.48868	2.39366	1.19615	1.78481	1.93148	0.210196	0.17205	0.180764	0.351603	0.0926556	0.664869	0.357931	0.314313	0.32968	0.157358	0.110606	0.115443	0.3609	0.0270457	0.0379171	0.14096
372	AT1G05490	0.486914	-1.2696	0.1917	-0.363601	-0.243614	-0.504415	-0.09529	-0.479795	0.995014	0.351731	0.421553	0.569891	0.0440951	0.721142	-0.671174	-0.316946	0.48819	0.546137	0.321778	0.382001	0.290622	0.209847	0.545623	0.400864	0.217721	0.41019	0.6079	0.540567	0.150208	0.196676	0.424582	0.106077
373	AT1G05500	4.71028	4.7936	4.56375	4.68299	4.82012	4.70724	4.84849	4.81671	4.93646	5.15345	4.88774	4.85406	4.95641	4.97288	5.00807	4.74227	0.0703754	0.110898	0.0950767	0.146153	0.0249181	0.00112285	0.0331131	0.119443	0.106541	0.129236	0.087885	0.0925646	0.0833126	0.0289606	0.0915466	0.0406603
374	AT1G05520	4.90677	4.91098	4.88958	4.92337	4.90813	4.78758	4.69239	4.76908	4.76259	5.00608	4.60649	4.83855	4.93223	4.91796	4.62096	4.93346	0.0251044	0.0714383	0.0811093	0.144461	0.0145371	0.010452	0.0255416	0.119275	0.0971669	0.0600179	0.12101	0.0585025	0.0337179	0.00969361	0.039007	0.103575
375	AT1G05530	1.23193	2.68922	1.07695	2.27296	2.77439	2.67465	1.49506	1.95901	2.43876	2.71728	1.66101	1.61815	2.21871	1.77697	2.21573	1.73358	0.523534	0.36017	0.32286	0.436223	0.102078	0.572775	0.212043	0.11259	0.0732097	0.291175	0.203358	0.380014	0.101316	0.214503	0.0156522	0.146799
376	AT1G05540	-4.17943	-2.07359	-4.8621	0.671539	-1.44339	-0.504415	-2.56424	-3.3474	-2.08357	-0.790891	-2.56424	-1.2493	-1.95019	-1.33111	-1.78296	-1.59809	0.95188	0.224544	0.485541	0.931462	0.19751	1.36433	0.390958	1.19921	0.209907	1.27956	0.826156	1.25815	0.214093	0.311117	0.47017	0.420061
377	AT1G05560	3.11336	3.33626	2.44563	3.76097	3.98162	4.41738	2.86915	3.80183	3.54254	2.97733	3.79901	3.62644	4.29389	4.75735	4.75869	3.38578	0.0478281	0.105555	0.431214	0.5694	0.103913	0.684563	0.23785	0.302152	0.169926	0.313073	0.388876	0.451903	0.253095	0.16178	0.435864	0.0989522
378	AT1G05562	-0.328421	-2.88092	-0.930761	-0.0763147	-0.0913908	0.827355	-0.620016	-1.02173	-0.102285	-4.84523	-0.516724	0.467021	-0.54119	1.15092	-0.266639	-0.0194839	0.484676	0.701328	0.152247	0.759873	0.109589	0.595478	0.317614	0.394879	0.189934	1.41036	0.238732	0.0247545	0.396033	0.811607	0.178427	0.132568
379	AT1G05570	5.59571	6.0109	6.56898	6.19094	6.2604	6.01673	6.21977	5.58765	5.19587	5.64322	6.49115	5.46287	6.31893	5.87935	5.82665	5.78749	0.0543166	0.127603	0.280427	0.227927	0.158842	0.299622	0.164942	0.330907	0.274289	0.0530252	0.324512	0.448998	0.137927	0.220785	0.112025	0.122198
380	AT1G05575	-0.328421	0.355443	-0.276443	0.34583	0.610734	0.31078	0.963796	0.64291	-0.647372	1.35874	1.34438	0.569891	1.31148	1.04541	0.256347	-0.684225	0.203407	0.351443	0.25135	0.084606	0.0981823	0.798661	0.359501	0.181287	0.313887	0.737408	0.881605	0.280908	0.195646	0.460487	0.213161	0.262815
381	AT1G05577	-1.02997	-1.66119	-0.788553	-0.849046	-1.05101	-1.1053	-1.04263	-1.22069	-0.985014	-0.790891	-1.27975	-0.783958	-0.73864	-1.33111	-1.499	-2.09013	0.346338	0.101308	0.422012	0.2786	0.471246	0.132961	0.841923	0.119073	1.04882	1.58897	0.196756	0.136358	0.565805	0.327209	0.85998	0.708456
382	AT1G05590	2.66297	2.22977	2.87111	2.27296	2.01835	2.43726	2.93246	2.96702	3.27745	2.90772	2.32089	2.02725	2.99601	2.50112	2.90258	2.17483	0.0728628	0.205801	0.129282	0.1594	0.106187	0.198924	0.11124	0.0969076	0.210568	0.0720477	0.185299	0.293142	0.220388	0.239319	0.163816	0.130614
383	AT1G05600	0.782688	0.00807417	0.482465	0.24983	0.379367	0.933139	0.735827	0.466792	-0.985014	-0.605058	0.978263	-0.571434	1.01121	0.258541	0.483105	-0.0194839	0.364784	0.331594	0.188374	0.396399	0.130925	0.218629	0.367368	0.202341	0.520673	0.475063	0.166981	0.921568	0.339722	0.388193	0.0822746	0.194542
384	AT1G05620	4.32039	4.23779	4.07934	4.27705	4.36808	4.21668	4.45767	4.37918	4.77151	4.49373	4.2864	4.23256	4.37481	4.22781	3.9435	4.1656	0.152396	0.0803319	0.106485	0.10929	0.0467665	0.0647546	0.0208721	0.166754	0.115371	0.0607898	0.0203071	0.160791	0.130388	0.06223	0.139213	0.0497965
385	AT1G05630	2.31355	2.56502	2.65447	2.50112	2.30165	1.64841	2.24157	1.83485	2.60062	2.85301	2.52366	2.32023	2.19495	2.27594	2.38239	2.27296	0.0865614	0.236017	0.155809	0.0700797	0.0762573	0.232852	0.229869	0.108457	0.396693	0.295475	0.0824744	0.22857	0.174378	0.127969	0.16616	0.249489
386	AT1G05640	1.45751	1.35569	2.03826	1.53542	1.2717	1.57785	0.853657	0.668283	1.27806	1.50136	1.25164	0.364776	1.67714	1.77697	1.27004	0.253935	0.103935	0.541932	0.201456	0.120767	0.054851	0.0434029	0.222258	0.122441	0.129257	0.186909	0.193309	0.74024	0.284921	0.100647	0.0829942	0.405492
387	AT1G05650	4.2864	4.56762	3.65268	5.08349	4.75281	4.21668	3.48404	3.56862	4.27861	4.75281	4.08137	5.22389	4.53956	4.76179	4.14864	4.83875	0.223006	0.371875	0.211457	0.287424	0.0185754	0.206515	0.188485	0.153846	0.164556	0.11777	0.124325	0.283039	0.0849984	0.0768797	0.063657	0.140199
388	AT1G05660	4.5843	4.98427	4.26344	4.76617	4.88922	4.7941	4.26023	4.66408	4.95457	5.02141	4.24911	4.95294	4.91979	4.89918	4.51899	5.14832	0.17277	0.321402	0.147567	0.226526	0.0357119	0.438827	0.117759	0.161366	0.0265478	0.206298	0.0749101	0.0104165	0.0714598	0.0470015	0.100574	0.0679994
389	AT1G05670	1.56615	0.896761	0.798564	1.01121	0.855688	1.12579	1.01121	0.466792	1.91388	1.16883	0.481442	1.09345	1.11607	1.15092	1.22494	0.665741	0.275114	0.38567	0.187303	0.084625	0.16675	0.143024	0.0594827	0.248355	0.482212	0.154158	0.242424	0.436689	0.246343	0.0386153	0.150121	0.177108
390	AT1G05675	-0.764022	-4.4181	-2.72513	-4.56867	-2.16365	-2.25856	-4.8621	-4.76093	-2.08357	-2.37446	-1.499	-4.2572	-1.95019	1.84052	0.0753166	-2.89858	0.799006	0.908428	0.0488953	0.92843	0.152677	0.487255	0.601629	0.974473	0.204634	0.776746	1.25005	1.87298	0.749272	1.17472	1.00855	0.540757
391	AT1G05680	4.06507	4.29681	3.52717	4.44905	5.10282	4.99848	3.60874	4.56914	4.35832	4.3502	4.18989	4.05011	4.90813	6.65885	5.84316	4.04599	0.163482	0.288003	0.24829	0.450709	0.0373398	0.946158	0.179775	0.372339	0.154647	0.264523	0.851623	0.432603	0.270852	0.412245	0.557068	0.0819678
392	AT1G05690	-1.35148	-3.93814	-2.20146	-1.1053	-1.59809	-2.25856	-1.59963	-0.930761	-1.44851	-1.23568	-0.395842	-2.59796	-0.945848	0.4322	-1.499	-2.09013	0.672675	1.0218	0.330564	0.282445	0.18118	0.0579528	0.298105	0.219355	0.106136	0.798392	0.141514	0.867951	0.70241	0.774128	0.0461556	0.311097
393	AT1G05700	1.90115	0.00807417	2.01913	1.07539	0.275987	-1.54536	2.95846	2.09482	0.888504	-0.0522266	3.42754	2.64703	1.40999	0.4322	0.166782	1.19615	0.798243	0.857637	0.450748	0.994992	0.296171	2.05435	0.772697	0.095134	0.319219	0.993445	0.325489	0.155836	0.256528	0.180558	0.535005	0.439826
394	AT1G05710	1.94322	2.16765	2.24137	1.96873	1.94165	1.97763	1.54015	1.73494	1.78817	2.00167	2.53951	2.75303	2.39366	1.71266	1.60174	2.03852	0.0658087	0.222946	0.155268	0.391562	0.167549	0.0347644	0.131975	0.199021	0.0737488	0.0627224	0.308137	0.273696	0.144835	0.0948941	0.190907	0.0469394
395	AT1G05720	3.62028	3.19337	3.01401	2.98521	3.03648	3.02191	3.46593	3.4446	3.05919	3.39162	3.51892	3.21722	3.59815	3.27363	3.13799	3.31141	0.109109	0.157834	0.0889431	0.08845	0.0808828	0.390869	0.0950706	0.0404394	0.0360023	0.116454	0.102958	0.191592	0.122466	0.0822904	0.087649	0.0816646
396	AT1G05730	1.23193	0.355443	0.0338226	0.146881	0.485817	-1.54536	0.445846	0.00302534	-0.102285	0.253935	0.665741	0.569891	0.896761	0.659614	-0.145358	-0.927347	0.541771	0.12624	0.451226	0.112091	0.0985008	0.663764	0.333184	0.222997	0.269652	0.178408	0.158069	0.00227129	0.159184	0.292523	0.233592	0.349854
397	AT1G05750	0.856296	0.478026	0.417807	0.522754	0.807411	-0.037039	-0.479795	-0.360187	0.888504	-1.23568	0.665741	0.467021	0.0440951	0.258541	0.551862	0.131466	0.688588	0.190073	0.127824	0.878416	0.415454	0.0858901	0.38646	0.584594	0.512402	0.73375	0.067484	0.0247545	0.249933	0.209786	0.544155	0.184689
398	AT1G05760	-1.02997	0.478026	-0.393638	-1.38639	0.182658	-0.263349	0.248602	0.443121	0.767441	0.510667	0.421553	0.364776	0.541415	0.258541	1.18335	0.253935	0.427614	0.0604941	0.261147	0.723103	0.290757	0.641115	0.113638	0.297046	0.200459	0.85659	0.48451	0.0723515	0.156502	0.362483	0.376497	0.13199
399	AT1G05770	-1.79329	-2.29398	0.2709	-1.1053	-1.9337	-1.54536	-0.523102	-0.360187	-3.84076	-0.182037	-1.09418	-1.57341	-0.0683183	-1.65299	-0.671174	-0.927347	0.206853	0.608829	0.533393	0.613596	0.35289	0.843854	0.401476	0.374976	0.612501	0.680041	0.443876	0.679735	0.616766	0.619143	0.274824	0.317768
400	AT1G05780	1.16787	0.844851	0.117509	0.671539	0.351731	-0.263349	0.40843	0.802809	1.35833	0.907707	0.709981	1.03003	0.82983	0.4322	0.551862	1.26243	0.053937	0.355051	0.33226	0.0743185	0.372722	0.666033	0.259773	0.157063	0.482726	0.136591	0.205327	0.311703	0.16984	0.219926	0.190974	0.260624
401	AT1G05785	1.78959	1.98172	2.35022	1.90341	2.22026	1.76595	1.9312	1.67698	2.21871	1.57285	1.86419	1.61815	1.74543	1.99723	2.12959	1.8189	0.0820985	0.109164	0.150505	0.190441	0.130864	0.0424111	0.188669	0.281798	0.0786136	0.231816	0.124802	0.0867646	0.134337	0.124378	0.0782021	0.118729
402	AT1G05790	2.219	2.66333	2.46488	2.91152	2.80073	2.90955	2.49773	2.50461	2.39418	2.89425	2.30505	1.89528	2.72788	2.1019	2.41971	2.78319	0.120725	0.140983	0.223295	0.117199	0.0851125	0.13195	0.0355352	0.14357	0.179346	0.0800031	0.128653	0.340473	0.0906411	0.244584	0.0847182	0.171776
403	AT1G05805	3.11336	2.98076	3.34252	3.03121	3.38976	2.82266	2.91693	3.15749	2.92718	2.68487	2.6657	3.26488	2.77686	2.80793	2.57018	2.30265	0.130547	0.0858796	0.203098	0.179212	0.185225	0.246215	0.0672357	0.0891427	0.0922396	0.176112	0.154529	0.172979	0.0183025	0.144598	0.215841	0.181788
404	AT1G05810	2.7777	1.84526	2.87111	1.30989	1.87069	2.32441	3.17544	2.67902	1.91388	2.06151	2.74854	2.56303	2.82342	2.07819	2.06372	1.89193	0.296432	0.364012	0.12174	0.489575	0.135474	0.397541	0.118049	0.0229061	0.11109	0.19698	0.226515	0.107166	0.133525	0.145344	0.243758	0.115983
405	AT1G05820	-0.00966655	-0.938996	-0.511242	-0.660302	-1.59809	-1.1053	-1.2493	-0.479795	-1.44851	-0.455506	-0.783958	-1.57341	-1.50207	-1.33111	-1.02585	-0.684225	0.33732	0.115428	0.0947898	0.661072	0.46816	0.370848	0.476199	0.049419	0.195863	0.178719	0.424128	0.355675	0.149224	0.242852	0.195708	0.408182
406	AT1G05830	3.42882	3.49597	3.70251	3.71839	3.29468	3.13548	2.96937	3.24448	3.60182	2.61526	3.66368	2.95279	3.638	3.43078	3.40409	3.37186	0.093815	0.045034	0.0458932	0.168059	0.0367579	0.0898018	0.0795267	0.13815	0.0781946	0.258746	0.0940534	0.396243	0.0907159	0.0716823	0.0838097	0.088505
407	AT1G05835	-0.520306	-0.305853	-0.635204	-0.514386	-0.862056	-2.25856	-1.81546	-1.12073	-1.44851	-0.985867	-1.09418	-0.988767	-0.0683183	-0.276443	-0.145358	-0.684225	0.169146	0.56157	0.317496	0.487326	0.0601916	0.0579528	0.202392	0.366906	0.89194	0.218271	0.37967	0.51966	0.19265	0.330355	0.437428	0.231907
408	AT1G05840	2.71225	2.77034	2.68454	2.58366	2.85681	2.93217	2.8787	3.05485	2.48128	2.73735	3.04503	2.34624	3.01058	2.7449	2.72867	2.84461	0.120774	0.255907	0.243857	0.291939	0.107902	0.230002	0.038211	0.130822	0.255906	0.101734	0.447814	0.0589295	0.242703	0.143853	0.111163	0.0837901
409	AT1G05850	7.33173	7.06399	7.41457	7.17048	7.05973	7.2774	7.79848	7.47621	7.13315	7.21802	7.57285	7.70949	7.47621	7.29538	7.21802	7.29309	0.0694564	0.119707	0.0277083	0.0515864	0.0233806	0.224755	0.0734921	0.079163	0.131926	0.0399284	0.0264869	0.116636	0.0736943	0.0654659	0.0410164	0.0271904
410	AT1G05860	1.09532	1.70013	1.31078	1.26826	1.49256	1.12579	1.27764	1.26179	1.09625	1.31031	1.27832	2.37254	1.44989	1.23886	1.63574	0.751191	0.215372	0.173701	0.0644094	0.0465156	0.131849	0.116005	0.239488	0.182508	0.256085	0.047181	0.187546	0.504127	0.194869	0.227765	0.193223	0.266786
411	AT1G05870	3.20986	2.71306	3.06092	3.2706	2.69659	2.535	3.07173	2.97275	2.86552	2.98999	3.21001	3.58207	3.07379	2.7623	2.71119	3.10846	0.0914871	0.109531	0.0283802	0.0957497	0.1181	0.089577	0.263259	0.13915	0.0683498	0.135053	0.148819	0.304011	0.029595	0.120399	0.101032	0.0388485
412	AT1G05890	4.59455	4.45861	4.52501	4.32238	4.35116	4.37709	4.15419	4.43469	4.08322	4.14328	4.53505	4.21591	4.26358	4.21039	4.27766	4.17346	0.156074	0.110351	0.132418	0.123809	0.0407278	0.0470178	0.0729277	0.0270703	0.102192	0.0956539	0.254752	0.0242508	0.0925983	0.0938875	0.140629	0.0935163
413	AT1G05900	1.66101	0.74691	0.616466	0.671539	0.940925	0.707856	1.01121	0.923429	1.09625	0.849413	0.803254	0.364776	1.52892	1.47736	0.955944	0.46412	0.25548	0.342802	0.203896	0.31692	0.0799112	0.105987	0.161111	0.116268	0.323803	0.157086	0.143974	0.178351	0.274779	0.23307	0.211598	0.194947
414	AT1G05910	4.54252	4.1058	4.19621	4.40313	4.19822	4.12089	4.02254	3.71944	4.27861	4.21337	3.84609	3.65516	4.20779	3.96767	4.20605	3.89072	0.125179	0.133709	0.113525	0.197654	0.0522819	0.287172	0.0559934	0.194464	0.227856	0.0529244	0.0791637	0.323988	0.0412458	0.0879054	0.0295893	0.130923
415	AT1G05940	3.28418	3.57926	3.56165	3.66153	3.66875	3.5229	3.01972	3.38398	3.30125	3.57585	3.53429	3.47232	3.60701	3.35933	3.23242	3.61282	0.127046	0.130845	0.0543414	0.101617	0.0433881	0.103904	0.141325	0.0318216	0.05466	0.101216	0.0547928	0.23571	0.12501	0.106237	0.118491	0.0998717
416	AT1G05950	1.09532	0.991374	0.992084	0.431817	0.351731	0.457666	0.930415	0.766446	0.767441	1.70541	0.147201	0.569891	1.21966	-0.158214	1.00729	-0.0194839	0.172692	0.212706	0.024298	0.143359	0.0701281	0.494164	0.0928637	0.149361	0.261785	0.502773	0.388897	0.0761895	0.212005	0.217966	0.100121	0.360516
417	AT1G05960	5.07589	5.10282	5.27879	5.22426	5.11715	5.21053	4.90497	5.15821	5.15975	5.13891	5.06887	4.73269	5.14832	5.25875	5.35841	5.06479	0.0263599	0.018614	0.0725052	0.0195194	0.0396669	0.201334	0.017396	0.0909509	0.125315	0.0239147	0.0447408	0.19904	0.0762348	0.133877	0.110224	0.106835
418	AT1G05970	0.782688	0.00807417	0.735827	-0.849046	0.641204	-0.037039	0.166782	0.873308	-0.102285	-0.985867	0.978263	0.737746	0.953665	-0.404778	0.672679	-0.160966	0.235822	0.338812	0.203941	0.570397	0.211307	0.438392	0.208594	0.209726	0.166897	0.588172	0.0382828	0.160117	0.167513	0.472918	0.335152	0.284624
419	AT1G05990	-1.35148	-5.04639	-1.12073	-4.56867	-4.16375	-4.17943	-0.980174	-2.03836	-3.84076	-1.23568	-2.104	-2.59796	-1.50207	-2.40379	-3.76561	-4.71152	0.44113	1.66718	1.36842	1.2911	0.118513	1.45491	0.110934	0.367815	1.11874	0.692065	0.800208	0.583824	1.14788	0.923494	0.81026	0.753059
420	AT1G06000	5.45894	3.8558	5.03556	4.14062	4.19621	3.72945	5.37105	4.96885	5.2819	5.03575	5.04846	5.66428	4.86134	4.58391	4.37095	4.80936	0.408218	0.352767	0.401219	0.0397218	0.0998618	0.281121	0.0509427	0.349211	0.113239	0.253977	0.329953	0.202013	0.0512238	0.0668798	0.187699	0.268601
421	AT1G06002	1.16787	0.918421	0.898116	1.13146	0.912931	0.31078	1.1399	0.244972	-0.356448	0.849413	1.02472	0.965365	0.35967	1.15092	0.42	1.26243	0.267682	0.071519	0.146141	0.0561238	0.068098	0.264483	0.0715674	0.387214	0.607986	0.489259	0.389143	0.00239987	0.176965	0.283501	0.166558	0.176771
422	AT1G06010	2.219	1.57643	1.38914	1.62092	1.75035	2.12036	1.69934	1.87217	1.78817	1.46895	2.4762	2.39719	2.26484	1.96999	0.73929	1.73358	0.178579	0.256105	0.138165	0.153165	0.0449153	0.23625	0.175469	0.099674	0.376455	0.261292	0.222092	0.0123258	0.116701	0.190687	0.462479	0.111334
423	AT1G06040	4.50364	4.128	4.27244	3.77578	4.73388	4.38561	4.70561	5.22492	4.33712	4.5477	4.11633	4.99457	4.48819	4.79332	4.88233	4.20336	0.198283	0.124198	0.205893	0.404034	0.197411	0.0686795	0.121362	0.116578	0.167686	0.0807434	0.260311	0.395216	0.0267236	0.123632	0.374889	0.196591
424	AT1G06050	-0.764022	0.284547	1.07695	-0.363601	0.545207	0.827355	1.06588	1.20327	0.134127	0.849413	0.939498	-0.23499	1.21966	1.31945	0.904395	-0.0194839	0.345353	0.0859783	0.153179	0.319214	0.103304	0.14541	0.213967	0.165865	0.119648	0.499135	0.26403	0.597778	0.00598522	0.112469	0.109718	0.147732
425	AT1G06060	2.56156	2.6079	2.84632	2.29773	2.58995	2.50154	2.65094	2.61024	2.67318	2.20022	2.50644	2.91693	2.41452	2.35562	2.81924	2.53793	0.0463164	0.284146	0.142457	0.0834404	0.104177	0.229141	0.122824	0.06762	0.122754	0.169608	0.27126	0.11643	0.0823373	0.0250977	0.179067	0.18906
426	AT1G06070	2.97702	2.96881	2.46488	3.25879	3.06287	3.02191	2.62378	2.97815	2.60062	2.46452	2.4762	3.38043	2.95691	3.00213	3.19714	2.56502	0.0673205	0.0648542	0.142782	0.147827	0.122182	0.324189	0.152789	0.214205	0.237285	0.101124	0.166425	0.316288	0.1154	0.0275977	0.149036	0.169621
427	AT1G06080	0.256347	2.03522	0.735827	1.30989	1.52653	0.827355	2.65887	2.52135	2.26619	2.66801	2.84232	2.21366	2.56615	2.05551	1.38199	1.26243	0.423259	0.13808	0.480093	0.265105	0.133326	0.773089	0.161739	0.122447	0.186925	0.189063	0.269018	0.125217	0.283743	0.104111	0.256039	0.180606
428	AT1G06090	2.73596	5.1481	4.51019	4.90497	5.45076	5.24518	4.80411	5.05573	4.17346	5.65111	4.94706	5.21053	5.30934	5.11239	3.64941	4.58235	0.871482	0.134863	0.247541	0.315597	0.0642534	0.298572	0.0710758	0.185728	0.272779	0.553235	0.199376	0.173271	0.099077	0.171214	0.446231	0.177901
429	AT1G06110	3.45519	3.54627	3.823	3.13912	3.28477	3.89172	3.83138	3.91953	3.30125	3.46863	4.02697	3.21722	4.01476	3.02149	2.81924	3.26077	0.100757	0.15939	0.179371	0.325108	0.00506141	0.0254426	0.106988	0.0459928	0.0855709	0.0242233	0.256637	0.420552	0.333452	0.146745	0.303844	0.092673
430	AT1G06120	2.43014	3.01401	2.69683	2.07819	2.24693	1.97763	2.66398	3.01286	2.48128	2.90772	2.50644	2.89942	3.20994	2.57107	1.69973	2.11236	0.0512908	0.285633	0.217292	0.344406	0.158573	0.140648	0.115655	0.117682	0.10187	0.319822	0.115653	0.00380157	0.241131	0.276953	0.461136	0.168307
431	AT1G06130	2.11696	2.05793	2.39191	2.50112	2.1691	2.535	2.09228	2.51425	2.80412	2.24942	2.35483	2.12019	2.58478	2.25285	1.80943	2.53793	0.0847081	0.238104	0.10378	0.0685514	0.0806048	0.0243328	0.122749	0.0347362	0.173868	0.132574	0.285206	0.0282352	0.231017	0.126784	0.170035	0.136161
432	AT1G06140	-0.520306	-1.03167	-0.276443	-0.849046	-1.31728	-1.1053	-1.9337	-0.360187	-1.44851	-1.91817	0.34583	0.467021	-1.20449	-0.276443	-0.520306	-4.71152	0.136909	0.230808	0.101553	0.241283	0.240863	1.06389	0.491645	0.225373	0.258811	0.685857	0.346007	0.664538	0.170467	0.205097	0.289362	1.1918
433	AT1G06150	-0.764022	0.195487	0.735827	-0.0763147	0.103833	-1.54536	-0.09529	0.495881	0.888504	-0.0522266	-1.78017	0.661535	-0.370839	-0.687946	-0.266639	-0.483637	0.251863	0.161702	0.30538	0.23078	0.524512	0.983457	0.187653	0.362309	0.383409	0.254959	0.48514	0.255311	0.0886831	0.493698	0.373072	0.261084
434	AT1G06160	-1.02997	-2.88092	-2.20146	-4.56867	-4.97894	-2.25856	-1.04263	-1.71938	-3.84076	-0.985867	-2.56424	-0.783958	-4.4181	-2.40379	-1.78296	-1.59809	0.452048	0.574328	0.834303	1.20433	0.1391	1.41727	0.636736	1.04519	0.846877	0.660252	0.519063	1.49082	0.903471	0.093324	0.346122	0.709059
435	AT1G06180	2.31355	1.82313	2.51425	2.17327	2.36634	1.97763	2.41452	2.60366	3.05919	2.34094	2.08042	2.75303	2.3706	1.99723	1.83685	2.00435	0.0943765	0.0426541	0.196459	0.119707	0.214291	0.11364	0.199359	0.177834	0.233693	0.178488	0.0677611	0.125956	0.165976	0.165115	0.114638	0.0734772
436	AT1G06190	3.38346	3.08145	3.24353	2.89519	2.85681	2.9568	2.82622	2.9124	3.44349	2.9361	2.40315	3.31604	2.58478	2.7449	2.79051	3.08809	0.106976	0.155692	0.21301	0.135074	0.140889	0.179142	0.169008	0.0667288	0.167168	0.180135	0.217767	0.315988	0.10612	0.0305401	0.0436385	0.163337
437	AT1G06200	3.81747	3.88843	3.68762	4.03191	4.07368	4.05142	3.77626	3.70089	4.0543	3.64141	3.66368	3.65516	3.76536	3.55174	3.68565	4.0993	0.0774337	0.181938	0.136458	0.0959509	0.0362037	0.298497	0.058614	0.123411	0.134822	0.0452002	0.0363	0.131772	0.0764988	0.035019	0.117217	0.155938
438	AT1G06210	3.44069	3.99725	3.78321	3.9228	4.00389	3.69892	3.62007	3.75787	3.78293	3.97934	3.46583	3.87884	3.9844	3.82784	3.79244	3.78117	0.177654	0.0839772	0.0695328	0.155692	0.0431826	0.079043	0.103334	0.0406048	0.0165508	0.0594985	0.0721212	0.103088	0.161552	0.100062	0.0283942	0.0373559
439	AT1G06220	5.35957	5.11062	5.03556	5.32011	4.9007	4.7941	4.88549	4.91532	5.32594	5.36799	5.17659	4.85794	5.07404	4.93609	4.96764	4.94956	0.11661	0.0659185	0.156466	0.135169	0.0659767	0.0618148	0.0953617	0.0756959	0.147026	0.0913712	0.146842	0.176419	0.0398672	0.0858476	0.0798832	0.1128
440	AT1G06230	4.25579	4.57963	4.51461	4.14795	4.45642	4.4373	4.28358	4.22511	3.96793	4.49373	4.54524	4.11745	4.59384	4.62254	4.85237	4.29112	0.0651661	0.00999695	0.0641771	0.139887	0.0354867	0.060982	0.0672967	0.149523	0.176524	0.0610818	0.119118	0.242231	0.0589297	0.0213751	0.170297	0.0495929
441	AT1G06240	1.75035	1.39187	0.417807	1.44989	1.6122	1.4496	1.41293	1.27764	1.09625	1.94731	1.25164	1.78767	1.97883	1.92364	1.52935	0.751191	0.147919	0.444916	0.405187	0.20508	0.199994	0.069858	0.209082	0.369125	0.141353	0.075226	0.142671	0.611158	0.179007	0.0953202	0.195846	0.364557
442	AT1G06265	-4.17943	-1.38639	-1.12073	-2.89345	-0.0363859	-1.54536	-2.19707	-0.599556	-0.102285	0.160019	-0.635204	-0.783958	-0.945848	-1.33111	-2.85094	-1.23331	1.32342	0.360497	0.447547	0.880785	0.342587	0.137883	0.236345	0.294533	0.346448	0.34352	0.312953	1.49082	0.183912	0.244053	0.708673	0.212891
443	AT1G06270	1.23193	1.62002	0.798564	1.40277	1.45326	1.03003	1.12285	0.851119	0.64419	1.60451	1.02472	1.21538	1.44989	0.721142	1.30777	1.67731	0.044549	0.222943	0.163339	0.352114	0.148984	0.447645	0.122773	0.0116065	0.165177	0.26808	0.084279	0.424168	0.112408	0.277537	0.30057	0.131406
444	AT1G06290	5.04846	5.26695	5.07347	5.3288	5.48096	5.52006	4.93934	5.00926	5.1385	5.10576	5.15324	4.85052	5.14253	5.05445	4.93315	5.08834	0.0620991	0.0409998	0.132631	0.0614979	0.056157	0.219255	0.071052	0.113845	0.0951042	0.0520771	0.0533825	0.121652	0.062636	0.0662268	0.105547	0.131677
445	AT1G06310	1.02324	0.405836	0.898116	-0.0763147	-0.184596	-0.263349	-1.59963	-0.930761	-1.44851	-0.790891	-0.783958	-1.57341	-0.0683183	-2.40379	-0.520306	-0.684225	0.164984	0.244098	0.104059	0.222532	0.272396	0.641006	0.460563	0.597676	0.464224	0.133165	0.413793	0.79074	0.483794	0.225927	0.452357	0.522798
446	AT1G06330	-1.79329	-1.51341	-2.72513	-1.38639	-0.549888	-2.25856	-2.35878	-2.03836	-0.356448	-0.605058	-3.2099	-0.395842	-1.50207	-2.03836	-1.499	-1.23331	0.363319	0.334638	0.407204	0.452942	0.444637	0.0579528	0.86669	0.42253	0.323044	0.0676233	0.557466	0.0577004	0.22599	0.130154	0.189252	0.532656
447	AT1G06350	-2.45126	-3.35773	-4.8621	-2.89345	-4.16375	-0.783958	0.332109	-0.599556	-1.44851	-0.306584	-4.13002	-1.2493	-1.20449	-2.40379	-0.839375	-2.09013	0.312297	0.633043	0.468367	0.984126	0.752008	0.57224	1.01914	1.08867	0.535763	0.590227	0.499076	0.193623	0.297729	0.225927	1.05989	0.793781
448	AT1G06360	-1.79329	-1.51341	-1.57341	0.34583	-1.77122	1.37289	0.53122	-1.5492	-0.985014	-1.23568	-0.917073	-1.57341	-4.4181	0.4322	0.551862	0.46412	1.27542	0.342321	0.477387	0.448098	0.608187	1.32124	0.244326	0.998764	0.382637	0.501019	0.188623	1.0961	1.46135	0.823757	0.493059	0.233338
449	AT1G06370	-0.520306	-1.14205	-0.276443	-0.363601	-0.789833	-0.263349	-1.49387	-0.780886	-0.647372	-1.51341	-0.279648	-1.57341	-1.20449	-2.03836	-1.499	-4.71152	0.241186	0.240895	0.457102	0.408178	0.210177	0.0501261	0.166418	0.291131	0.351874	0.289599	0.121269	0.79074	0.325022	0.274257	0.372207	1.36349
450	AT1G06380	1.90115	1.98172	2.06372	2.07819	1.75035	1.37289	2.32452	2.02814	2.26619	2.03234	1.93942	1.78767	1.78412	2.14389	1.8624	1.49104	0.220046	0.0311564	0.0894452	0.120276	0.0880954	0.267609	0.0744452	0.161447	0.242007	0.0600259	0.08697	0.338216	0.173011	0.0595126	0.186375	0.153501
451	AT1G06390	4.0543	4.05768	4.10957	4.02479	4.07837	4.1914	3.79972	3.99925	3.71998	3.74014	4.00389	4.02608	3.82367	3.90273	3.93779	3.98895	0.0344571	0.10601	0.0508068	0.0415241	0.036326	0.0957051	0.0429321	0.117689	0.137716	0.150382	0.196882	0.089348	0.0405697	0.028177	0.0894791	0.0809642
452	AT1G06400	4.08545	4.07653	3.84568	3.60182	3.96151	3.95008	3.95031	4.22365	3.78293	3.8258	4.11633	4.24539	4.25236	3.71624	3.86723	3.91902	0.0610847	0.155993	0.198472	0.0719311	0.0474297	0.122448	0.0625723	0.0903077	0.013977	0.195588	0.208545	0.383615	0.167855	0.0927334	0.134208	0.163954
453	AT1G06410	5.65504	5.87011	5.6746	5.74718	6.06037	5.86323	5.76593	5.83617	5.7137	5.81882	5.85101	5.21549	5.90561	5.97813	6.55354	5.68093	0.0741176	0.0570836	0.14952	0.0399759	0.0955235	0.0137586	0.0671796	0.0459727	0.0743522	0.098697	0.101997	0.42799	0.0465378	0.0812155	0.238723	0.0600238
454	AT1G06420	-1.02997	-2.07359	-1.3294	-1.1053	-1.77122	-4.17943	-0.737244	-0.780886	-0.356448	-0.0522266	-0.635204	-0.571434	-0.945848	-1.33111	-0.520306	-0.927347	0.0710173	0.464368	0.307403	0.219414	0.219136	2.04735	0.144087	0.222227	0.0262639	0.310555	0.11876	0.030096	0.383293	0.11015	0.289362	0.290913
455	AT1G06430	3.36893	3.32181	3.18951	3.65392	3.86891	3.82294	3.31546	3.37395	3.58612	2.97733	3.27838	3.90811	3.07379	4.42856	4.19295	4.09024	0.278378	0.00749014	0.11701	0.202793	0.128798	0.297716	0.217658	0.132861	0.12893	0.14517	0.232898	0.34276	0.332839	0.210318	0.391093	0.142047
456	AT1G06440	-0.520306	0.437709	0.482465	0.0377199	0.912931	-0.263349	-0.17238	0.0454399	0.767441	1.11997	-0.184596	-1.2493	-0.0683183	-0.404778	-0.391444	0.912931	0.430986	0.389907	0.208674	0.0950404	0.159717	0.419661	0.283387	0.256084	0.312197	0.43522	0.920008	0.833406	0.104672	0.206997	0.341775	0.186524
457	AT1G06450	0.379077	0.00807417	0.548041	0.596067	0.145753	-2.25856	-0.000417288	0.244972	0.488789	1.02122	0.214571	0.364776	0.953665	0.347877	0.42	0.362032	0.0703798	0.317699	0.0191969	0.319361	0.0629452	1.5151	0.331958	0.0680226	0.0925272	0.55095	0.243367	0.0723515	0.257414	0.475221	0.134706	0.383724
458	AT1G06460	2.48583	3.20743	2.17652	3.30894	3.06287	4.5847	3.85263	3.06877	2.8968	2.15372	2.43124	3.35474	1.78412	3.34751	2.95563	4.0993	0.315102	0.254579	0.334913	0.186635	0.215929	0.507183	0.0421346	0.098766	0.38302	0.398056	0.113979	0.619094	0.464382	0.315652	0.473456	0.258362
459	AT1G06470	3.63129	3.57131	3.75139	3.67109	3.8152	3.22085	3.5951	3.72389	3.50437	3.70568	3.29819	3.55879	3.4803	3.41286	3.05499	3.74814	0.0770187	0.0855517	0.0978266	0.101228	0.108908	0.0331863	0.0318741	0.0828116	0.114587	0.0492691	0.139992	0.0200815	0.12387	0.0481875	0.131445	0.101509
460	AT1G06475	-0.164464	0.405836	-0.276443	0.34583	-0.352366	-0.504415	0.445846	-0.164464	0.323624	0.253935	0.481442	0.900105	0.272673	0.258541	-0.0363859	0.362032	0.105984	0.276039	0.0802326	0.589606	0.171775	0.000987301	0.54236	0.184602	0.430463	0.0598759	0.161297	0.0302301	0.218234	0.38531	0.553717	0.14525
461	AT1G06490	1.75035	2.31991	2.11379	2.39366	2.93078	2.64096	1.19507	0.944834	1.96892	1.89528	1.06367	1.15535	1.71095	2.52057	2.80639	2.48939	0.108645	0.289911	0.236201	0.226208	0.18586	0.26342	0.271889	0.301798	0.191224	0.215921	0.295453	0.56591	0.189554	0.225665	0.443127	0.115367
462	AT1G06500	1.75035	1.15022	0.798564	0.750552	1.09958	-0.037039	1.55801	1.54822	1.19507	1.16883	1.17159	2.02725	1.44989	1.04541	1.05943	0.362032	0.368375	0.318766	0.219006	0.229487	0.0941368	0.473455	0.262779	0.21967	0.36774	0.073214	0.168645	0.533341	0.173409	0.103861	0.120244	0.0879516
463	AT1G06510	0.683093	0.318702	0.798564	0.879232	0.582939	0.139232	0.98136	1.20327	0.995014	0.160019	0.282463	1.38781	1.36389	1.19615	1.27004	1.06064	0.23541	0.188568	0.126636	0.10008	0.105678	0.385319	0.378644	0.2783	0.165294	0.160311	0.0898155	0.583867	0.402537	0.366763	0.198958	0.122953
464	AT1G06515	2.95718	2.35894	2.9485	2.83424	2.71585	2.43726	2.80073	3.19284	3.13831	2.85301	2.96632	3.12674	2.95691	2.7449	2.19591	2.61891	0.163212	0.160908	0.193485	0.0754387	0.0881908	0.247312	0.0227955	0.109049	0.266647	0.120185	0.16172	0.239148	0.10762	0.1406	0.297324	0.059705
465	AT1G06520	-2.45126	-1.03167	-2.72513	-1.1053	-1.9337	-2.25856	-3.04528	-1.31212	-3.84076	-0.605058	-0.279648	-0.23499	0.0440951	0.347877	0.42	-2.89858	0.34641	0.614269	0.748027	0.151051	0.205594	0.494482	0.478919	1.39932	1.17514	1.31197	1.26653	0.0105275	0.35826	0.255726	0.521481	0.609236
466	AT1G06530	4.28012	4.46795	4.36131	4.12792	4.3447	4.0716	4.20878	3.96957	4.32499	4.02108	4.24496	3.98674	4.04014	4.05466	4.42269	4.37282	0.0978707	0.0806789	0.0653171	0.0314702	0.0271836	0.0306689	0.049703	0.141134	0.0762611	0.118796	0.0219189	0.303195	0.0645952	0.076225	0.0822848	0.0561707
467	AT1G06550	4.88392	4.34063	4.77388	4.00577	3.99999	3.60946	4.5689	4.44701	4.78147	4.47039	4.68711	4.90813	4.39632	4.30314	4.04707	4.35594	0.15198	0.234855	0.172492	0.0227249	0.0531365	0.362336	0.204866	0.0329822	0.0307498	0.26567	0.231654	0.2606	0.0477771	0.110929	0.181307	0.156288
468	AT1G06560	2.8465	1.94513	2.87111	2.85014	2.01835	1.97763	2.44436	2.51425	2.70441	2.17529	2.52366	2.29394	1.94669	2.44601	1.91919	2.44234	0.162955	0.115903	0.191519	0.122559	0.162253	0.445299	0.0598551	0.0760821	0.0945523	0.200451	0.036626	0.0850799	0.264837	0.160164	0.163115	0.130493
469	AT1G06570	2.219	3.48101	1.86991	3.30894	3.8152	3.91574	1.9312	3.14845	2.63878	2.69913	2.33942	3.14392	3.02413	4.21039	4.19716	2.89224	0.291901	0.398394	0.486593	0.234212	0.153299	0.609456	0.246703	0.173179	0.0361564	0.171122	0.530586	0.154944	0.234833	0.0463603	0.611091	0.167159
470	AT1G06580	0.585961	-0.683129	-0.051833	-0.209635	0.0658798	-0.263349	-0.737244	-0.780886	-2.08357	0.160019	-0.395842	-1.57341	-1.20449	-0.158214	-0.520306	-0.684225	0.367461	0.164282	0.303677	0.238329	0.295892	0.12152	0.0357648	0.291701	0.648756	1.06878	0.192432	0.896739	0.423527	0.176883	0.342464	0.220918
471	AT1G06590	2.04825	2.33235	2.65447	2.32052	2.10694	2.39942	2.13472	2.39366	2.60062	2.77034	2.18958	2.02725	2.34788	1.92364	1.99424	2.07639	0.0848762	0.0806549	0.174732	0.047007	0.16699	0.0496825	0.0420183	0.126139	0.0168529	0.0524637	0.101853	0.25534	0.0460273	0.203451	0.252026	0.154217
472	AT1G06620	3.34536	3.2648	3.64492	3.22852	3.38976	3.26077	3.64608	4.0071	3.32459	3.47825	3.51158	3.52535	3.79051	3.17267	2.32441	3.184	0.100681	0.117597	0.067053	0.163326	0.0623644	0.206469	0.0598613	0.0309648	0.0836306	0.0985892	0.0674434	0.493714	0.247412	0.102255	0.472081	0.117357
473	AT1G06630	1.70977	2.14598	2.44563	1.86839	2.02814	1.29431	1.31945	1.63276	0.488789	0.963469	1.71367	1.48868	1.40999	1.15092	0.904395	1.85806	0.122014	0.0914743	0.20193	0.23751	0.0682585	0.193582	0.246293	0.41802	0.399147	0.372543	0.0987678	0.209389	0.0874566	0.258443	0.464806	0.0316256
474	AT1G06640	5.88578	5.46287	6.37935	5.52398	5.41304	5.32492	4.90333	4.52249	4.7291	4.49373	4.93315	5.00681	4.45831	3.94205	3.87326	5.62122	0.0730735	0.237228	0.190263	0.30925	0.0234729	0.274775	0.0585993	0.516882	0.117406	0.313354	0.57917	0.0305189	0.17914	0.105826	0.655004	0.0206957
475	AT1G06645	-4.17943	-2.29398	-1.12073	-1.72515	-1.59809	-0.263349	-0.839375	-1.42783	-3.84076	-4.84523	-2.56424	-0.783958	-1.95019	-4.16375	-2.85094	-1.23331	0.940719	0.950563	0.424894	0.384906	0.164012	0.197033	0.745906	0.150118	0.791655	1.21183	0.83706	0.272721	0.173906	0.998606	0.539709	0.356592
476	AT1G06650	1.90115	2.33235	1.53144	2.36798	2.4706	3.11246	1.92025	2.27501	2.07357	1.92283	1.86419	2.89942	2.30929	1.84052	1.99424	2.73951	0.156476	0.196473	0.270071	0.192132	0.0640361	0.293932	0.138875	0.114627	0.345829	0.243049	0.296414	0.556714	0.155332	0.148349	0.36331	0.228732
477	AT1G06660	1.61269	1.08077	0.482465	-0.209635	1.06367	-0.037039	0.332109	0.802809	1.44012	1.16883	0.709981	0.569891	1.06705	1.54396	1.05943	0.46412	0.0754977	0.10222	0.299953	0.473549	0.117677	0.131657	0.189136	0.159078	0.236335	0.0517204	0.305872	0.574837	0.176874	0.0729436	0.0130897	0.320788
478	AT1G06670	5.42744	4.99087	5.31742	5.12263	5.21741	4.56816	4.27435	4.07615	4.63897	4.93044	4.72859	4.44936	4.59893	4.61262	4.57907	5.1443	0.162297	0.0672067	0.105008	0.0460795	0.0832744	0.10802	0.124746	0.308167	0.0903288	0.157161	0.257192	0.459022	0.0395976	0.0791327	0.272131	0.107697
479	AT1G06680	5.37646	5.94983	6.20931	6.4854	5.80084	7.68125	7.22382	6.73162	6.52041	5.33688	6.24659	7.25614	4.41457	6.90684	7.08844	7.49264	0.549699	0.471236	0.181763	0.315097	0.433613	0.109295	0.188416	0.343506	0.42238	0.519812	0.357282	0.885739	0.61966	0.412314	0.628172	0.301954
480	AT1G06690	1.23193	0.991374	1.82006	1.44989	1.2717	1.4496	0.665741	0.720709	-0.647372	0.724858	-0.184596	0.569891	-0.209635	0.4322	0.483105	2.03852	0.31679	0.338666	0.201882	0.401708	0.0923317	0.215361	0.221089	0.366613	0.444659	0.054995	0.498169	0.250005	0.19313	0.112844	0.329985	0.155774
481	AT1G06700	4.68206	4.59047	4.71253	4.65677	4.71086	4.71527	4.62074	4.69501	4.76259	4.26518	4.52193	4.18451	4.75133	4.40444	4.51484	4.47438	0.0444291	0.0963906	0.0844096	0.0660618	0.0797695	0.0356485	0.0338472	0.051396	0.0882874	0.0606361	0.0766714	0.0738455	0.169941	0.0540955	0.0769418	0.110207
482	AT1G06710	1.41169	1.23703	1.3534	1.65744	1.42479	-0.037039	0.75278	0.802809	1.52091	1.50136	0.895858	-0.110224	0.695052	1.04541	1.69973	0.99155	0.0744391	0.18856	0.229284	0.369514	0.136269	0.306506	0.161354	0.33226	0.186236	0.180532	0.409356	0.64119	0.28759	0.189294	0.274929	0.0707141
483	AT1G06720	4.93023	4.69943	4.78854	5.17643	4.80329	4.59313	4.51473	4.32538	5.06498	5.12483	4.92888	4.36775	4.35194	4.74374	4.73829	4.63921	0.131958	0.127899	0.162557	0.236596	0.134779	0.11806	0.0739583	0.113936	0.140086	0.174545	0.299994	0.269667	0.193087	0.0370575	0.153312	0.145792
484	AT1G06730	2.48583	2.33235	2.06372	2.17327	2.45516	2.12036	2.0682	1.9944	2.34947	2.40149	1.66101	2.24137	2.43749	2.22845	2.17529	2.07639	0.0885868	0.13258	0.13093	0.133422	0.0605431	0.0581551	0.187312	0.451873	0.108065	0.0632625	0.210069	0.0469944	0.0813988	0.0673078	0.101326	0.129865
485	AT1G06740	-0.164464	-0.188769	-0.276443	0.750552	-0.243614	0.31078	-0.09529	0.417807	0.488789	0.433663	0.606398	-2.59796	0.615563	0.0693262	0.955944	-0.483637	0.28062	0.209662	0.316374	0.459785	0.100735	0.00891793	0.225304	0.332031	0.361402	0.0465044	0.368952	1.50773	0.14167	0.41935	0.505466	0.171064
486	AT1G06760	6.4781	6.46473	6.58626	6.44233	6.68838	6.37935	6.69466	6.87285	6.42919	6.50976	6.47142	6.1596	6.76281	6.77098	6.37788	6.43659	0.0309612	0.130642	0.107125	0.104854	0.0867207	0.200875	0.0156194	0.039166	0.038387	0.0195643	0.173434	0.219987	0.0404737	0.0210164	0.116306	0.147412
487	AT1G06770	1.16787	0.918421	1.7101	1.30989	1.44124	0.933139	1.8624	1.54822	1.78817	1.57285	1.63574	1.6589	2.03522	1.44124	1.80943	1.4279	0.235736	0.114349	0.0632494	0.0835003	0.0719081	0.445144	0.040579	0.316145	0.21694	0.143449	0.0405258	0.421109	0.0972277	0.084382	0.173622	0.0826133
488	AT1G06780	3.84931	4.1516	3.80162	4.25283	3.99999	3.81026	3.66153	4.06529	4.03845	4.42446	3.95949	3.91953	4.18403	3.93517	4.05206	4.23976	0.157359	0.185552	0.133952	0.256019	0.0459422	0.109822	0.10983	0.142097	0.0598431	0.128234	0.102234	0.244707	0.00733652	0.159155	0.0841578	0.087549
489	AT1G06790	2.28043	1.53675	1.3534	1.96873	1.94165	2.12036	2.01534	1.81296	0.888504	2.06151	2.28802	2.67048	1.52892	1.92364	1.45302	1.63299	0.174861	0.335691	0.132908	0.0768689	0.0725642	0.0319744	0.0994241	0.154167	0.373639	0.212156	0.298707	0.303381	0.111175	0.168307	0.253852	0.165691
490	AT1G06800	2.28043	1.99406	2.41121	2.32052	2.25409	1.97763	2.52271	2.42611	2.12036	2.29497	2.22432	3.23133	2.3706	2.64915	2.30802	2.00435	0.0932231	0.121403	0.282301	0.175429	0.0407015	0.197951	0.108356	0.317781	0.107821	0.060633	0.0507355	0.557392	0.131431	0.160491	0.106788	0.18201
491	AT1G06820	2.86591	2.41985	2.72828	2.81768	2.51946	2.2835	2.78548	2.76819	2.98521	2.59478	2.7807	2.17883	2.72788	2.52057	2.7597	2.6471	0.126306	0.090778	0.103289	0.229471	0.0877108	0.0983822	0.081217	0.0513689	0.351904	0.0579148	0.0080507	0.299267	0.0858759	0.206872	0.176839	0.0581485
492	AT1G06830	0.856296	-5.04639	-1.3294	-4.56867	-4.97894	-1.1053	-0.789833	-0.479795	-0.356448	-3.298	-1.499	0.147883	-1.50207	-3.13452	-2.21434	-0.684225	1.02604	1.1489	1.55592	0.792383	0.0752348	0.299454	0.407411	1.44137	1.21204	1.15412	1.19162	0.134815	0.397365	0.491777	0.361318	0.962174
493	AT1G06840	4.13781	4.3071	4.23242	4.22811	4.09519	4.08295	4.31363	4.37506	4.03845	4.45831	4.29542	4.39609	4.30519	4.26777	4.00541	4.14817	0.0222316	0.0700629	0.0408449	0.120444	0.0621135	0.236335	0.24186	0.193483	0.0889536	0.0681994	0.113797	0.026245	0.199454	0.0415095	0.0565123	0.158855
494	AT1G06850	3.05485	2.34947	2.39191	2.85014	2.00599	2.20872	2.13472	2.1357	2.52336	2.29497	2.11667	2.62606	2.13678	1.84052	1.83685	2.11236	0.387659	0.25028	0.057001	0.211026	0.1649	0.381362	0.13731	0.207156	0.251742	0.179286	0.15594	0.254756	0.147445	0.109074	0.21499	0.244538
495	AT1G06870	4.18725	3.99725	4.128	4.14062	4.20319	3.90374	4.32188	4.44879	4.16117	4.24426	4.11186	3.93972	4.27495	4.37953	4.05841	3.89072	0.0388484	0.108303	0.0742109	0.119012	0.0361574	0.267407	0.124268	0.179343	0.0529018	0.101731	0.0973552	0.10371	0.0673156	0.0901178	0.0916409	0.120185
496	AT1G06890	5.17502	5.02253	4.71701	4.98936	5.07038	5.22316	5.04527	5.16907	4.98601	5.08759	5.15821	5.08891	5.22774	4.93989	5.02141	5.09798	0.0410422	0.161559	0.139928	0.0168646	0.0436756	0.0352387	0.0246124	0.0377455	0.112081	0.133872	0.0782844	0.00245428	0.0676146	0.0947475	0.0365392	0.0269933
497	AT1G06900	4.75546	4.75977	4.83436	5.1602	4.72578	4.56816	4.23106	4.28942	4.45567	4.53903	4.33025	4.06651	4.60406	4.42856	4.39118	4.59893	0.0445451	0.0474258	0.0639621	0.0655424	0.134323	0.182763	0.0631987	0.270971	0.0361579	0.0507356	0.11225	0.334769	0.129673	0.0612064	0.157219	0.0497963
498	AT1G06910	0.782688	-0.08472	0.992084	0.879232	0.445846	1.12579	0.40843	0.900105	1.27806	0.0515973	0.34583	0.737746	0.695052	0.0693262	0.620618	0.131466	0.149946	0.266959	0.276444	0.279105	0.193416	0.27491	0.0433388	0.150282	0.318959	0.108909	0.119676	0.364836	0.170791	0.335657	0.0175453	0.054137
499	AT1G06923	0.134741	-1.03167	1.38914	-4.56867	-1.31728	-2.25856	0.930415	0.443121	0.64419	1.40073	0.34583	1.27764	-0.0683183	0.166782	-1.499	-0.684225	0.20404	0.566948	0.642765	1.12353	0.24258	1.29359	0.220994	0.0209107	0.217432	0.384044	0.142209	0.356147	0.311544	0.47305	0.435723	0.12347
500	AT1G06930	1.56615	1.02935	1.19716	0.596067	0.670433	-1.1053	1.02935	1.14365	0.767441	1.50136	1.30989	1.09345	1.67714	1.19615	0.551862	0.751191	0.236606	0.15323	0.0648923	0.167146	0.0329133	0.972522	0.219039	0.225353	0.0269447	0.245426	0.206752	0.0393524	0.202722	0.215674	0.201931	0.0102342
501	AT1G06950	5.22289	5.18852	4.95955	5.3492	5.17292	5.2915	5.05004	4.90855	5.25578	5.24596	5.20303	4.9785	5.0337	5.01692	5.06498	5.32674	0.0392155	0.046942	0.116032	0.0706199	0.0444136	0.0673362	0.0566399	0.0358121	0.152489	0.0804558	0.169705	0.0572555	0.1031	0.0359724	0.0810559	0.0751099
502	AT1G06960	1.82815	0.946404	1.46615	1.53542	0.729102	-0.263349	1.70901	1.54822	1.27806	1.07399	1.76618	0.569891	1.85	1.44124	1.96942	1.3148	0.0985892	0.230081	0.0654612	0.169512	0.253293	1.11638	0.0813008	0.0290708	0.290495	0.243895	0.387628	0.0761895	0.124975	0.129314	0.209388	0.0810565
503	AT1G06980	0.256347	0.510222	0.0338226	-0.363601	-0.41038	-0.037039	0.166782	0.417807	0.767441	0.793272	-0.0913908	0.364776	-0.370839	-0.86066	0.0753166	-0.927347	0.0344475	0.0680033	0.0965328	0.398279	0.169949	0.616278	0.337009	0.23246	0.236757	0.713789	0.184185	0.438009	0.258783	0.327897	0.180086	0.556586
504	AT1G07000	2.68792	2.28802	2.74303	2.85014	2.51249	2.82266	2.93246	2.82488	2.31064	2.6502	2.61189	2.75303	2.7449	2.64915	2.10831	2.07639	0.0850159	0.189203	0.0747006	0.109993	0.126028	0.159599	0.0912017	0.138795	0.179344	0.215594	0.124954	0.107553	0.0822945	0.0303018	0.0968138	0.184376
505	AT1G07010	-0.764022	0.195487	-0.635204	0.750552	0.445846	1.4496	-0.789833	-0.209635	-0.647372	-0.455506	-0.395842	0.965365	-2.64087	1.09958	1.49256	1.3148	0.288655	0.652051	0.412494	0.0832144	0.123724	1.14449	0.365764	0.398435	0.238296	0.305591	0.430588	1.49673	1.23854	0.195179	0.734136	0.276214
506	AT1G07020	2.6086	2.58366	2.80222	2.56416	2.20903	2.56891	2.80073	2.71081	2.56217	2.63278	2.93184	2.88035	2.54668	2.55551	2.19591	2.11236	0.0652678	0.0180394	0.0840127	0.0459988	0.177646	0.00737869	0.081489	0.0831132	0.084442	0.209401	0.153999	0.0822507	0.0301838	0.0654613	0.290586	0.150443
507	AT1G07030	3.97756	3.68957	3.87086	4.01623	3.94866	3.55727	3.68543	3.74078	3.40773	3.79689	3.56968	3.91953	3.54215	4.21039	3.3605	3.77032	0.0636864	0.127842	0.106372	0.244708	0.0231217	0.127919	0.0241447	0.181151	0.065244	0.0302958	0.104088	0.00912079	0.153442	0.14174	0.175946	0.0621774
508	AT1G07040	2.97702	3.83979	2.75773	3.49974	3.47648	3.92574	3.11708	3.68143	2.80412	3.52029	2.97718	3.57072	3.82367	3.85357	3.97166	3.60055	0.138943	0.283304	0.208859	0.139093	0.106508	0.104444	0.068482	0.0806591	0.188117	0.291496	0.432174	0.120615	0.0918529	0.112431	0.313278	0.132325
509	AT1G07050	0.379077	-1.03167	-0.176078	0.750552	-0.689343	1.57785	1.15834	0.0454399	0.323624	-0.0522266	0.752251	-0.395842	-1.95019	0.4322	-0.671174	1.58583	0.134563	0.851534	0.14473	0.198808	0.257155	0.540983	0.236814	0.44531	0.25736	0.677698	0.768561	0.466779	0.850376	0.274738	1.70051	0.327154
510	AT1G07070	4.02409	3.48101	3.56165	3.16461	3.49099	2.76905	3.54299	3.33992	3.82784	3.52029	3.73463	3.32909	3.20994	2.96951	3.10519	3.67266	0.0944589	0.0443316	0.227766	0.0729209	0.0840286	0.394918	0.0599991	0.174607	0.208985	0.0631253	0.262676	0.0104254	0.0658751	0.123309	0.242467	0.149767
511	AT1G07080	4.36243	4.4242	4.15736	4.09222	4.31771	3.95987	4.58969	4.5449	4.25438	4.02108	4.2864	4.7007	4.49304	3.94205	4.21598	4.38254	0.0419871	0.0129267	0.0339176	0.162115	0.0339606	0.376483	0.0876988	0.126832	0.0279551	0.0852021	0.131112	0.418188	0.141159	0.0139825	0.0610627	0.109266
512	AT1G07090	2.01663	1.92778	2.65447	1.7279	1.57124	1.37289	2.12489	1.98242	1.96892	1.53542	2.01949	2.83961	1.8189	0.945813	1.38199	2.00435	0.300855	0.192937	0.17633	0.311692	0.1358	0.653794	0.428539	0.0538884	0.26523	0.133093	0.133261	0.316987	0.22365	0.158296	0.293437	0.0858237
513	AT1G07110	3.73376	3.87975	3.5938	4.11448	4.06047	4.40805	3.7418	3.81342	3.84563	3.88502	3.70754	4.12552	3.85224	3.94988	4.03266	4.36356	0.10187	0.153418	0.211522	0.0926045	0.100684	0.294334	0.026729	0.10458	0.220494	0.15651	0.0669149	0.451465	0.08708	0.100827	0.0843501	0.0834424
514	AT1G07119	-0.164464	-0.839375	-0.930761	-1.38639	-0.961949	-0.037039	0.0343343	-0.121079	0.64419	-0.985867	0.421553	-0.395842	0.615563	-1.33111	-0.671174	-1.59809	0.360539	0.187873	0.322777	0.307337	0.399277	0.229296	0.700769	0.118511	0.439848	0.55933	0.499618	0.406677	0.14504	0.45639	0.102608	0.473472
515	AT1G07128	0.256347	0.478026	1.19716	-0.363601	-0.0363859	0.933139	1.08402	0.963796	-0.356448	-0.306584	1.02472	0.900105	1.21966	1.19615	1.05943	1.19615	0.128547	0.201168	0.328853	0.281569	0.143666	0.212332	0.324934	0.105082	0.258942	0.735969	0.353797	0.27226	0.170151	0.360495	0.0977961	0.481527
516	AT1G07130	1.29853	0.478026	0.735827	0.24983	0.641204	0.827355	1.17728	0.826445	0.323624	1.21631	0.752251	2.02725	1.71095	0.582939	0.853657	0.751191	0.301159	0.143958	0.0829363	0.37986	0.0418013	0.00619525	0.242978	0.172764	0.20406	0.0991922	0.234325	0.129963	0.369346	0.256324	0.0178354	0.444693
517	AT1G07135	-1.35148	0.318702	-1.12073	1.26826	0.670433	2.93217	-0.681082	-0.780886	0.488789	-0.985867	-0.635204	0.661535	0.272673	2.86274	1.56897	2.51425	0.541357	0.198583	0.550779	0.363665	0.232569	1.50844	0.832155	0.600301	0.692632	0.124968	0.742443	0.761795	0.602585	0.979861	0.557327	0.702498
518	AT1G07140	6.46261	6.29308	6.24532	6.33021	6.49019	6.29882	6.40693	6.4045	6.29597	6.4417	6.35987	6.88088	6.40868	6.50202	6.53158	6.38797	0.0535856	0.0381877	0.0701569	0.0675314	0.0414323	0.0218919	0.0162252	0.0803865	0.0627515	0.0614393	0.0050775	0.238188	0.059798	0.0394214	0.0927375	0.0420618
519	AT1G07150	0.486914	-0.139504	0.672679	0.945223	0.641204	-0.504415	0.166782	-0.306584	-3.84076	-0.306584	0.665741	0.263304	-0.54119	0.582939	1.34666	-0.684225	0.291815	0.0586809	0.0969814	0.27013	0.182284	0.0704068	0.412405	0.235685	1.18395	0.184543	0.246604	0.387273	0.215168	0.203185	0.293817	0.351774
520	AT1G07160	-2.45126	-1.03167	-3.50874	-1.72515	-1.59809	-1.1053	-1.59963	-2.37446	-3.84076	-1.23568	-1.27975	-2.59796	-1.20449	0.582939	-0.839375	-4.71152	0.828467	1.07711	0.934257	0.32328	0.40517	0.0299375	0.574571	0.539021	1.26816	0.0918623	0.343305	0.284935	0.666148	0.510255	0.366463	0.776718
521	AT1G07170	1.75035	2.15803	1.94538	1.69256	2.06372	1.64841	2.04099	2.35949	2.02308	2.06151	2.49221	2.39719	2.56615	2.16684	2.30802	1.96901	0.138724	0.0950386	0.121046	0.338843	0.0974811	0.427524	0.0278105	0.111483	0.277748	0.0417085	0.32334	0.217156	0.0874583	0.0317	0.136553	0.14954
522	AT1G07175	0.585961	0.770998	-0.051833	1.44989	1.06367	-0.037039	-1.59963	-0.268639	-2.08357	0.253935	-0.395842	-0.23499	1.01121	0.659614	-0.671174	-0.316946	0.259073	0.506704	0.341577	0.442867	0.130995	0.0238405	0.482178	0.34134	0.66504	0.195852	0.361177	0.652445	0.468741	0.135231	0.434937	0.111691
523	AT1G07180	-2.45126	-1.8754	-2.20146	-2.89345	-1.59809	0.139232	-2.07359	-1.02173	-0.356448	-1.51341	-1.499	0.0158375	-1.95019	1.67731	1.80943	-1.23331	0.641744	0.317203	0.574209	0.186659	0.583271	0.592328	1.45854	0.0527671	0.477091	0.548805	0.390801	1.02196	0.855913	0.968663	1.79776	0.529615
524	AT1G07200	3.29995	3.57926	3.63554	3.99739	3.44114	3.97404	2.98814	3.31239	3.25705	3.09119	3.62438	3.00733	3.51	3.34751	3.92296	3.79214	0.138573	0.181795	0.018707	0.0795371	0.100146	0.207579	0.143373	0.0868584	0.178649	0.135608	0.100525	0.314279	0.144305	0.136531	0.158347	0.046376
525	AT1G07210	4.69608	4.1914	4.17997	4.11448	4.15556	4.06252	4.20336	4.46409	4.19465	4.36272	4.17642	4.44178	4.31194	4.23325	4.2888	4.23976	0.146186	0.0546721	0.0686139	0.0486707	0.0440126	0.0662278	0.0559602	0.150851	0.0844105	0.0673547	0.0580988	0.135085	0.0129753	0.0602839	0.080672	0.0569664
526	AT1G07220	2.40315	2.53286	1.73826	2.78514	2.61891	2.88263	2.19111	2.19767	2.63878	2.57181	2.38719	2.49525	2.7449	2.35562	2.72867	2.78319	0.130042	0.289104	0.247095	0.208381	0.00504248	0.456604	0.157278	0.148627	0.0594849	0.0658686	0.0777897	0.0213388	0.0912563	0.0433507	0.106904	0.0836269
527	AT1G07230	3.26854	3.86299	3.823	3.61941	3.55186	3.6556	3.2981	3.49385	3.30125	3.21383	3.06633	3.27815	3.28085	2.90576	3.01633	3.51286	0.140756	0.270935	0.188487	0.0842415	0.164596	0.126091	0.0507251	0.191754	0.117507	0.242503	0.199375	0.00533676	0.123256	0.0614259	0.208649	0.101744
528	AT1G07240	3.2273	3.47717	3.36138	3.28285	3.49099	3.45252	3.6875	3.50868	3.01236	3.32301	3.26032	3.07394	3.1668	2.82266	3.34043	3.35767	0.0955209	0.0454179	0.010466	0.0830359	0.0949502	0.0955498	0.200458	0.109116	0.0758157	0.139796	0.0547359	0.0279536	0.0357833	0.0634782	0.0489462	0.0217034
529	AT1G07250	3.85945	3.59896	3.85772	3.42524	3.62368	3.37917	3.84067	4.00541	3.60182	3.7215	3.76589	4.21591	4.0788	3.78576	4.04707	3.4117	0.11181	0.139884	0.0634358	0.0506973	0.139682	0.1983	0.0935887	0.192668	0.0533659	0.106739	0.0988138	0.0451059	0.0581576	0.067204	0.228642	0.091626
530	AT1G07260	2.75749	2.20741	2.51425	2.05534	2.28418	1.76595	2.65887	2.1177	1.59413	2.27296	2.30505	2.77479	2.21871	2.07819	2.34225	2.14513	0.194448	0.152422	0.068798	0.113543	0.057731	0.474099	0.188149	0.0932108	0.18259	0.100254	0.0800775	0.219713	0.0920626	0.218237	0.114018	0.0760689
531	AT1G07270	-1.79329	-0.139504	-1.12073	-0.363601	-0.184596	-0.037039	-1.09418	-1.12073	-0.985014	-0.790891	-2.104	0.0158375	0.0440951	-4.16375	-0.839375	-1.59809	0.484625	0.230934	0.268503	0.11474	0.232194	0.401168	0.22326	0.38781	0.256135	0.557548	0.565693	0.102118	0.201128	1.27728	0.449877	0.454293
532	AT1G07280	1.45751	2.19753	1.73826	2.56416	1.82343	3.13548	2.2551	1.44124	1.96892	1.21631	1.95877	2.62606	1.52892	2.12127	2.43749	3.14877	0.366568	0.142053	0.133707	0.241396	0.235407	0.244917	0.057598	0.159891	0.160839	0.24117	0.256563	0.726953	0.132974	0.283146	0.112329	0.20744
533	AT1G07290	1.45751	1.63728	0.735827	1.7279	1.6122	1.51538	1.2221	0.766446	1.52091	1.35874	0.544668	1.6589	1.60451	1.67731	0.166782	1.7765	0.134093	0.327252	0.209937	0.114336	0.0632209	0.546912	0.271775	0.246904	0.07591	0.210282	0.298809	0.202409	0.122049	0.147277	0.418407	0.0761206
534	AT1G07300	0.379077	-0.08472	-1.12073	0.0377199	0.445846	0.31078	0.217606	0.166317	1.44012	-0.605058	0.0753166	0.467021	0.953665	-0.86066	-1.2493	-0.316946	0.109605	0.270466	0.309338	0.131661	0.200129	0.264483	0.278525	0.137101	0.400493	0.260918	0.107601	0.340478	0.476585	0.256839	0.524042	0.108845
535	AT1G07310	3.81747	4.06434	3.94371	3.81335	4.0435	3.89172	3.67005	3.74078	3.36581	3.77258	3.97746	3.34121	3.95234	3.75787	3.60153	3.83653	0.0935053	0.193248	0.0012213	0.181381	0.133413	0.114886	0.0525553	0.173599	0.122105	0.175286	0.197401	0.0508074	0.0781382	0.037813	0.127867	0.0676839
536	AT1G07320	3.24324	3.2485	4.10097	3.94273	3.45519	4.23591	4.75178	4.23256	3.98159	2.98999	4.20841	4.77562	3.38398	3.97305	3.85466	4.37282	0.184175	0.429716	0.132545	0.201108	0.0788586	0.256098	0.101192	0.156661	0.33319	0.435932	0.346606	0.849129	0.114068	0.35528	0.370778	0.121757
537	AT1G07350	4.10092	3.76861	4.31052	4.07008	3.7937	3.36036	3.83527	4.19415	3.78293	3.61809	3.76055	4.77562	3.60701	4.12046	3.68565	3.89973	0.0875644	0.224948	0.177214	0.254423	0.10809	0.248324	0.306261	0.257687	0.14738	0.202686	0.245815	0.535071	0.132586	0.141532	0.0618895	0.128676
538	AT1G07360	3.91113	4.26542	4.10097	4.14062	4.11908	3.82294	3.78723	3.77546	3.90518	4.08558	3.9187	3.54592	3.91902	4.13417	3.83607	4.15769	0.151673	0.133717	0.137097	0.0573123	0.0660492	0.00964406	0.0562938	0.137842	0.0962386	0.0865284	0.10957	0.150728	0.0570578	0.0389578	0.0817636	0.149785
539	AT1G07370	3.47038	3.1373	3.72353	3.41344	3.2711	3.06803	3.3494	3.08262	3.40773	3.67598	3.27838	4.01292	3.56993	3.15979	2.83105	3.12946	0.0411885	0.164935	0.2631	0.29497	0.052711	0.047449	0.0554041	0.177505	0.184713	0.121078	0.0937136	0.30087	0.23129	0.0772911	0.163549	0.0888559
540	AT1G07380	2.66297	3.45734	3.29828	3.32802	3.40759	3.37917	3.01972	3.17561	3.03487	3.53007	3.09277	2.60625	3.26854	3.22666	3.34043	2.82116	0.275577	0.207843	0.0848153	0.120229	0.0570538	0.238559	0.0572883	0.107298	0.0954218	0.124314	0.0358501	0.308169	0.0298451	0.118895	0.179721	0.218694
541	AT1G07390	0.134741	-0.252067	0.898116	-0.209635	-0.293059	0.31078	-0.980174	-0.306584	-0.985014	-0.790891	-0.0913908	-0.988767	-0.73864	0.0693262	0.166782	-1.23331	0.198663	0.281401	0.502835	0.0499073	0.280803	0.484098	0.241406	0.0809623	0.749575	0.283058	0.278026	0.0633555	0.170889	0.0690909	0.649391	0.227372
542	AT1G07400	-1.79329	-1.8754	0.0338226	-0.363601	-2.16365	0.31078	-2.81722	-2.03836	-0.647372	-1.23568	-3.2099	-0.395842	-0.73864	-1.65299	-0.391444	-0.160966	0.361366	0.422983	0.44749	1.10749	0.459812	1.34262	0.584037	0.432232	0.146682	0.763704	0.983318	1.68488	0.242789	0.407647	0.36276	0.919446
543	AT1G07410	2.219	1.62002	2.06372	0.945223	1.64361	0.827355	1.63659	1.91098	1.59413	1.89528	2.06188	1.70634	2.13678	2.35562	1.49256	1.3148	0.184139	0.218143	0.166314	0.260741	0.122909	0.30932	0.186645	0.155185	0.0303133	0.134668	0.110128	0.269659	0.096127	0.188488	0.146241	0.165064
544	AT1G07420	4.49513	3.85017	4.23242	3.9228	3.89172	3.50664	4.30286	4.19719	4.08322	4.13074	4.04222	4.20779	4.38464	3.98551	3.95307	3.84842	0.196652	0.161845	0.0156779	0.0388584	0.0501541	0.117466	0.265083	0.0636514	0.0761529	0.215705	0.0403302	0.0575014	0.181976	0.0776452	0.116903	0.0732395
545	AT1G07430	-1.79329	0.81881	-2.72513	-0.363601	-0.689343	1.20559	-3.35773	-1.88053	-0.647372	0.659614	-4.13002	-1.57341	-1.95019	0.782688	1.60174	-0.0194839	0.679622	1.68764	0.283882	0.612694	0.756822	2.98326	1.3562	0.868257	0.389325	0.737864	0.818453	0.227341	0.708079	0.214753	1.28984	0.287162
546	AT1G07440	-0.328421	-1.03167	-0.635204	1.07539	-0.789833	1.20559	1.20795	-0.209635	-0.647372	-0.790891	-0.0913908	1.03003	-1.50207	0.347877	-0.145358	1.49104	0.390634	0.570107	0.496074	0.78482	0.447411	0.0684385	0.143544	0.627978	0.645319	0.638195	0.368923	0.946044	0.536094	0.482208	0.368282	0.297147
547	AT1G07470	3.29995	3.14853	2.91996	3.10047	3.23847	3.5229	3.14222	3.05485	3.03487	3.26755	2.83058	3.38043	3.29219	2.89092	2.92843	3.21602	0.0465434	0.0532701	0.147709	0.0574183	0.149019	0.137196	0.112003	0.144987	0.04553	0.103926	0.181	0.301533	0.216782	0.0363798	0.0842673	0.0221045
548	AT1G07480	3.08664	2.83298	3.04983	3.01633	2.95074	3.17739	2.71495	3.00271	2.73749	2.57181	3.09277	2.85936	3.31662	3.11021	2.57018	3.00775	0.11205	0.14933	0.13758	0.0694999	0.0656955	0.212432	0.0966662	0.108782	0.0187582	0.159386	0.295483	0.326858	0.119876	0.132404	0.118403	0.0881995
549	AT1G07500	-1.02997	-0.599556	-1.12073	-1.38639	-1.16589	-0.263349	-1.32684	-1.5492	0.134127	-0.985867	-2.104	0.569891	-1.20449	1.44124	1.00729	-0.0194839	0.452048	0.449994	0.589504	0.994885	0.732449	1.05556	1.06374	0.287809	0.887179	1.16444	0.530722	0.715973	0.634403	0.531667	1.5736	0.559175
550	AT1G07510	4.23181	4.16464	4.25724	4.19498	4.25363	3.75754	3.75205	4.16083	4.41457	4.08558	3.89297	4.18451	4.23633	4.35921	4.10155	3.79214	0.039072	0.0622417	0.0807176	0.161819	0.168396	0.182685	0.0991941	0.0758342	0.246467	0.110215	0.129015	0.0593129	0.0496881	0.0380252	0.04155	0.154505
551	AT1G07520	2.75749	3.15473	2.71339	2.89519	2.98447	3.17739	2.77815	2.73666	2.60062	3.15834	3.04503	3.00733	3.46839	4.18663	3.14865	3.26077	0.12391	0.0546646	0.124187	0.10014	0.0510899	0.0423084	0.0317942	0.172552	0.194219	0.0999757	0.170169	0.16108	0.234974	0.133881	0.14338	0.139862
552	AT1G07530	3.50465	4.12126	3.34252	3.9301	4.08558	4.23591	3.65878	3.7903	3.89087	3.81724	3.92389	3.36845	4.31194	4.62254	4.52348	4.01995	0.129288	0.152274	0.199405	0.0974475	0.0435325	0.0236394	0.063606	0.0694573	0.0799225	0.197952	0.172902	0.196227	0.0806431	0.0329574	0.280931	0.0231606
553	AT1G07550	-1.02997	-0.839375	0.1917	-0.849046	-1.59809	-1.54536	-0.348054	-3.3474	-3.84076	-3.298	-1.09418	-4.2572	-1.95019	-5.04639	-4.97894	-1.23331	0.533575	0.33328	0.135202	1.34003	0.213106	0.784732	1.27945	1.31964	0.507859	0.52363	0.320761	1.69757	0.935843	0.5972	1.56202	0.444107
554	AT1G07560	2.31355	1.67024	2.53052	1.90341	1.91629	0.31078	2.53806	1.88966	1.44012	1.35874	1.60451	1.61815	1.36389	-0.037039	-0.520306	1.73358	0.225279	0.416412	0.0849981	0.59838	0.17528	0.703178	0.517653	0.343539	0.191689	0.118771	0.308759	0.328794	0.159951	0.0177448	0.833404	0.13702
555	AT1G07570	0.944834	0.81881	1.19716	1.01121	1.39044	1.29431	1.04427	1.27764	1.27806	1.31031	1.89179	0.661535	1.67714	2.1019	1.52935	0.253935	0.203283	0.0307199	0.201554	0.100806	0.172838	0.112798	0.130654	0.198487	0.189011	0.0329719	0.584923	0.391545	0.123608	0.271779	0.230639	0.306122
556	AT1G07590	6.27452	7.1133	7.2774	5.99387	6.69019	6.74303	7.81107	7.65436	6.97039	6.65647	7.97455	5.85536	7.09901	6.80824	6.51098	6.3741	0.188367	0.195758	0.322188	0.29832	0.0574372	0.166394	0.225284	0.114557	0.0443256	0.181629	0.353948	0.405907	0.178328	0.111906	0.20931	0.261613
557	AT1G07610	7.15286	7.37891	7.71521	6.6997	7.15393	6.824	8.26991	7.78647	7.53376	7.4726	8.06853	7.1162	8.01716	7.50409	7.73281	7.07129	0.0801886	0.112636	0.254342	0.178006	0.0233869	0.439436	0.197222	0.0939012	0.0442645	0.0844537	0.175616	0.397253	0.178687	0.106599	0.131706	0.0545072
558	AT1G07615	2.04825	2.12246	1.78959	2.73138	2.18809	1.4496	1.53083	1.94669	2.43876	1.7708	1.66101	1.92664	2.08416	2.25285	2.15524	1.7765	0.155544	0.0475473	0.157379	0.284692	0.0404914	0.168339	0.370981	0.0807413	0.102649	0.127464	0.0919599	0.180267	0.0328224	0.0662091	0.141826	0.0705108
559	AT1G07620	-2.45126	-0.599556	-0.051833	-0.209635	0.314604	0.933139	0.593521	0.668283	0.64419	0.433663	-0.0913908	-0.23499	0.695052	0.504116	0.551862	0.362032	0.743257	0.471123	0.598257	0.527387	0.248916	0.353432	0.468462	0.432678	0.431421	0.493302	0.141905	0.227532	0.250086	0.158496	0.53814	0.287022
560	AT1G07630	3.73376	3.69282	3.5938	3.63745	3.84544	3.57425	3.89985	3.85791	3.70235	3.74014	3.65208	3.80914	3.91365	4.12792	3.75264	3.77032	0.0280315	0.0696802	0.0707154	0.060285	0.063971	0.0497287	0.111143	0.256571	0.0656232	0.188413	0.211157	0.0579772	0.190657	0.0893461	0.1118	0.0792434
561	AT1G07640	2.95718	2.50644	3.36138	2.52195	2.80867	3.06803	2.72511	2.4012	2.56217	2.80954	2.74854	3.12674	2.16765	2.73036	2.34225	3.00775	0.0420807	0.113835	0.241846	0.136203	0.119658	0.306402	0.0572929	0.127766	0.0949816	0.149936	0.0897518	0.189444	0.196938	0.109595	0.163132	0.0698362
562	AT1G07650	2.11696	2.76	2.62977	3.05778	2.53338	2.97903	3.04114	2.96702	2.02308	2.9361	2.49221	1.27764	2.56615	2.63335	2.55198	2.6471	0.178159	0.0661554	0.105995	0.168636	0.0967093	0.141098	0.183512	0.0448031	0.232742	0.219431	0.153881	0.685402	0.112976	0.215954	0.19948	0.179224
563	AT1G07660	3.03578	2.22977	2.28321	2.39366	2.41126	2.2835	3.33593	2.78444	2.67318	2.3196	3.0739	2.98847	2.50461	2.483	2.2834	1.67731	0.221515	0.0868807	0.025932	0.0519838	0.0560279	0.382375	0.106423	0.064934	0.0296353	0.169025	0.195719	0.412667	0.0766997	0.1155	0.0963116	0.30868
564	AT1G07670	6.10852	5.73734	6.13893	6.06403	5.91049	5.55849	5.43211	5.41904	5.74561	5.82274	5.48777	5.22056	5.776	5.54203	5.57844	5.72928	0.123025	0.103586	0.121135	0.138898	0.0864191	0.0139705	0.0533345	0.159405	0.120823	0.0557348	0.107751	0.366708	0.0588269	0.121114	0.122834	0.0877209
565	AT1G07700	1.16787	2.41985	1.38914	1.90341	2.35562	2.39942	2.01534	2.23516	2.12036	1.4384	1.20822	1.95925	1.11607	2.25285	2.2834	1.73358	0.36533	0.261053	0.229655	0.209694	0.151749	0.324536	0.0356094	0.234431	0.172934	0.0905137	0.401141	0.393545	0.208671	0.105734	0.339408	0.175959
566	AT1G07705	3.45519	3.20397	3.03889	3.15359	3.07581	3.08862	3.13734	3.28261	3.40773	3.5093	2.87743	2.98847	3.09978	3.1229	3.10519	3.08809	0.137339	0.190892	0.0949002	0.083634	0.0120959	0.0361425	0.0941216	0.150516	0.100092	0.163734	0.0901741	0.32371	0.114523	0.064936	0.062473	0.160147
567	AT1G07710	1.50967	0.00807417	-0.930761	-0.363601	-2.16365	0.139232	-0.304192	-2.19012	-0.102285	-0.985867	-0.0115151	-1.98284	-0.370839	-2.03836	0.166782	-0.160966	0.605536	0.126521	0.342875	0.250449	0.63676	0.111976	0.355582	0.766406	1.21967	0.238133	0.912689	0.0226259	0.362841	0.553398	0.267154	0.569303
568	AT1G07720	-1.79329	1.45167	0.616466	1.49538	0.891346	2.32441	2.08471	1.66315	0.995014	1.57285	0.282463	1.85883	1.16819	1.19615	2.3639	1.96901	0.994985	0.60784	0.223444	0.191523	0.409797	0.338275	0.421649	0.170634	0.372941	0.571578	0.347768	1.03638	0.234208	0.125278	0.920019	0.190794
569	AT1G07728	2.08199	2.31991	2.03826	1.90341	2.28418	2.47081	1.89322	1.89997	1.91388	2.34094	2.20757	1.95925	1.78412	2.25285	2.08369	2.07639	0.127462	0.226375	0.0572013	0.208392	0.232479	0.191599	0.0255557	0.0413453	0.0592553	0.131234	0.392587	0.027824	0.298429	0.140897	0.291545	0.131423
570	AT1G07740	0.379077	0.195487	-2.72513	0.431817	0.351731	0.585086	-0.267736	-0.164464	-0.985014	0.351731	-0.279648	-0.23499	-0.209635	-0.86066	-0.391444	0.751191	0.581761	0.614323	0.957983	0.0756531	0.157561	0.927341	0.245064	0.482296	0.369199	0.203026	0.128759	0.326251	0.0533004	0.369829	0.545077	0.217269
571	AT1G07745	0.486914	0.593521	-0.176078	0.146881	0.445846	-0.504415	-0.479795	0.466792	1.09625	-0.182037	0.544668	0.263304	0.541415	-0.687946	-0.839375	-0.316946	0.31504	0.229339	0.4083	0.0628711	0.504237	0.38259	0.326069	0.187035	0.343135	0.0278832	0.448602	0.0216154	0.201503	0.317126	0.537444	0.423211
572	AT1G07750	5.4477	5.12035	5.44022	5.33998	5.40603	5.11209	6.04006	5.71161	5.56256	5.47449	6.02307	5.57503	6.18121	5.64232	5.68675	5.07347	0.184738	0.170954	0.230887	0.180273	0.0832995	0.440892	0.208757	0.107777	0.084458	0.093742	0.43041	0.105975	0.160724	0.074561	0.0749493	0.0812935
573	AT1G07770	6.45292	6.09296	6.37587	6.1529	6.10445	5.92816	6.58718	6.62731	6.71793	6.29059	6.3928	5.89439	6.30498	6.07745	5.96695	6.08459	0.0824001	0.131772	0.107861	0.0535631	0.102388	0.243266	0.074207	0.0482781	0.180214	0.0939659	0.115555	0.073778	0.102681	0.0355051	0.120648	0.172563
574	AT1G07780	2.40315	1.87424	2.75773	2.36798	1.62889	0.139232	2.95279	2.67902	2.73749	2.63278	2.84232	3.14392	2.94284	2.483	2.2834	1.5362	0.300109	0.269203	0.402115	0.330774	0.0964428	1.50416	0.0380007	0.206687	0.0848873	0.208072	0.314652	0.540101	0.0713662	0.0641167	0.221911	0.057693
575	AT1G07790	4.38497	3.94539	4.05662	3.60182	3.74276	3.37917	4.10022	3.72926	4.16117	3.96333	3.99838	3.72159	3.97048	3.87432	3.32929	3.75942	0.171451	0.029034	0.255808	0.0421266	0.0698029	0.137042	0.129912	0.038778	0.158328	0.201836	0.0558521	0.108088	0.0806948	0.124002	0.271655	0.068662
576	AT1G07795	-0.164464	-0.839375	0.798564	-2.89345	-1.05101	-2.25856	1.10901	0.873308	0.995014	0.0515973	0.282463	1.48868	0.272673	0.839746	-1.2493	-2.89858	0.397369	0.426155	0.622363	0.74087	0.351511	1.5151	0.291248	0.466099	0.356099	0.183437	0.295047	0.264056	0.427412	0.181069	0.386425	0.737043
577	AT1G07810	5.17502	5.20134	4.78464	5.22426	5.18446	4.82209	4.70939	4.85834	4.87905	5.12118	4.7927	4.5656	5.0379	4.97649	5.30507	5.04692	0.00113852	0.131244	0.0697642	0.0978824	0.0698543	0.0478167	0.0725112	0.0364754	0.208237	0.0695847	0.0532057	0.282589	0.0327747	0.120219	0.117556	0.0791442
578	AT1G07820	5.05806	4.78032	4.73133	4.4849	4.56193	4.36168	4.91546	4.89753	4.93646	4.87652	4.89867	4.72771	4.85584	4.55435	4.34098	4.57517	0.0654227	0.062371	0.0385154	0.0563121	0.0687163	0.229592	0.0356356	0.0342216	0.0957674	0.0581285	0.102877	0.0267495	0.0826293	0.0954502	0.135561	0.110294
579	AT1G07830	3.79642	3.29242	3.46368	2.73138	3.04829	2.97903	3.42921	3.60919	3.86233	3.31189	3.3145	3.72159	3.33973	3.07169	3.01633	2.99094	0.204264	0.131477	0.0550309	0.143424	0.0806006	0.315215	0.0733493	0.0808814	0.189237	0.0281271	0.0741073	0.48687	0.0845437	0.0685876	0.156101	0.148448
580	AT1G07840	2.8465	2.80036	2.51425	3.11322	3.08972	2.90955	2.76673	2.59099	2.8968	3.03781	2.97718	2.93557	2.28549	2.55551	3.0042	2.17483	0.0637466	0.129146	0.109273	0.28718	0.0505599	0.0545973	0.0567039	0.0603996	0.0521534	0.211754	0.237101	0.006865	0.266835	0.0964757	0.177029	0.231717
581	AT1G07870	2.25076	2.97325	2.88529	2.78514	3.06287	3.27838	3.38424	2.81084	3.0854	3.03781	3.11231	2.95279	3.02413	3.64421	3.20968	2.99094	0.329681	0.133434	0.169027	0.0268733	0.0754188	0.489163	0.129205	0.0861645	0.0723386	0.107454	0.164662	0.0885309	0.185254	0.100638	0.180516	0.144658
582	AT1G07880	-1.35148	-0.780886	-1.57341	-0.363601	-1.31728	-1.1053	-0.424399	-0.780886	0.134127	-0.0522266	-0.516724	0.0158375	-0.370839	-4.16375	-1.499	-0.927347	0.100121	0.401656	0.691569	0.866316	0.374744	0.972522	0.561206	0.334191	0.347674	0.402201	0.90473	1.02196	0.387516	0.835598	0.595363	0.185791
583	AT1G07890	8.22852	7.85698	7.97455	7.72036	7.78647	7.70287	8.04045	8.04045	8.03142	8.02512	7.91816	8.75361	7.97455	8.03142	7.57682	7.90235	0.123166	0.0522571	0.0945831	0.0263935	0.100003	0.140562	0.0905594	0.0295621	0.0424827	0.123125	0.123035	0.553826	0.0584857	0.124431	0.213708	0.0269652
584	AT1G07910	2.93807	2.79351	3.17854	3.07282	3.12338	3.06803	2.51419	2.56722	3.03487	3.28657	2.67812	2.64703	2.62167	3.11021	2.92843	3.05415	0.113456	0.253388	0.105502	0.0440054	0.118639	0.193778	0.165199	0.12804	0.192093	0.249982	0.162012	0.0545537	0.0280686	0.04697	0.096378	0.108621
585	AT1G07920	7.13639	6.93044	6.8489	7.59688	7.20262	6.79658	6.68838	6.69258	6.98697	6.56288	6.82672	6.30182	6.4804	6.6997	6.62972	6.81972	0.091479	0.0365951	0.11734	0.228462	0.04876	0.170208	0.0802501	0.0911477	0.221563	0.223473	0.0745747	0.165897	0.127389	0.0628719	0.0986402	0.0815969
586	AT1G07930	7.36593	7.34962	7.28666	8.15745	7.79848	7.4	7.28666	7.33699	7.53857	7.46266	7.4726	7.21391	7.27535	7.55408	7.42381	7.38801	0.0313702	0.104863	0.178475	0.347252	0.046935	0.0821178	0.0408438	0.0439381	0.110973	0.124201	0.0447103	0.124378	0.123447	0.0156251	0.098577	0.0741868
587	AT1G07940	7.62114	7.18884	8.24098	7.91071	7.61494	7.72036	7.8454	7.85698	7.97455	7.86932	7.79205	7.55993	7.89262	8.53849	7.92493	7.75148	0.106525	0.0626066	0.325965	0.169501	0.0584386	0.162793	0.0518182	0.0262585	0.133557	0.0854013	0.131202	0.142735	0.111493	0.198664	0.206844	0.120887
588	AT1G07950	2.6086	2.6079	2.9485	2.34388	2.71081	2.39942	2.19845	2.19767	2.8968	2.55573	2.52366	2.64703	1.60451	2.25285	1.52935	2.51425	0.0134868	0.0472665	0.196506	0.126047	0.0437652	0.215001	0.0612813	0.0781465	0.364819	0.254789	0.200933	0.496798	0.166871	0.193346	0.389346	0.0595913
589	AT1G07960	4.2478	3.61809	3.86433	3.68212	3.90553	3.59232	3.87313	3.82618	3.92075	3.6836	3.74127	3.30458	3.73344	3.3063	3.52337	3.77032	0.190559	0.0420599	0.192036	0.00889306	0.131053	0.0352952	0.163123	0.0773778	0.118097	0.13891	0.0378039	0.137852	0.082575	0.200655	0.142052	0.0603599
590	AT1G07970	3.15907	2.54707	2.30579	2.61806	2.72867	2.90955	2.61891	2.6162	2.80412	2.4259	2.37155	2.15112	2.7449	2.58686	2.39872	2.36315	0.215116	0.044077	0.117991	0.220239	0.125102	0.114539	0.0717944	0.107328	0.153396	0.119794	0.0430229	0.212554	0.106631	0.070207	0.134257	0.16025
591	AT1G07980	2.11696	2.39512	1.67907	1.86839	1.8319	1.4496	1.94828	2.06188	2.12036	1.7708	2.28802	2.64703	2.26484	2.29497	1.60174	2.36315	0.101074	0.213414	0.125097	0.111317	0.108274	0.547054	0.0616513	0.0567589	0.066677	0.209485	0.160428	0.0914684	0.105219	0.141366	0.179195	0.27225
592	AT1G07985	1.23193	2.40159	0.672679	1.44989	2.51946	2.67465	0.930415	1.50136	1.35833	2.03234	1.63574	1.57659	1.74543	2.05551	2.38239	1.19615	0.218067	0.539463	0.387669	0.602373	0.162406	1.08939	0.155256	0.410664	0.341451	0.32145	0.343666	0.0714861	0.124392	0.209461	0.29053	0.119889
593	AT1G07990	4.02409	4.50364	4.06373	4.29596	4.49858	4.40805	4.09521	3.91583	3.87619	4.26518	4.16446	4.15769	4.29939	4.33892	4.32791	4.31232	0.106393	0.0990872	0.126442	0.0365434	0.102326	0.0421326	0.0744645	0.171378	0.0946725	0.0482214	0.0865958	0.191452	0.0859873	0.0375289	0.0860717	0.0285955
594	AT1G08000	1.41169	1.68676	0.992084	1.7976	1.23622	1.03003	2.05551	1.70901	1.78817	1.46895	1.63574	2.17883	1.85	1.40093	1.96942	1.67731	0.100109	0.132931	0.237828	0.0794983	0.154003	0.249534	0.200287	0.28925	0.0935413	0.258075	0.162067	0.107977	0.124732	0.130289	0.198787	0.0141995
595	AT1G08010	3.11336	2.36921	2.54612	2.19767	2.51249	2.8524	2.51419	2.28418	2.60062	2.86492	2.52366	2.54061	2.48612	2.336	2.10831	2.89224	0.156603	0.200031	0.0562782	0.132536	0.0403346	0.17447	0.0924216	0.215676	0.273685	0.186658	0.127878	0.118377	0.0990604	0.0273475	0.285527	0.0254174
596	AT1G08030	3.42882	3.07169	2.77336	3.43666	2.76673	2.64096	2.77815	2.78444	2.92718	2.78415	2.99847	2.79687	3.07379	2.50112	2.57018	2.86896	0.114493	0.090279	0.0538525	0.26253	0.0880686	0.122621	0.0584593	0.0564582	0.114555	0.0474934	0.0670762	0.00975041	0.147174	0.140265	0.204224	0.0383646
597	AT1G08040	2.97702	2.49907	2.84632	2.34388	2.68922	2.56891	2.56627	2.59099	2.73749	2.68487	2.85301	2.32023	2.67318	2.66773	2.7597	2.5917	0.161871	0.0403574	0.261685	0.118234	0.155516	0.00278475	0.13519	0.0273425	0.0528728	0.131718	0.0702218	0.22857	0.0636601	0.063269	0.168819	0.0859849
598	AT1G08050	2.45938	2.80814	2.35022	2.73138	2.48939	2.60625	2.73024	2.48248	3.05919	3.39162	2.93184	3.30458	2.85368	3.66076	3.23242	2.3907	0.17626	0.209103	0.119181	0.142308	0.0898172	0.00890205	0.205931	0.180749	0.0984144	0.337869	0.0889756	0.00780466	0.181574	0.0261129	0.242547	0.146048
599	AT1G08060	2.95718	3.31586	3.37864	3.28285	2.91831	2.79633	2.4601	2.51425	2.39418	3.02672	3.17225	2.39719	3.26854	2.73036	3.44575	2.80222	0.0441936	0.148056	0.208584	0.0615681	0.059428	0.0817456	0.211266	0.158602	0.366947	0.166582	0.035712	0.515275	0.0745063	0.250948	0.267081	0.0586765
600	AT1G08070	-1.35148	-0.518259	-2.20146	-1.72515	-1.05101	-0.263349	-3.35773	-1.22069	-3.84076	-1.51341	-0.635204	-1.98284	-1.95019	-0.86066	-0.391444	-0.927347	0.422277	0.152224	0.485785	0.557481	0.0833094	1.05556	1.12274	0.109288	1.13425	0.367075	0.176969	1.10145	0.554543	0.200957	0.574858	0.338041
601	AT1G08090	4.12792	5.66746	2.56409	4.80304	4.60356	5.26185	3.17544	3.87669	5.65398	7.87611	4.13851	5.50929	4.29939	6.52041	4.88694	5.9881	1.00155	1.00649	0.953457	0.332058	0.486001	1.03679	0.586176	0.163199	0.0824727	1.16646	0.939626	0.000199705	0.796713	0.518244	0.2395	0.321967
602	AT1G08100	-4.17943	-4.4181	-2.72513	-4.56867	-4.16375	-1.54536	-5.04639	-5.04639	-2.08357	-2.37446	-3.2099	-2.59796	-4.4181	0.258541	-4.97894	-2.09013	1.11028	0.151367	0.674914	0.198552	0.262308	0.843854	0.929788	0.929163	0.982345	0.776746	0.518232	0.583824	0.780364	1.44192	0.741498	0.794773
603	AT1G08110	4.12792	4.13195	4.33012	3.99	4.01411	4.39679	3.91969	4.35079	3.84563	3.99752	3.86397	4.04237	3.94449	3.91139	3.57425	4.00937	0.0987261	0.140256	0.0663663	0.028531	0.0366111	0.140355	0.0185493	0.133218	0.0778459	0.154565	0.0957185	0.0368075	0.0582121	0.118797	0.25719	0.0699777
604	AT1G08115	-1.02997	-0.599556	-0.788553	-4.56867	-4.16375	-0.783958	-2.19707	1.00321	2.21871	-4.84523	-0.395842	-1.57341	0.453304	-5.04639	-0.671174	-1.23331	0.691474	1.21995	1.1097	1.5528	0.54158	1.98848	1.1101	0.274709	1.40284	1.38852	0.586003	0.995459	0.628159	1.22749	0.128647	1.12889
605	AT1G08125	2.5373	2.21871	2.65447	2.39366	2.43485	1.97763	1.9312	2.30359	2.21871	2.63278	2.44508	1.70634	2.06188	2.14389	1.9465	2.44234	0.124808	0.023916	0.118437	0.104897	0.151251	0.0493308	0.22693	0.0791786	0.0992367	0.173019	0.157045	0.128269	0.103752	0.203164	0.234256	0.048342
606	AT1G08130	4.23181	4.14817	4.01444	4.23437	3.93415	3.97404	3.89985	3.8797	4.44436	4.24426	4.13294	4.19317	4.06651	4.0911	4.00541	3.91902	0.0685519	0.0947246	0.0552302	0.142533	0.0547242	0.00573455	0.0666106	0.101139	0.0275327	0.0881143	0.167548	0.0729328	0.0486861	0.0658286	0.0808538	0.109389
607	AT1G08160	3.39778	2.81358	2.84632	3.17669	3.14451	2.535	3.50114	3.19853	2.92718	2.49838	3.2195	3.60535	3.40742	3.44817	3.75264	3.42524	0.215107	0.162829	0.109012	0.142379	0.232841	0.481049	0.19833	0.129891	0.117574	0.156539	0.190819	0.148554	0.124227	0.0523061	0.154484	0.188351
608	AT1G08180	-1.02997	-0.252067	-0.393638	0.431817	0.0658798	-0.037039	-0.034223	-0.599556	-0.102285	-0.605058	-0.0115151	-0.110224	-0.209635	-1.65299	0.42	-0.483637	0.292984	0.838624	0.152226	0.359761	0.13875	0.473455	0.332163	0.253247	0.1189	0.10443	0.224512	0.165149	0.151193	0.576621	0.590491	0.182915
609	AT1G08190	5.74375	5.97813	5.7412	6.13224	6.0646	5.90561	5.88461	5.88725	5.85852	6.18204	5.73558	5.77961	6.08386	5.98635	6.25335	5.99195	0.106739	0.0822586	0.101325	0.0576818	0.0579585	0.103747	0.0795244	0.108164	0.0455565	0.0416018	0.0845844	0.227689	0.0201696	0.078593	0.14348	0.0991081
610	AT1G08200	6.5953	6.58533	6.44519	6.56122	6.66812	6.58331	6.58331	6.52722	6.72858	6.69719	6.45916	6.65975	6.62494	6.34231	6.36173	6.58331	0.0165014	0.0841862	0.0473388	0.0520436	0.0321674	0.059289	0.0206653	0.0510808	0.00678521	0.0260467	0.0656722	0.0764967	0.0951348	0.00212438	0.0637885	0.0210954
611	AT1G08210	2.66297	1.76361	2.35022	1.76287	1.7101	2.32441	2.43618	2.46797	2.02308	1.92283	2.20757	1.4384	1.67714	1.31945	1.91919	1.63299	0.267527	0.22606	0.0447086	0.165683	0.113722	0.263074	0.18328	0.0487874	0.172559	0.175861	0.184727	0.173796	0.1403	0.200709	0.215426	0.153624
612	AT1G08220	2.75749	2.49907	2.46488	2.22333	2.49584	2.47081	2.43618	2.48248	2.26619	2.63278	2.8057	2.91693	2.56615	2.53898	1.38199	2.46506	0.00882866	0.168143	0.177654	0.140052	0.16677	0.295921	0.0640218	0.0813869	0.0610333	0.109607	0.214897	0.0845354	0.0450846	0.0285205	0.398528	0.0734769
613	AT1G08230	1.29853	2.01852	0.1917	2.12812	2.15946	2.1691	1.15834	1.26179	1.66085	1.50136	1.1358	1.3379	1.01121	1.89782	1.8624	0.99155	0.155018	0.320216	0.401172	0.328666	0.105492	0.298762	0.0174605	0.132531	0.0554722	0.254528	0.50177	0.249078	0.315023	0.12673	0.236469	0.237981
614	AT1G08250	2.48583	1.92778	2.42935	1.99561	2.03852	1.87302	2.95846	2.91831	1.85068	2.36049	2.30505	2.69501	2.7623	3.0854	2.95563	2.03852	0.142137	0.198619	0.160642	0.0305405	0.127213	0.213521	0.188068	0.289849	0.173122	0.0992582	0.0866288	0.139516	0.0963867	0.0838691	0.240755	0.160974
615	AT1G08260	3.7846	3.76229	3.91989	3.75264	3.43296	3.27838	3.06812	3.20427	3.63653	4.17719	3.89297	2.85936	3.87756	3.38731	4.01623	3.7256	0.0965	0.0938462	0.1086	0.0406704	0.0691869	0.0880201	0.145678	0.200637	0.184337	0.180843	0.14775	0.706469	0.0760795	0.0988632	0.156173	0.101639
616	AT1G08270	-0.520306	-1.38639	-2.20146	-0.209635	-0.41038	-2.25856	-2.07359	-2.03836	-0.102285	-3.298	-0.279648	0.263304	-4.4181	-1.65299	-1.78296	-2.89858	0.840774	0.531653	0.406038	0.197847	0.456821	0.487255	0.335677	0.708055	0.347509	0.425592	0.637151	2.01445	1.40225	0.113965	0.222882	0.444388
617	AT1G08280	2.63598	2.24281	2.48403	2.56416	2.13678	2.24566	2.79743	2.69425	2.60062	2.44552	2.33942	2.32023	2.65384	2.35562	2.5045	2.27296	0.0632688	0.206566	0.124472	0.262633	0.0724762	0.138118	0.10048	0.207329	0.0768373	0.327009	0.136918	0.00756828	0.0562643	0.16061	0.135745	0.062006
618	AT1G08290	-0.764022	0.918421	-0.930761	0.146881	0.351731	1.20559	-1.32684	-0.479795	0.767441	1.4384	-1.78017	-0.110224	-0.73864	0.996314	1.69973	0.99155	0.574083	0.920766	0.711602	0.532201	0.265502	0.48966	0.320288	0.819549	0.241219	0.543932	0.649124	0.690963	0.302471	0.147815	0.476283	0.34454
619	AT1G08300	1.09532	-0.599556	0.482465	-0.849046	0.275987	-0.037039	-0.0495204	-0.306584	0.888504	-0.790891	0.214571	0.467021	0.164187	-0.037039	0.483105	-0.927347	0.343409	0.330408	0.245637	0.262009	0.136311	0.234675	0.0741421	0.211173	0.317453	0.263981	0.168405	0.186362	0.271783	0.171783	0.0970643	0.310267
620	AT1G08310	0.782688	0.00807417	0.417807	0.596067	0.582939	-0.263349	1.44124	1.52212	1.09625	1.26802	1.46351	1.21538	1.36389	0.582939	-0.520306	0.665741	0.276349	0.28947	0.187313	0.32214	0.218256	0.810576	0.233484	0.210188	0.202705	0.0637575	0.235103	0.325017	0.122483	0.318324	0.511912	0.24612
621	AT1G08315	2.15218	2.82502	2.74303	2.73138	2.72487	2.39942	2.63231	2.53898	2.52336	2.80954	2.65151	2.42215	2.71081	2.83626	2.74538	2.17483	0.137903	0.128301	0.259352	0.134529	0.0908807	0.266229	0.133847	0.0856863	0.114697	0.106819	0.152151	0.088249	0.0758763	0.0733091	0.125158	0.0947882
622	AT1G08320	4.04256	4.08991	4.31052	4.28417	4.1809	3.63929	4.04387	4.03879	3.78293	3.93764	4.19477	4.36775	4.26988	3.99125	3.58009	4.19569	0.161238	0.113252	0.0523434	0.167537	0.0709323	0.437661	0.11776	0.153134	0.155787	0.170244	0.228935	0.296643	0.0979222	0.0440326	0.198315	0.0309871
623	AT1G08340	3.31503	3.10291	3.58483	2.43862	2.69659	2.1691	3.41419	3.06877	2.43876	3.74014	3.28914	3.27815	3.65969	3.03273	2.90258	2.82116	0.0824074	0.0261491	0.139675	0.432116	0.20202	0.430835	0.0830339	0.08163	0.268356	0.254832	0.0851599	0.0150444	0.14188	0.0579609	0.128404	0.177439
624	AT1G08350	2.73596	2.55681	2.72828	2.83424	2.81488	2.535	2.86915	2.71469	3.16514	3.11329	2.61189	2.85936	2.46424	2.69683	2.55198	2.93188	0.0296257	0.0927395	0.107933	0.0698786	0.0702854	0.0553263	0.0127823	0.207208	0.0600937	0.0686618	0.105302	0.179118	0.0365222	0.164794	0.121822	0.0196625
625	AT1G08360	7.15758	6.7727	6.78856	6.66394	6.70254	6.497	6.88441	7.05973	7.18011	6.85115	6.94168	7.07129	6.92169	6.58718	6.61092	6.75686	0.123336	0.0415755	0.0418299	0.057868	0.0729146	0.220956	0.0140468	0.0612544	0.123324	0.0643811	0.0214235	0.133269	0.0605146	0.0494056	0.101739	0.00322955
626	AT1G08370	3.70936	3.86621	3.83753	3.90781	4.0655	3.90374	3.56165	3.71382	3.89087	3.66622	3.86891	4.00587	3.53007	3.91139	3.59355	3.78117	0.097529	0.0416671	0.0491113	0.111815	0.0699595	0.231248	0.0530576	0.0872824	0.277334	0.0519343	0.0852937	0.0474449	0.0406085	0.0226763	0.0580911	0.106263
627	AT1G08380	4.5843	5.3555	5.37286	5.53414	4.93223	7.05216	6.40161	5.99017	5.4446	4.48171	5.44637	5.88204	2.79199	6.10297	6.1862	6.44408	0.692466	0.437534	0.302945	0.376121	0.537951	0.203502	0.136692	0.352855	0.290051	0.500921	0.104185	0.603917	0.840582	0.503905	0.677635	0.375623
628	AT1G08390	0.134741	-0.139504	0.2709	-0.514386	-0.138736	-0.037039	0.445846	0.282463	1.27806	-0.455506	0.214571	0.825637	0.615563	-0.037039	0.42	0.751191	0.121967	0.441468	0.216895	0.368567	0.115587	0.0305704	0.220632	0.112687	0.589743	0.135962	0.13279	0.408781	0.387238	0.172187	0.429906	0.645338
629	AT1G08400	2.04825	1.77915	2.03826	1.49538	1.72162	2.2835	1.55801	1.34707	2.31064	1.7708	1.17159	1.3379	1.27126	1.31945	1.89193	1.63299	0.2046	0.0689651	0.16996	0.114196	0.00748905	0.339382	0.129394	0.199215	0.197845	0.107264	0.125399	0.453878	0.161828	0.159833	0.0722861	0.121788
630	AT1G08410	3.28418	3.12739	3.20737	3.3207	3.10374	2.47081	3.08145	3.03204	3.32459	3.42172	3.24964	3.4455	3.03643	3.20236	3.43422	2.89224	0.110846	0.126181	0.153546	0.174482	0.105987	0.131141	0.0696784	0.104942	0.0544514	0.0329698	0.119236	0.0890077	0.168758	0.140323	0.179263	0.0972916
631	AT1G08420	4.75546	4.82103	4.89753	5.17054	5.02312	4.66889	4.82643	4.6128	4.70965	4.96702	4.82191	4.52611	4.92429	4.73858	4.94244	4.83332	0.0450511	0.0109886	0.0367191	0.10849	0.0749503	0.000786228	0.0590711	0.108111	0.0811912	0.0440524	0.0660509	0.232769	0.0106846	0.149022	0.110337	0.0489111
632	AT1G08430	1.75035	1.95877	1.16434	1.30989	0.963796	2.1691	1.49506	1.93671	1.52091	2.46452	0.709981	1.09345	0.896761	1.19615	2.3639	1.49104	0.164365	0.160851	0.369981	1.03822	0.500874	0.796561	0.147419	0.735584	0.146381	0.507384	0.182976	0.066443	0.0931718	0.0729849	0.478808	0.176971
633	AT1G08440	-4.17943	-2.29398	-3.50874	-2.19707	-1.44339	-2.25856	-4.8621	-1.5492	-0.102285	-1.23568	-2.56424	-1.98284	-1.95019	0.582939	1.8624	-2.89858	1.09813	0.824741	0.590089	0.494866	0.565013	1.25118	1.01359	0.238492	1.09146	0.396198	1.00717	0.56039	0.771119	0.679914	2.20568	0.357519
634	AT1G08450	3.70936	3.76861	3.96319	3.46886	3.74602	3.72945	3.40292	3.74078	3.70235	3.4405	3.3818	3.69479	3.14004	3.21333	3.45648	3.55261	0.0475219	0.0909819	0.114902	0.0670675	0.0409287	0.190969	0.0670249	0.0807461	0.0817036	0.0919273	0.10723	0.0930828	0.103393	0.0965344	0.187986	0.106297
635	AT1G08460	3.01633	2.98508	3.20737	2.69705	3.19199	2.93217	2.67812	2.97815	2.39418	2.22432	2.33942	3.2485	2.95691	2.336	2.46961	2.48939	0.111323	0.206966	0.218095	0.17261	0.135162	0.0571395	0.156358	0.13282	0.0851843	0.092574	0.345892	0.0593271	0.215688	0.0909976	0.242459	0.161019
636	AT1G08465	-1.02997	-2.59796	-2.20146	-0.849046	-1.59809	0.31078	-2.56424	-2.19012	-0.985014	-2.37446	-0.516724	-1.98284	-2.64087	-2.40379	-1.499	-2.09013	0.209637	0.438687	0.762723	0.552151	0.50785	0.790188	0.53557	0.696794	0.120035	0.783643	0.332649	0.0226259	1.4653	0.733299	0.843435	0.611356
637	AT1G08470	2.7777	2.43829	2.97064	2.52195	2.61154	2.97903	3.36859	3.17561	3.23531	3.0155	3.2195	3.29192	3.30487	2.63335	3.23242	2.07639	0.0985048	0.155244	0.0909804	0.171722	0.171063	0.12424	0.0524133	0.106785	0.15476	0.0479463	0.115718	0.0241395	0.120312	0.167637	0.0768835	0.209929
638	AT1G08480	5.48584	5.19464	5.19464	4.8798	4.94414	4.9012	5.59099	5.70056	5.57125	5.25813	5.60965	5.41275	5.54745	5.1497	4.877	5.03398	0.0669322	0.0596387	0.0535277	0.0790068	0.0326897	0.262603	0.0547111	0.157088	0.105591	0.0835501	0.0877829	0.166535	0.113646	0.0947657	0.162361	0.0668046
639	AT1G08490	2.6086	2.90173	2.72828	3.23847	2.91831	2.90955	2.91693	2.89304	2.56217	2.78415	3.40342	3.02562	3.02413	3.04413	3.08145	3.05415	0.093635	0.0206055	0.0963087	0.076063	0.0275729	0.0882288	0.189593	0.163079	0.228308	0.0716054	0.187795	0.188587	0.090101	0.119253	0.0411945	0.0713646
640	AT1G08500	3.15907	3.07439	3.19714	2.46417	2.51249	2.9568	3.23458	3.17996	3.16514	2.95128	3.23927	2.89942	3.07379	2.64915	3.05499	2.80222	0.069535	0.206898	0.0722538	0.145597	0.0314404	0.084765	0.223428	0.163908	0.270103	0.0503769	0.145535	0.0638544	0.13423	0.148709	0.0304669	0.1219
641	AT1G08510	5.16345	5.16368	4.99407	5.00446	5.07864	5.00216	4.92567	4.87926	4.54874	4.74273	4.80399	5.10576	5.08222	5.06544	5.24555	5.22123	0.0907316	0.0543108	0.0928724	0.0237007	0.0604094	0.211418	0.0378037	0.0126168	0.137157	0.101925	0.117362	0.107033	0.0455849	0.094044	0.0259584	0.0269145
642	AT1G08520	3.56165	3.76229	3.80798	4.00577	3.71698	4.12089	3.43237	2.91831	3.55884	2.63278	3.16425	3.86794	2.34788	3.29537	3.5446	4.33378	0.0491881	0.12838	0.189564	0.123349	0.104818	0.265134	0.16703	0.2344	0.257083	0.351797	0.297073	0.322675	0.348535	0.179404	0.170459	0.11932
643	AT1G08530	1.29853	0.918421	0.735827	0.945223	1.49256	1.03003	0.332109	-0.0624326	0.134127	-0.455506	0.34583	1.03003	0.82983	1.04541	0.340171	1.58583	0.0309414	0.233119	0.241011	0.112584	0.0131076	0.447645	0.0933567	0.161174	0.164511	0.186053	0.405087	0.120835	0.249742	0.458195	0.318223	0.17229
644	AT1G08540	2.31355	2.40159	2.69683	2.94148	2.36634	3.13548	2.16427	2.02814	2.02308	2.15372	2.08042	2.26619	1.74543	2.35562	2.41971	2.89224	0.0495636	0.183699	0.0203341	0.196208	0.0684758	0.34013	0.293738	0.188152	0.21606	0.0747807	0.389348	0.181296	0.124392	0.151082	0.164529	0.062976
645	AT1G08550	1.94322	1.90341	1.03078	2.74629	2.10694	3.17739	2.44436	2.29497	1.85068	1.57285	1.66101	2.24137	1.21966	2.1019	2.48834	3.32711	0.188841	0.252685	0.328411	0.24178	0.0961286	0.438665	0.259059	0.176696	0.483351	0.283102	0.185656	0.139248	0.331484	0.163071	0.416333	0.248172
646	AT1G08560	3.91113	3.96099	3.51228	3.5748	3.75037	3.41419	3.03331	3.16996	3.13831	3.34024	3.19248	2.56303	3.12698	2.52057	2.9705	3.62325	0.111141	0.10338	0.0909343	0.0757865	0.169209	0.212863	0.101352	0.210406	0.135894	0.117679	0.0543603	0.424072	0.127948	0.116762	0.232747	0.0912649
647	AT1G08570	3.58347	3.57926	3.99795	4.07008	3.84544	3.87931	4.32934	4.40378	3.58612	3.32301	4.5718	3.70306	4.52828	4.12792	4.04707	4.35594	0.158131	0.186429	0.0771319	0.0329996	0.135257	0.460887	0.203497	0.136157	0.237675	0.213675	0.215433	0.111013	0.171609	0.0380815	0.00353895	0.201111
648	AT1G08580	4.13781	3.71701	3.66675	3.45747	3.69703	3.13548	3.62972	3.72565	3.89087	3.64141	3.99431	3.79966	3.69181	3.74293	3.53165	3.14877	0.0896279	0.188377	0.284832	0.12746	0.0939641	0.351021	0.17152	0.0931733	0.145069	0.153379	0.145812	0.0470911	0.0768811	0.118441	0.240545	0.128598
649	AT1G08590	4.86796	4.77858	4.45934	4.86892	4.79647	4.85755	4.42966	4.08295	4.19465	4.52946	4.58486	4.48845	4.7688	4.2927	4.60143	4.64481	0.117314	0.12045	0.136715	0.0963804	0.0295765	0.403352	0.0385795	0.203473	0.193937	0.0854702	0.079663	0.147911	0.0981946	0.136534	0.0389515	0.0894842
650	AT1G08592	-0.328421	0.665741	0.798564	0.431817	0.351731	0.585086	0.10044	0.244972	-0.985014	0.907707	0.709981	-0.395842	-0.54119	-0.037039	0.340171	1.06064	0.398265	0.234548	0.082012	0.327103	0.0697311	0.12733	0.295753	0.196524	0.36222	0.28736	0.388307	0.406677	0.22	0.353594	0.187198	0.20261
651	AT1G08600	4.34001	4.60428	4.44879	4.79572	4.89039	4.50958	3.99709	4.18663	4.61304	4.54324	4.43391	4.08019	4.50653	4.56476	4.79114	4.42297	0.10843	0.0875269	0.0631082	0.183404	0.0692731	0.126232	0.093912	0.11148	0.156145	0.102615	0.156954	0.420853	0.037581	0.0863155	0.109573	0.138155
652	AT1G08610	0.944834	0.632332	0.992084	0.24983	0.855688	0.457666	1.17728	0.668283	1.59413	0.963469	0.939498	0.467021	0.35967	0.839746	1.34666	1.19615	0.29568	0.0868879	0.211846	0.688993	0.107769	0.25321	0.212728	0.224073	0.309585	0.406359	0.164369	0.448633	0.0635459	0.222886	0.183024	0.12757
653	AT1G08620	4.27368	4.36873	4.128	4.42338	4.48041	4.47756	3.92918	3.96053	4.48646	4.37897	4.27579	3.73376	4.25757	4.53505	4.61179	4.1656	0.0291777	0.100843	0.0827457	0.130847	0.0356293	0.324651	0.0460601	0.0702384	0.186909	0.0663073	0.108729	0.363397	0.0845913	0.0910469	0.215559	0.10666
654	AT1G08640	3.15907	2.77034	3.02712	2.89519	2.64968	2.64096	2.90192	2.7222	3.34525	2.49838	2.73666	3.04356	2.50461	2.52057	2.17529	2.84461	0.168999	0.039097	0.159639	0.0256758	0.116398	0.180876	0.151252	0.135329	0.213172	0.101799	0.312078	0.56998	0.138087	0.116582	0.232584	0.127643
655	AT1G08650	4.02409	4.41738	4.34449	4.86303	4.54752	4.78758	3.46593	3.5419	4.16117	3.80281	3.6704	4.01292	3.75638	3.54336	3.56665	4.88714	0.1963	0.119895	0.0777947	0.128961	0.0229725	0.513696	0.201146	0.402764	0.17201	0.0423899	0.243989	0.090683	0.0984763	0.183015	0.286954	0.118301
656	AT1G08660	3.42882	3.36743	3.6195	3.23847	3.1592	2.93217	3.20354	3.4354	3.46218	3.34851	3.56235	3.00733	3.56139	3.13548	3.14865	3.08809	0.0482613	0.184832	0.153753	0.0599367	0.0568307	0.0724286	0.0995431	0.0557473	0.0890272	0.137133	0.0180712	0.368972	0.227323	0.0880437	0.114651	0.102404
657	AT1G08670	1.56615	1.10278	1.84526	1.44989	1.19399	0.933139	1.55801	1.36279	1.59413	1.11997	1.86419	1.15535	1.44989	1.51433	1.38199	1.06064	0.0483492	0.166508	0.152014	0.0622991	0.230845	0.503815	0.134884	0.151738	0.197198	0.193588	0.27645	0.295003	0.140803	0.135922	0.173015	0.176726
658	AT1G08680	3.36893	3.87975	3.75821	4.07543	4.00389	3.6252	3.52213	3.70089	3.63653	3.7215	3.70754	3.05878	3.44952	3.66076	3.55174	3.61282	0.111422	0.079526	0.085853	0.127211	0.0788742	0.00787406	0.0571981	0.0912628	0.0539033	0.145023	0.0607238	0.288554	0.059512	0.0387304	0.0628432	0.0709998
659	AT1G08700	3.60899	3.50069	3.68076	3.28285	3.5209	3.34252	3.95031	3.9907	3.86233	3.74747	3.7267	3.40773	3.79051	3.70839	3.61941	3.46583	0.0634109	0.0824708	0.0596626	0.177751	0.0944922	0.159715	0.0150442	0.0561665	0.120116	0.0330714	0.155507	0.0281943	0.184965	0.142673	0.0501344	0.0841869
660	AT1G08710	1.70977	1.30132	1.92108	1.30989	0.940925	1.57785	1.45209	1.64758	1.78817	2.12959	1.34438	1.85883	1.67714	1.31945	1.75735	1.3148	0.189422	0.155879	0.11267	0.144626	0.137877	0.268135	0.0779356	0.319896	0.119911	0.306368	0.240567	0.173407	0.13693	0.136555	0.303558	0.151879
661	AT1G08720	2.63598	3.27629	2.84632	3.2955	3.2295	3.5229	2.60153	2.95977	3.11126	3.08023	3.01972	2.98847	2.86591	3.13548	3.09119	2.97182	0.210178	0.0767835	0.0821284	0.197021	0.0189079	0.142378	0.149685	0.146718	0.0634533	0.302895	0.164893	0.159887	0.0574175	0.0729633	0.109329	0.181287
662	AT1G08730	0.782688	-0.599556	0.672679	-0.660302	-0.789833	-1.54536	-0.563103	0.0918782	0.995014	0.849413	-0.917073	0.0158375	-0.209635	-1.33111	-0.266639	-0.316946	0.313123	0.363963	0.341877	0.088275	0.132605	0.936989	0.0650029	0.16735	0.355443	0.227022	0.471398	0.26354	0.138722	0.207499	0.16345	0.153024
663	AT1G08750	2.3458	2.12246	2.11379	2.27296	2.13678	1.76595	2.63231	2.84712	2.83632	2.73735	2.68792	2.75303	2.48612	2.31435	1.89193	2.17483	0.0223504	0.0634875	0.132241	0.0385104	0.0937199	0.332678	0.0780171	0.199755	0.1343	0.0951132	0.0740057	0.208836	0.200179	0.0730827	0.165915	0.0278198
664	AT1G08760	3.36893	3.25951	3.40385	3.61941	3.53302	3.32094	3.30635	3.35868	3.32459	3.5093	3.50472	3.16064	3.54215	3.57104	3.46452	3.47745	0.103797	0.117682	0.173831	0.0535535	0.060303	0.139364	0.153792	0.0846123	0.0982627	0.0438432	0.0868301	0.256013	0.0785814	0.0316946	0.0747887	0.0689928
665	AT1G08770	2.37518	2.89519	3.03889	2.15218	2.77892	2.8524	3.2261	3.27376	2.48128	2.53661	3.14414	3.14392	2.7623	2.55551	2.68005	2.20678	0.0384549	0.177557	0.139573	0.198733	0.0994693	0.140127	0.313666	0.189435	0.126699	0.205973	0.238316	0.0459152	0.0695497	0.118533	0.0608729	0.155251
666	AT1G08780	3.38346	3.1373	3.13683	2.67856	3.0095	3.34252	3.0466	2.93114	3.23531	2.92156	3.2295	3.10875	3.02413	3.07169	2.88124	3.12946	0.114829	0.125822	0.189094	0.163202	0.0392766	0.147133	0.0718612	0.0611955	0.108934	0.139971	0.0330823	0.053925	0.00306063	0.138742	0.191633	0.163579
667	AT1G08800	4.55814	4.45279	4.28338	4.46733	4.6222	4.57677	4.30286	3.89998	3.82784	4.1547	3.97166	3.86794	3.97048	4.42281	4.53672	4.54386	0.0296885	0.0892894	0.0643306	0.0331256	0.0618141	0.225817	0.136448	0.164642	0.121049	0.0338446	0.0839242	0.217601	0.15196	0.0336496	0.163091	0.037712
668	AT1G08810	-2.45126	-2.59796	-0.788553	-2.19707	-3.50874	0.139232	-1.04263	-1.42783	-1.44851	-4.84523	-4.13002	-0.23499	-2.64087	-2.03836	-1.499	-2.09013	0.461829	0.706497	0.62387	0.653133	0.644972	0.592328	0.376515	0.351469	0.459523	1.12824	0.820205	1.76531	0.702503	0.0834477	0.169362	0.270911
669	AT1G08820	4.25579	4.39886	4.20146	4.02479	4.11908	4.1914	4.20988	4.42966	4.37077	4.43179	4.26319	4.39609	4.54537	4.27975	4.12956	4.15769	0.0716866	0.066257	0.0591347	0.0885042	0.0604058	0.0209256	0.0396173	0.0631889	0.0627215	0.0618958	0.0613867	0.112238	0.132068	0.0301355	0.085813	0.0565433
670	AT1G08830	6.83471	6.44715	6.69719	6.58331	6.64515	6.22443	6.98354	7.02076	6.81562	6.43093	7.26913	6.96315	7.09464	6.92438	6.45616	6.38178	0.109787	0.147809	0.0684541	0.0643936	0.0678319	0.258206	0.233814	0.166541	0.0819913	0.217593	0.422849	0.183924	0.0568431	0.167033	0.132011	0.0867728
671	AT1G08840	2.04825	2.15803	1.84526	2.29773	1.67978	0.827355	1.77639	1.61563	1.7279	2.51803	2.01949	1.27764	1.74543	1.92364	1.52935	1.85806	0.158396	0.222685	0.0452986	0.231174	0.0713541	0.068365	0.00960124	0.107721	0.0468572	0.140566	0.132525	0.155907	0.0204442	0.199745	0.297934	0.0507806
672	AT1G08845	1.41169	0.896761	1.78959	0.24983	1.32421	0.31078	1.19507	0.900105	0.767441	1.40073	0.803254	1.89528	1.27126	0.4322	1.49256	0.565348	0.18155	0.133451	0.289351	0.361174	0.303224	0.378969	0.166025	0.167098	0.0269447	0.59275	0.142157	0.265498	0.100439	0.256667	0.226937	0.210206
673	AT1G08880	4.5843	4.7167	4.68846	4.39247	4.59384	4.5847	5.24596	5.16212	5.20565	5.20373	5.10487	5.30576	4.93223	5.16769	4.9806	4.52828	0.073087	0.0996736	0.105247	0.11099	0.037346	0.273038	0.0381406	0.240049	0.0906338	0.0583903	0.140235	0.26967	0.0978817	0.0802244	0.10941	0.155885
674	AT1G08890	3.73376	4.3071	3.11432	4.45385	4.52802	4.39679	4.31018	4.3171	4.0543	4.72413	4.47039	3.73376	4.57114	4.58391	4.55116	4.38254	0.235647	0.278014	0.318171	0.0862277	0.107798	0.0780844	0.193834	0.127077	0.144502	0.233674	0.43559	0.462025	0.0524084	0.0376509	0.253417	0.167013
675	AT1G08900	-1.79329	1.00788	0.34583	1.17908	0.891346	0.585086	0.332109	0.131466	-0.356448	0.160019	0.147201	-0.110224	0.35967	0.0693262	0.672679	0.46412	0.752564	0.231781	0.782018	0.213153	0.206952	0.1895	0.28973	0.192731	0.250579	0.132151	0.192378	0.200509	0.289427	0.134133	0.890959	0.277492
676	AT1G08910	2.15218	2.08866	1.94538	2.22333	2.42795	1.82456	2.03003	1.86183	2.34947	2.08369	1.86419	1.74822	2.06188	2.91693	1.69973	1.8189	0.105822	0.0715988	0.131591	0.101603	0.0753238	0.217185	0.182944	0.189743	0.0701665	0.0758028	0.0957895	0.394852	0.0611141	0.356148	0.141313	0.263552
677	AT1G08920	3.39778	4.56166	3.75139	4.24581	4.56482	4.2976	3.7587	4.15736	3.95342	4.07837	3.81499	3.95847	4.21498	4.94287	4.81226	4.58766	0.325773	0.370723	0.167532	0.112091	0.0420766	0.268707	0.0703548	0.124285	0.30564	0.256292	0.0755906	0.112181	0.160253	0.0103199	0.223071	0.116793
678	AT1G08930	5.5221	5.59673	5.78592	5.40318	5.74815	5.47352	6.21417	6.0598	5.55176	5.77336	5.91519	5.47302	5.86104	6.41281	6.02307	5.58228	0.0938057	0.275504	0.0680767	0.255347	0.0723868	0.408927	0.298628	0.0713817	0.205634	0.0759609	0.285016	0.173747	0.172475	0.192191	0.125385	0.0351112
679	AT1G08940	2.18369	2.37964	1.78959	1.86839	2.61891	2.07414	2.36268	2.7037	1.78817	2.34094	2.50644	2.49525	2.7449	2.79216	2.41971	2.24137	0.10228	0.0587639	0.218226	0.129659	0.0998135	0.00810641	0.0481366	0.23975	0.129048	0.0971922	0.0954284	0.144804	0.0730575	0.209628	0.0403067	0.120093
680	AT1G08960	2.71225	2.81358	2.44563	2.87874	2.84966	2.02725	2.57574	2.32899	2.60062	2.96453	2.13068	2.39719	2.54668	2.14389	2.6372	2.61891	0.00577601	0.271125	0.104271	0.305154	0.0375645	0.172885	0.249915	0.159559	0.027026	0.291926	0.0874327	0.191472	0.0334224	0.247009	0.0494295	0.06268
681	AT1G08970	3.26854	3.41908	3.43296	3.2706	3.28477	3.5229	3.4455	3.19853	3.63653	3.17986	3.54031	3.69479	3.51	3.33768	3.12692	3.02553	0.0774487	0.0593502	0.0233234	0.16048	0.0843696	0.124064	0.0468674	0.0131679	0.25404	0.141705	0.122574	0.444099	0.130872	0.0275732	0.101363	0.048817
682	AT1G08980	1.23193	1.71233	1.56996	2.63792	1.75035	3.5229	1.81638	2.00851	1.44012	1.31031	2.1019	2.17883	1.40999	1.94731	1.66966	2.61891	0.239425	0.102215	0.1132	0.416003	0.136192	0.374939	0.255499	0.355945	0.383871	0.233394	0.101769	0.367103	0.266	0.341504	0.0343842	0.194739
683	AT1G08990	3.65469	3.78529	3.95668	3.42524	3.34238	3.11246	3.77344	3.58462	3.48298	3.8258	3.80932	3.80914	3.96293	3.5951	3.1859	3.57822	0.0309255	0.201703	0.0978677	0.267358	0.0742786	0.228937	0.0206605	0.0718033	0.135633	0.168024	0.076345	0.0191219	0.134218	0.0397066	0.146144	0.0446233
684	AT1G09000	2.31355	2.36921	2.15581	1.57878	1.9478	2.32441	1.92025	1.86183	2.34947	2.27296	2.18958	2.17883	2.21871	2.35562	2.34225	2.61891	0.097437	0.214092	0.208864	0.0809006	0.0737192	0	0.191883	0.210628	0.154909	0.176178	0.0963203	0.137616	0.0740673	0.0170872	0.113676	0.187395
685	AT1G09010	4.30766	4.54874	4.38803	4.71368	4.67548	4.73133	3.92622	4.16512	4.30192	4.1103	4.0217	3.62644	4.45187	3.97939	4.25944	4.52828	0.0746169	0.114411	0.103613	0.0598754	0.102786	0.219817	0.078273	0.176593	0.0330798	0.109013	0.162679	0.309387	0.184467	0.145063	0.0283318	0.0504372
686	AT1G09020	4.674	4.43138	4.41343	4.64132	4.55715	4.38561	4.59082	4.60143	4.65608	4.7022	4.49998	4.75998	4.5498	4.53505	4.24977	4.63921	0.044209	0.0837563	0.0942751	0.0388925	0.0256299	0.0403969	0.0638293	0.0965759	0.0622158	0.0674824	0.0934197	0.0043255	0.0226557	0.0183181	0.151795	0.053393
687	AT1G09040	0.944834	0.844851	0.1917	1.13146	0.610734	1.97763	0.57892	0.720709	0.134127	1.46895	0.939498	1.57659	0.757477	1.09958	1.60174	0.912931	0.104074	0.243091	0.368912	0.147704	0.0616933	0.778039	0.286136	0.223269	0.315919	0.274295	0.210332	0.0659837	0.170984	0.167532	0.166328	0.13293
688	AT1G09050	0.944834	0.721142	1.59595	1.30989	0.752251	1.76595	-0.201003	-0.306584	0.323624	0.433663	0.0753166	-1.2493	0.272673	0.166782	0.340171	1.12895	0.0893764	0.242718	0.275053	0.0612691	0.092907	0.718669	0.298027	0.17935	0.115621	0.0709874	0.266075	0.628688	0.119194	0.284741	0.245928	0.141592
689	AT1G09060	3.19297	3.35142	3.33248	3.65392	3.26105	3.54053	3.11708	3.19575	3.18959	3.42172	3.62438	2.17883	3.15448	3.29537	3.48129	3.42524	0.0660188	0.0771816	0.110208	0.068294	0.0762729	0.00939932	0.116413	0.157818	0.110419	0.0458739	0.156793	0.299267	0.1113	0.0859057	0.0923488	0.00985697
690	AT1G09070	3.85945	4.62118	4.1152	4.55293	4.19449	4.94774	4.36702	4.21639	4.82246	4.86399	4.29542	4.48156	4.30519	4.75327	4.36014	5.17603	0.244875	0.218779	0.0813699	0.250852	0.0769364	0.253349	0.158744	0.0528109	0.0458681	0.336321	0.0598703	0.172917	0.128987	0.172844	0.125407	0.239923
691	AT1G09090	2.66297	2.11106	3.63554	3.44586	3.37233	2.67465	2.07819	1.44124	1.66085	1.94731	1.97621	1.6589	1.44989	1.92364	2.08369	2.78319	0.161711	0.436416	0.318255	0.149259	0.199567	0.308362	0.14935	0.549577	0.215477	0.218028	0.193349	0.0347228	0.15625	0.137998	0.352419	0.0925058
692	AT1G09100	3.83887	3.68363	3.55261	3.45747	3.57139	3.26077	3.64608	4.06529	3.60182	3.88502	3.61884	3.88833	3.69181	3.7012	3.51621	3.58992	0.0841502	0.0806368	0.101625	0.107952	0.109701	0.240402	0.034399	0.103148	0.0887758	0.0795353	0.0348532	0.12622	0.0574217	0.0581224	0.0808531	0.0151525
693	AT1G09130	3.48827	3.90518	3.78991	3.62744	4.02123	4.24759	3.84067	4.01663	3.86233	3.95124	3.74804	3.62644	3.61833	4.11553	3.82924	4.25426	0.134577	0.054451	0.069456	0.177085	0.0710136	0.270094	0.035446	0.0532192	0.0464046	0.119056	0.031827	0.0594174	0.12667	0.0438873	0.0605343	0.0677293
694	AT1G09140	4.25579	4.61358	4.2199	4.44905	4.484	4.55535	4.15715	4.35436	4.14795	4.58898	4.32128	4.77151	4.20098	4.59943	4.53434	4.29112	0.108149	0.114451	0.0748425	0.0864441	0.0373586	0.306375	0.129405	0.0370888	0.0718632	0.203922	0.20226	0.45359	0.0377347	0.0809251	0.208245	0.0741585
695	AT1G09150	3.98611	3.60601	3.80798	3.49974	3.65097	3.08862	3.62325	3.86891	4.02251	3.56769	3.59188	3.35474	3.6994	3.32698	3.37119	3.37186	0.111889	0.0807367	0.0888684	0.135425	0.075872	0.343579	0.0661905	0.0294098	0.170529	0.122713	0.0479508	0.0772697	0.0831711	0.0444341	0.195097	0.116737
696	AT1G09155	-0.520306	0.405836	0.672679	-0.660302	-0.0363859	-1.1053	0.802809	0.201305	1.27806	0.253935	0.978263	0.661535	1.01121	0.347877	0.73929	-0.483637	0.100831	0.0467787	0.315578	0.294121	0.0984218	0.90887	0.3453	0.270995	0.386541	0.158598	0.362338	0.562226	0.559871	0.198843	0.373931	0.208351
697	AT1G09160	3.35749	2.83298	3.56165	2.96937	3.08575	2.76905	3.3881	3.23409	3.36581	3.09119	3.6704	3.29192	3.46839	3.00213	3.11586	3.08809	0.0683099	0.121096	0.138897	0.0816773	0.0712673	0.0179767	0.105291	0.0388742	0.0902442	0.144306	0.163675	0.0846757	0.112939	0.129368	0.0301617	0.0514909
698	AT1G09170	1.94322	2.19753	2.42935	0.750552	1.51008	1.57785	1.64841	1.02684	2.07357	1.60451	1.46351	1.6589	1.21966	0.721142	0.620618	2.24137	0.359972	0.27477	0.0745082	0.424982	0.0568669	0.13398	0.234531	0.463436	0.424537	0.0927916	0.544556	0.0635429	0.342202	0.363923	0.57504	0.21646
699	AT1G09190	-0.00966655	0.318702	0.482465	0.522754	-0.352366	0.139232	1.10901	0.64291	-0.102285	0.849413	0.709981	0.467021	0.272673	0.659614	-0.0363859	0.253935	0.330358	0.0770684	0.183482	0.129972	0.291771	0.178532	0.374949	0.352875	0.363684	0.0934344	0.627728	0.489132	0.171589	0.0220839	0.30309	0.119692
700	AT1G09195	0.856296	0.694832	1.27636	1.35724	0.891346	0.585086	0.551862	1.02684	1.52091	0.963469	1.7389	-0.571434	1.01121	1.58071	0.955944	0.912931	0.125235	0.0854346	0.101747	0.274197	0.199912	0.162393	0.135056	0.180519	0.259895	0.149114	0.269246	0.568391	0.0718149	0.218262	0.317215	0.084748
701	AT1G09200	5.21483	4.95764	5.16492	4.71845	4.77117	4.63436	5.12424	5.02597	5.18808	4.84744	5.15975	5.37849	5.00078	4.91532	4.43469	4.94956	0.0930223	0.161456	0.161979	0.0604274	0.013803	0.0605515	0.0206799	0.102462	0.172919	0.149258	0.110429	0.247284	0.151909	0.124481	0.219188	0.146306
702	AT1G09210	7.37001	7.03455	7.04015	6.7811	6.88088	6.6829	6.97401	7.28666	7.28666	7.21802	7.08657	7.01433	7.43961	6.90037	7.01759	6.84404	0.0980558	0.0448929	0.0286588	0.0673147	0.0441906	0.146459	0.043132	0.113279	0.0520702	0.0506624	0.0585645	0.0509354	0.150011	0.0703692	0.0472696	0.0961528
703	AT1G09220	-0.764022	-1.66119	-0.393638	-2.19707	-1.77122	0.31078	-0.620016	-0.360187	0.323624	-0.455506	0.147201	-1.2493	-0.73864	-2.03836	-1.02585	-2.89858	0.457371	0.118478	0.321795	0.746317	0.258993	0.408585	0.162539	0.292589	0.260013	0.135581	0.28179	0.389393	0.297809	0.460748	0.639967	0.28018
704	AT1G09230	1.94322	1.56284	1.76502	1.53542	1.69824	0.139232	1.31945	1.78905	2.21871	1.79924	1.99723	1.03003	1.27126	2.16684	1.49256	1.49104	0.182755	0.177878	0.0111512	0.244926	0.1991	0.675905	0.197709	0.00970756	0.132145	0.0904256	0.110263	0.167128	0.169662	0.153948	0.27524	0.194577
705	AT1G09250	2.88369	2.72988	3.22745	3.35138	3.14952	2.9568	3.4942	3.18503	3.27745	3.09119	3.36576	3.04356	3.38398	3.1923	2.94148	3.10846	0.075203	0.219452	0.0859439	0.206182	0.0452173	0.0679836	0.073273	0.0472506	0.10583	0.106612	0.186444	0.306578	0.076885	0.0495855	0.168759	0.107221
706	AT1G09270	5.42744	5.30803	5.36651	5.16492	5.41075	5.12483	5.47653	5.38604	5.22714	5.38734	5.33132	5.12219	5.55599	5.21316	5.22803	5.1953	0.0547217	0.0616475	0.0852942	0.0474445	0.0570374	0.087323	0.00281462	0.120582	0.0866605	0.0738526	0.0136337	0.177553	0.0865991	0.031935	0.102222	0.0671103
707	AT1G09280	3.20986	2.65151	3.10401	2.58366	2.89774	3.15627	2.60805	2.90601	2.83632	2.44552	3.08281	2.0906	2.83936	2.55551	2.55198	2.33441	0.241115	0.138541	0.282297	0.23818	0.154475	0.0838999	0.0801739	0.112875	0.0634808	0.0662082	0.246677	0.16562	0.112747	0.0694775	0.136674	0.0861321
708	AT1G09290	2.45938	1.82313	1.94538	1.96873	2.07572	1.70901	1.69934	2.00851	2.17127	2.3196	2.18958	2.24137	2.08416	1.80872	1.7279	1.4279	0.158794	0.144976	0.0789565	0.056226	0.078506	0.108982	0.10777	0.142151	0.0175016	0.323971	0.247573	0.0684043	0.0653541	0.174619	0.0709217	0.0884505
709	AT1G09300	2.219	2.46469	2.51425	2.27296	2.26619	2.20872	2.31196	2.47371	2.73749	2.87878	2.43124	1.92664	2.43749	2.46469	2.34225	2.33441	0.100919	0.12767	0.0985284	0.167261	0.036151	0.0932025	0.0514822	0.134196	0.0928289	0.226138	0.140096	0.204361	0.10986	0.0959558	0.140591	0.0659554
710	AT1G09310	2.25076	4.29681	4.25724	4.36621	4.23779	6.08314	5.4514	4.72986	4.25438	4.42446	3.97166	5.23802	1.60451	5.13411	5.60206	5.59543	0.707492	0.254996	0.150771	0.499738	0.30826	0.586664	0.106476	0.538521	0.475081	0.179128	0.474521	0.66352	0.98736	0.433689	0.664108	0.359474
711	AT1G09320	1.45751	1.90341	1.82006	2.02663	1.98172	2.73749	1.10901	1.69256	1.44012	1.53542	1.60451	1.82343	1.94669	1.47736	1.83685	1.85806	0.159558	0.165383	0.17548	0.114325	0.0724761	0.429261	0.187427	0.0514477	0.170588	0.21889	0.0516404	0.22957	0.138879	0.201855	0.188744	0.125223
712	AT1G09330	4.07483	4.135	3.93751	4.01623	4.0655	4.18191	4.34312	4.15736	4.33712	4.16051	4.23048	4.31115	4.45831	4.17026	4.19295	4.01995	0.0324126	0.0686987	0.137068	0.122695	0.0424154	0.0476178	0.0470928	0.101222	0.012737	0.0686411	0.0450796	0.0641579	0.161071	0.0581064	0.0633632	0.0104756
713	AT1G09340	3.2273	3.09486	4.19621	4.36621	3.17407	5.02312	5.10713	4.33813	4.19465	2.36049	4.13851	5.59766	1.60451	4.34854	4.27244	5.29246	0.401433	0.591021	0.25006	0.34296	0.277624	0.0402035	0.202261	0.286226	0.56794	0.772168	0.687175	1.15435	0.820357	0.52323	0.331055	0.259182
714	AT1G09390	1.09532	1.59279	1.62172	1.8319	1.49256	0.933139	1.46705	1.89997	1.7279	1.16883	1.09806	1.61815	1.91474	1.44124	1.45302	0.912931	0.149221	0.417446	0.214054	0.137342	0.0869325	0.408606	0.155614	0.0115734	0.121014	0.331613	0.313595	0.0867646	0.374055	0.129456	0.190735	0.151292
715	AT1G09410	0.134741	-0.599556	-0.635204	-0.849046	-0.789833	-1.1053	-0.839375	-0.306584	0.888504	-0.455506	-2.104	-1.98284	-1.50207	0.258541	-0.145358	-4.71152	0.641921	0.487238	0.128046	0.24858	0.250424	0.220032	0.170684	0.367956	0.546521	0.225042	0.674158	1.27409	0.375217	0.17411	0.209384	1.33574
716	AT1G09415	-0.328421	0.405836	-0.176078	-1.1053	0.445846	-0.263349	0.166782	-0.0363859	0.888504	0.659614	0.481442	0.0158375	0.164187	0.839746	0.904395	0.362032	0.323859	0.100901	0.234248	0.45762	0.178874	0.0227583	0.312957	0.17703	0.16134	0.144163	0.293747	0.26354	0.255332	0.117463	0.242559	0.291422
717	AT1G09420	2.01663	1.02935	1.7101	0.34583	1.39044	1.51538	2.49773	2.84036	2.86552	2.53661	3.2195	2.56303	2.77686	2.35562	2.25893	0.253935	0.30607	0.047413	0.048242	0.463426	0.0804822	0.722222	0.0678106	0.532503	0.208362	0.126902	0.537677	0.249657	0.183775	0.218205	0.301331	0.436181
718	AT1G09430	5.11919	5.14136	5.02532	5.02468	5.1497	5.20439	5.15592	5.28335	4.89445	4.92636	5.02748	4.95698	5.27287	4.74374	4.8433	4.96048	0.0296065	0.0957044	0.168577	0.114465	0.0607759	0.00476054	0.0716769	0.0822675	0.0896922	0.0139313	0.0813492	0.0523681	0.171863	0.0192091	0.163178	0.0309555
719	AT1G09440	0.256347	1.92778	0.417807	1.22328	0.963796	1.29431	0.930415	1.41318	1.85068	1.86046	1.27832	1.3379	1.71095	1.71266	1.8624	1.73358	0.625628	0.147236	0.440501	0.168313	0.103295	0.165114	0.198739	0.234666	0.0371244	0.143743	0.110072	0.190832	0.0461925	0.159187	0.166312	0.059849
720	AT1G09450	0.856296	0.74691	1.07695	1.07539	0.855688	1.29431	0.802809	0.64291	1.7279	0.907707	0.803254	-0.23499	0.953665	0.0693262	0.672679	1.19615	0.111842	0.169207	0.172651	0.0908796	0.307184	0.137716	0.181878	0.299278	0.24709	0.0675161	0.432855	0.227532	0.116837	0.211867	0.292582	0.346674
721	AT1G09460	3.08664	3.48532	3.20737	3.43666	3.30962	2.76905	3.07173	3.48498	3.52292	3.03781	3.83948	3.16064	3.56139	3.71624	3.41419	2.07639	0.237256	0.336029	0.17288	0.24061	0.0800101	0.755321	0.17938	0.0942725	0.130782	0.12355	0.365891	0.177022	0.114218	0.13108	0.213624	0.231574
722	AT1G09470	1.35724	1.26064	1.62172	0.596067	0.351731	0.707856	1.31945	1.14365	2.12036	1.70541	1.27832	0.467021	1.44989	1.7456	1.45302	-0.483637	0.154135	0.148779	0.293227	0.158904	0.0887069	0.0659451	0.150791	0.19759	0.403723	0.148717	0.524414	0.773613	0.233691	0.144517	0.213395	0.471611
723	AT1G09480	-0.764022	-1.66119	-0.276443	-1.38639	-0.184596	-2.25856	0.665741	0.244972	-0.102285	-1.23568	0.481442	-0.23499	0.272673	-0.687946	-1.499	-0.927347	0.363472	0.584024	0.257163	0.18066	0.723361	1.02036	0.436485	0.503828	0.103807	0.454078	1.496	1.76531	1.01117	0.280779	0.347404	0.445792
724	AT1G09486	0.856296	-1.38639	-0.635204	-1.1053	-0.689343	-0.263349	-4.8621	-5.04639	-3.84076	-3.298	-4.97894	-4.2572	-2.64087	-4.16375	-2.21434	-1.23331	0.376275	0.596448	0.135218	0.308431	0.0981062	1.48486	0.87197	1.50672	0.331199	0.704498	1.39544	1.11456	0.780328	0.26004	0.830137	0.286772
725	AT1G09490	1.56615	1.78959	1.56996	1.7279	1.96942	1.51538	1.52521	1.54822	2.48128	1.46895	0.939498	2.02725	1.60451	1.99723	1.63574	2.00435	0.212758	0.158018	0.0645336	0.094487	0.0606401	0.00686194	0.118435	0.113702	0.46836	0.197361	0.432988	0.903587	0.114615	0.060194	0.102272	0.247042
726	AT1G09520	1.8624	1.90341	1.84526	1.35724	1.7373	0.585086	1.65744	1.86183	1.52091	1.86046	1.66101	2.51958	2.11119	2.07819	1.96942	1.49104	0.0859661	0.277541	0.0229849	0.0579238	0.0865813	1.00872	0.110933	0.236678	0.0820329	0.068134	0.287473	0.227932	0.0705578	0.137159	0.173599	0.11111
727	AT1G09530	-0.00966655	0.991374	0.735827	1.44989	0.782688	1.57785	0.504116	-0.360187	-0.102285	-0.0522266	-0.516724	0.965365	0.272673	0.347877	1.49256	1.49104	0.274096	0.151146	0.447725	0.251623	0.182557	0.578147	0.207769	0.217797	0.169077	0.6798	0.4846	0.372646	0.221152	0.092559	0.550685	0.0436929
728	AT1G09540	2.31355	2.08866	1.38914	1.8319	1.87069	0.933139	1.61563	1.63276	2.07357	1.4384	1.68969	2.17883	1.88071	0.897045	0.853657	2.03852	0.183435	0.340186	0.305468	0.157577	0.0635851	0.458818	0.156812	0.22819	0.221877	0.170862	0.30604	0.294687	0.0756277	0.318928	0.41046	0.0884337
729	AT1G09560	6.85002	6.94168	7.22382	7.44664	7.08471	6.75452	6.84677	6.79901	6.51459	6.88319	6.80953	6.94341	6.98354	6.99985	6.39702	7.36593	0.0774126	0.107264	0.182642	0.135497	0.0451097	0.17292	0.132106	0.0965485	0.145566	0.145525	0.0799749	0.183219	0.0736946	0.0692302	0.382459	0.215408
730	AT1G09570	5.81791	6.13893	6.04595	6.08647	6.23679	6.3449	5.70186	5.73166	5.70769	5.80775	5.92744	5.3492	5.98266	5.69508	6.1529	5.88355	0.0391608	0.0699083	0.180728	0.101267	0.0622978	0.219644	0.02942	0.154764	0.0612731	0.114033	0.110744	0.39252	0.134206	0.115448	0.117697	0.0953163
731	AT1G09575	0.134741	1.17101	1.27636	-0.363601	1.21266	-0.783958	1.01121	0.443121	1.44012	0.793272	0.752251	-0.988767	1.27126	0.166782	1.49256	0.751191	0.185	0.342873	0.342472	0.188858	0.221811	0.996958	0.526494	0.221491	0.0593757	0.365034	0.144156	0.703139	0.525043	0.199205	0.265783	0.396741
732	AT1G09580	3.63129	3.16928	3.24353	3.22852	3.05778	3.41419	3.02562	3.42149	3.63653	3.26755	2.6657	3.02562	3.30487	3.43078	3.23242	3.38578	0.138969	0.0840654	0.0803437	0.135903	0.175097	0.11949	0.0117593	0.0856692	0.180702	0.0825882	0.0774606	0.013235	0.0915609	0.11567	0.127697	0.163572
733	AT1G09590	6.9102	6.72524	6.79901	6.83731	6.764	6.48638	6.66064	6.68838	7.1133	6.80585	6.7727	6.88088	6.73618	6.69019	6.53794	6.62852	0.080595	0.0764709	0.146122	0.151527	0.0252507	0.0716711	0.0441598	0.0711477	0.150249	0.070034	0.042899	0.130633	0.0560827	0.12054	0.102283	0.041265
734	AT1G09600	0.585961	0.195487	0.417807	-0.514386	-1.44339	0.585086	-0.130948	-0.209635	-0.102285	-0.182037	0.606398	-0.395842	1.21966	-0.037039	-0.391444	0.253935	0.109466	0.1876	0.062554	0.429894	0.54945	0.545738	0.349519	0.126211	0.256037	0.288856	0.170146	0.201958	0.255761	0.405233	0.315579	0.337025
735	AT1G09610	-1.79329	0.478026	-1.3294	0.146881	-0.479795	-0.504415	-0.980174	0.00302534	0.64419	-0.182037	-0.516724	-0.23499	-0.945848	-0.158214	-0.671174	0.751191	0.655474	0.618983	0.445759	0.513173	0.451473	0.38259	0.287747	0.371437	0.73827	0.287916	0.981735	0.0105275	0.256544	0.120319	0.244895	0.41595
736	AT1G09620	6.06347	5.9616	6.09182	6.39367	6.10445	5.89188	5.86051	5.89403	5.99017	6.03587	5.95492	5.32634	6.04422	5.94933	6.30982	5.91426	0.0358832	0.0559386	0.0555171	0.114498	0.0953867	0.0409147	0.0374867	0.0972264	0.161534	0.0441562	0.0347224	0.426278	0.046002	0.0751443	0.134854	0.0557367
737	AT1G09630	3.45519	3.59896	3.40385	3.12683	3.49866	3.24077	3.69035	3.59824	3.75427	3.73119	3.30728	3.95847	3.55222	3.22666	3.01633	3.48974	0.0331341	0.0741596	0.0798605	0.0425342	0.144872	0.281441	0.0719062	0.0588714	0.0449416	0.12754	0.044365	0.207741	0.163643	0.128461	0.181633	0.0749858
738	AT1G09640	7.14397	6.95627	6.86495	7.29538	7.16142	6.99353	6.98115	6.93891	7.08061	7.07413	7.0237	7.07749	6.93297	7.0916	7.04429	6.95219	0.0609058	0.0211068	0.0400035	0.116261	0.036965	0.0293145	0.0171455	0.0384546	0.0496658	0.0119864	0.0341049	0.0898276	0.0432269	0.045681	0.049846	0.0385029
739	AT1G09645	2.56156	2.77686	2.56409	2.67856	2.84966	2.97903	2.96937	3.07451	2.60062	3.4405	3.01972	2.24137	3.01058	2.83626	2.92843	2.71585	0.142983	0.073123	0.110461	0.0408736	0.0502476	0.14787	0.0424555	0.144272	0.10597	0.244935	0.194115	0.311175	0.131825	0.0480846	0.0919956	0.0954609
740	AT1G09660	4.13781	3.45734	3.56165	3.62744	3.54367	2.9568	3.85263	3.47497	3.52292	3.7215	3.8865	4.09616	3.58741	3.68171	3.31215	3.39858	0.185702	0.0956979	0.147631	0.0871947	0.102416	0.35845	0.0766773	0.0473052	0.0623719	0.242173	0.118479	0.132305	0.0647644	0.109631	0.0865153	0.128372
741	AT1G09680	-0.764022	-1.2696	-2.20146	-1.72515	-1.05101	-1.54536	-2.35878	-1.88053	-0.102285	-0.455506	-2.56424	-1.57341	-0.54119	-1.65299	-1.02585	-4.71152	0.263406	0.321792	0.745404	0.499763	0.159307	0.663764	0.710607	0.689139	0.69516	0.0729452	0.169725	0.531082	0.360725	0.66745	0.299455	1.31796
742	AT1G09690	7.39775	7.05641	7.17613	7.17048	7.17613	7.00536	7.22001	7.22191	7.46712	7.14809	7.28666	7.21391	7.23893	7.14994	7.0237	7.00084	0.0941341	0.048076	0.0942073	0.0751248	0.0484462	0.111432	0.0275834	0.0323488	0.124562	0.0871533	0.0152664	0.043704	0.0652878	0.0699964	0.0979075	0.0417562
743	AT1G09700	1.61269	1.68676	1.76502	1.93858	1.42479	1.76595	1.8624	1.64758	1.19507	2.03234	1.34438	1.82343	1.64731	1.94731	1.60174	1.58583	0.138637	0.12283	0.0555616	0.0786046	0.176945	0.118427	0.0334285	0.17527	0.235285	0.0826846	0.219266	0.376763	0.128234	0.0393223	0.172136	0.138933
744	AT1G09710	0.486914	0.593521	0.735827	0.671539	0.610734	0.139232	0.445846	0.552999	-0.647372	0.160019	1.20822	-1.98284	0.35967	-0.158214	0.0753166	0.253935	0.102447	0.335364	0.419837	0.162569	0.247644	0.316206	0.258325	0.259714	0.417576	0.480988	0.223777	1.62727	0.188749	0.116585	0.243849	0.281008
745	AT1G09730	3.85945	4.17896	4.13502	4.11448	3.89912	4.1328	3.82461	4.11368	3.54254	3.99073	4.2123	3.47232	4.06011	4.00315	4.12956	3.92668	0.0211718	0.129172	0.0990979	0.0496824	0.0272891	0.0438614	0.0747195	0.0824072	0.217932	0.114403	0.13623	0.310231	0.0448123	0.0884848	0.170664	0.0537243
746	AT1G09740	4.86796	5.72717	5.5072	5.23631	5.34251	5.47352	5.59673	5.67679	5.04419	5.39745	5.68875	5.38636	5.59302	5.27846	4.75869	5.33014	0.195967	0.0637757	0.0629549	0.0927403	0.070211	0.0923208	0.0792477	0.12583	0.122365	0.242607	0.0328323	0.372043	0.0981094	0.0658328	0.215385	0.0601705
747	AT1G09750	2.51249	2.68922	3.55261	3.28285	2.8263	3.37917	3.93355	3.23409	2.8968	2.4259	4.05903	3.57072	3.38398	3.24031	3.39445	3.77032	0.238648	0.352861	0.238866	0.135029	0.196161	0.260369	0.189118	0.0311882	0.137966	0.620344	0.31428	0.0325842	0.0771573	0.433341	0.346668	0.198218
748	AT1G09760	4.23181	3.86891	4.09058	4.00577	3.93176	3.63929	4.12331	4.42325	4.43622	4.47039	4.10155	4.06651	3.99105	3.61163	4.16051	3.65929	0.0620762	0.100095	0.0605992	0.0742927	0.0515583	0.196211	0.0627021	0.118485	0.197562	0.0954424	0.104264	0.00409689	0.0281188	0.0662316	0.0677566	0.125748
749	AT1G09770	5.67393	5.59917	5.85101	5.74718	5.67882	5.60662	5.41452	5.6746	5.53662	5.71313	5.77835	5.38252	5.81152	5.59766	5.85482	5.44637	0.0335466	0.129898	0.0746536	0.238296	0.0553811	0.0344792	0.0475976	0.0996293	0.0389264	0.0592953	0.0846799	0.20223	0.0724626	0.0631848	0.0612113	0.0904584
750	AT1G09780	7.50209	7.56634	7.24696	7.37001	7.38801	7.2908	7.43236	7.44427	7.70949	7.94548	7.29538	6.97039	7.52032	7.36593	7.25775	7.62114	0.0743116	0.111472	0.123498	0.100466	0.075325	0.00425589	0.00840947	0.107127	0.0162001	0.149259	0.0819921	0.3159	0.0173257	0.061668	0.116218	0.0745639
751	AT1G09794	-0.00966655	0.318702	0.34583	0.34583	0.515643	-1.54536	-0.267736	0.282463	0.767441	-0.306584	0.214571	0.825637	0.35967	0.582939	0.0753166	0.362032	0.132439	0.0799223	0.158025	0.12483	0.219083	0.784732	0.529637	0.330053	0.861214	0.927363	0.318624	0.843846	0.0345072	0.200036	0.184256	0.202123
752	AT1G09795	2.5373	2.91568	2.71339	2.81768	2.71081	3.29746	2.34083	2.10845	1.85068	1.89528	1.99723	2.69501	1.91474	2.20669	2.21573	3.65929	0.130169	0.314818	0.0801601	0.331569	0.142545	0.308493	0.263053	0.0498355	0.24332	0.215679	0.367172	0.487725	0.0956546	0.354027	0.195111	0.22145
753	AT1G09800	1.56615	0.770998	0.798564	0.596067	0.993833	1.12579	0.478026	0.944834	0.995014	1.57285	0.282463	1.3379	1.01121	1.51433	0.73929	0.751191	0.162713	0.14414	0.263804	0.320769	0.124814	0.550846	0.381568	0.269096	0.148851	0.156445	0.170734	0.188668	0.125594	0.196331	0.179885	0.216379
754	AT1G09810	0.856296	1.00788	1.3534	0.879232	1.21266	0.827355	1.17728	1.14365	0.995014	1.02122	1.71367	0.364776	1.78412	1.27859	0.803254	1.58583	0.113585	0.328854	0.122262	0.308057	0.0725822	0.191301	0.174617	0.0355823	0.19807	0.195019	0.134834	0.289356	0.177745	0.056121	0.156454	0.170397
755	AT1G09815	2.5373	2.21871	2.69683	1.49538	2.32256	1.64841	2.83058	2.4012	2.56217	2.24942	2.7599	2.95279	2.71081	2.20669	1.78481	2.11236	0.0509804	0.151222	0.225473	0.320795	0.110977	0.48782	0.114282	0.0841145	0.185934	0.254173	0.0842373	0.418119	0.144472	0.127796	0.288408	0.153542
756	AT1G09820	1.35724	0.991374	1.03078	1.17908	1.01765	1.37289	1.17728	1.16584	0.995014	1.16883	1.17159	0.364776	1.01121	1.15092	1.49256	0.751191	0.081429	0.0675849	0.301723	0.141161	0.0707684	0.177002	0.22038	0.0469959	0.1292	0.0923724	0.223143	0.352562	0.071524	0.17769	0.20377	0.144542
757	AT1G09830	3.63129	3.10291	3.43296	3.17669	3.13912	2.67465	2.55828	2.4012	2.60062	2.57181	2.83058	2.77479	2.58478	2.52057	2.66715	3.02553	0.142728	0.0495382	0.17262	0.0622002	0.0843663	0.0454939	0.135873	0.284944	0.130385	0.12829	0.324188	0.0294682	0.193488	0.0356931	0.198518	0.0614592
758	AT1G09840	4.14662	4.09941	3.91274	4.10669	4.22408	3.86621	4.39433	4.16684	3.92075	4.07837	4.24114	4.19317	4.01476	3.79296	4.18629	4.0993	0.0520349	0.0998041	0.132934	0.0147948	0.0274798	0.106669	0.109622	0.134965	0.196263	0.125845	0.06403	0.164421	0.0342989	0.0544216	0.0897455	0.020424
759	AT1G09850	3.79642	3.89943	3.90518	3.95773	3.91566	3.82294	3.76244	4.14117	3.68583	4.14817	3.74804	4.01292	3.70721	4.05084	4.22781	4.0993	0.106651	0.0854996	0.0532841	0.191026	0.0366458	0.0337285	0.0536719	0.142571	0.093996	0.161743	0.124682	0.143248	0.109005	0.0653205	0.161548	0.0761939
760	AT1G09870	3.65469	3.74396	3.34252	3.30894	3.78524	3.6556	3.50114	3.62894	4.10758	3.85748	3.66368	3.17561	3.60701	3.44005	3.823	4.1152	0.0145791	0.103084	0.110514	0.146966	0.0867554	0.0230741	0.057009	0.0378596	0.131042	0.0188875	0.0469162	0.387648	0.0656741	0.155165	0.0153049	0.131931
761	AT1G09880	-1.02997	-1.03167	-1.88053	0.24983	-0.0913908	0.31078	-1.15967	-0.599556	0.888504	-2.37446	-0.783958	0.661535	-0.370839	-0.276443	0.340171	-0.483637	0.310295	0.262682	0.245872	0.308657	0.354165	0.264306	0.17587	0.509564	0.524287	0.560187	0.115649	2.21357	0.210034	0.362437	0.421755	0.493834
762	AT1G09890	-1.79329	1.35569	0.945223	1.07539	1.23622	0.707856	1.20795	1.56879	0.488789	1.86046	0.481442	1.48868	1.44989	1.58071	0.853657	1.37289	1.04841	0.369968	0.308461	0.250729	0.0601331	0.0307668	0.0792973	0.495393	0.351941	0.755289	0.413578	0.38868	0.0504538	0.18711	0.177418	0.0799048
763	AT1G09900	2.18369	1.63728	1.1203	1.86839	1.7101	1.97763	2.02192	1.91098	2.34947	1.7373	1.93942	1.27764	1.21966	1.36389	1.8624	1.37289	0.169133	0.0324428	0.0979952	0.117595	0.0556104	0.0771026	0.0753969	0.171935	0.245431	0.16066	0.0605702	0.00297058	0.301137	0.0707853	0.2817	0.127208
764	AT1G09910	1.78959	1.63728	1.86991	1.53542	1.62889	2.02725	1.80298	1.98242	1.52091	1.40073	1.79059	1.61815	2.13678	1.51433	1.30777	1.63299	0.103895	0.223519	0.160703	0.161693	0.0289903	0.10471	0.255272	0.255173	0.376775	0.233173	0.440923	0.916044	0.191053	0.144677	0.138124	0.227111
765	AT1G09920	3.54889	3.67107	3.41419	3.05778	3.32949	3.32094	3.56165	3.70517	3.46218	3.41176	3.54682	3.91953	3.71696	3.49329	3.23242	3.32711	0.101991	0.0876428	0.0464248	0.126754	0.0385472	0.182355	0.0940528	0.0756042	0.0913373	0.0527514	0.0756425	0.295019	0.0817302	0.00834446	0.119017	0.0232605
766	AT1G09932	-1.35148	2.08073	-1.88053	2.27296	1.42479	1.37289	0.217606	1.27764	2.34947	3.31189	1.1358	2.17883	2.21871	2.37818	1.63574	1.63299	1.18881	0.982463	0.85692	0.955737	0.231445	0.939637	0.461865	0.708182	0.0135689	0.506573	0.477566	0.503337	0.288726	0.247637	0.515225	0.141856
767	AT1G09940	2.7777	3.1373	2.74303	3.32802	3.27456	3.48937	2.85681	2.93642	3.01236	3.05191	3.08281	3.10875	2.98274	3.6027	3.34043	3.05415	0.129934	0.332588	0.0990592	0.104329	0.125598	0.157075	0.0735629	0.0684847	0.0363485	0.123307	0.0647844	0.0105493	0.0537402	0.122633	0.125479	0.0348358
768	AT1G09960	2.18369	2.76	2.51425	2.83424	2.75252	3.17739	2.58208	2.82488	2.77368	3.08023	2.40315	2.49525	2.7623	3.56053	4.04707	3.02553	0.219408	0.155158	0.130624	0.118381	0.0516738	0.287432	0.294613	0.329256	0.188771	0.239051	0.169243	0.0404905	0.278506	0.0182385	0.458494	0.173912
769	AT1G09970	6.73364	7.02076	6.93891	6.85688	6.83471	6.76872	6.84286	6.70254	6.72379	6.99206	6.85968	6.81103	6.96433	7.28666	7.18682	6.9207	0.0747123	0.0743382	0.0684518	0.0942354	0.0575338	0.0470774	0.153141	0.0978413	0.0725135	0.0666867	0.0634083	0.13155	0.164774	0.0450777	0.122778	0.152061
770	AT1G09980	3.80663	3.49597	3.51228	3.19195	3.34648	3.22085	3.82913	3.5419	3.87619	3.99073	3.81499	3.38043	3.61833	3.46698	3.81724	3.46583	0.0844919	0.132476	0.107966	0.0801337	0.0791249	0.150441	0.0795595	0.227566	0.0797051	0.076657	0.109818	0.258339	0.0600975	0.0835339	0.140208	0.100329
771	AT1G09995	0.782688	0.564023	1.07695	0.0377199	0.379367	0.585086	1.27764	1.18752	1.91388	0.907707	0.752251	-0.783958	0.35967	1.15092	0.340171	0.751191	0.191276	0.182357	0.140348	0.364368	0.083902	0.00455603	0.212026	0.0117648	0.434761	0.141513	0.324558	1.31461	0.202774	0.211742	0.237456	0.072196
772	AT1G10020	3.14439	2.81822	3.32528	3.23847	3.03121	3.13548	3.21523	3.09551	3.16514	2.75319	2.8057	3.2485	2.91174	3.1229	3.26505	3.00775	0.144873	0.16051	0.0802427	0.152886	0.115952	0.106014	0.060285	0.118748	0.16044	0.114871	0.136726	0.11069	0.151755	0.0415665	0.0855025	0.0426033
773	AT1G10030	3.98611	3.32909	3.75821	3.43666	3.56033	3.47135	3.80606	3.80183	4.20908	3.56769	3.77859	3.72159	3.82367	3.58744	3.27635	3.35767	0.216788	0.0957667	0.0928687	0.164632	0.0429467	0.112972	0.0452985	0.0952105	0.307077	0.1077	0.0413943	0.0118398	0.0926799	0.0875717	0.12339	0.0935131
774	AT1G10040	1.78959	1.37233	1.38914	0.522754	1.72162	1.03003	1.45209	1.50136	1.66085	1.79924	1.02472	0.825637	1.40999	1.36389	1.27004	1.06064	0.0775421	0.293726	0.0737874	0.358148	0.230284	0.0951432	0.146977	0.138762	0.274913	0.139874	0.0832313	0.122132	0.162528	0.0361997	0.215051	0.177902
775	AT1G10050	3.68923	3.64601	3.73895	3.73408	3.57139	3.45252	3.0542	2.92424	3.48298	3.73119	3.27838	3.20397	3.40742	3.73427	3.23242	3.39858	0.0597769	0.0793709	0.0541897	0.229051	0.0636828	0.195308	0.0897579	0.298269	0.193635	0.16711	0.248652	0.206334	0.0821271	0.08527	0.251298	0.175611
776	AT1G10060	-1.79329	0.00807417	-0.393638	-0.209635	0.103833	-0.504415	-1.09418	-0.599556	-0.102285	-0.306584	-1.78017	0.467021	-1.50207	-0.548897	0.803254	0.253935	0.577967	0.274918	0.143568	0.0990971	0.200338	0.712012	0.327778	0.361035	0.351398	0.155603	0.504361	0.123474	0.495775	0.459774	0.253491	0.307742
777	AT1G10070	0.379077	1.96942	-0.635204	0.24983	1.34666	2.12036	-0.789833	0.201305	-0.647372	-1.91817	0.606398	0.737746	0.453304	1.23886	1.69973	-2.09013	0.470196	0.956643	1.07433	0.360006	0.270889	0.360849	0.539623	0.313664	0.0828342	0.823105	1.29396	2.25168	0.288316	0.185796	0.753428	0.855213
778	AT1G10090	4.10957	3.94539	3.90518	3.55583	3.92009	3.37917	4.30834	4.11961	3.54254	4.24426	4.10155	4.12552	4.0788	3.8212	3.60153	3.82534	0.119854	0.11868	0.0945907	0.116127	0.155877	0.25561	0.148963	0.0583789	0.210098	0.0564972	0.174454	0.0545372	0.122829	0.0397553	0.0766845	0.0917352
779	AT1G10095	0.944834	0.478026	0.117509	-0.514386	0.182658	1.20559	-0.09529	0.201305	0.488789	0.433663	0.421553	0.569891	0.453304	0.0693262	0.166782	0.665741	0.291886	0.428289	0.335416	0.393892	0.152604	0.438489	0.771505	0.085298	0.275361	0.139631	0.399876	0.250005	0.274449	0.113773	0.116665	0.146641
780	AT1G10110	-1.79329	-1.14205	-1.88053	-0.0763147	-2.6725	-2.25856	-4.13002	-4.76093	-1.44851	-3.298	-4.97894	-4.2572	-4.4181	-4.16375	-4.97894	-2.89858	0.517238	0.356066	0.262147	1.22476	0.644589	1.25118	0.51237	1.21295	1.11023	0.48805	0.961311	0.245797	0.190961	0.315382	0.222571	0.776008
781	AT1G10120	3.68923	2.75401	3.37864	2.91152	3.12782	3.04503	3.16996	3.22852	2.9568	2.86492	3.59188	2.85936	3.39576	2.77736	3.06904	3.05415	0.255545	0.254232	0.0623812	0.097312	0.120694	0.221251	0.0627204	0.105398	0.127629	0.252136	0.117359	0.181615	0.104674	0.0838513	0.122136	0.0928187
782	AT1G10130	4.81649	4.70666	4.61501	4.57208	4.49858	4.54176	4.67318	4.59786	4.74394	4.68007	4.61301	4.36775	4.62598	4.46055	4.45127	4.47438	0.0688798	0.111726	0.0231737	0.0687177	0.0556347	0.0630166	0.0658969	0.0665381	0.133768	0.133126	0.0275961	0.0864196	0.0640095	0.0530421	0.0240088	0.128773
783	AT1G10140	2.37518	3.68957	2.78592	2.83424	3.26678	2.97903	1.94322	2.53898	2.12036	2.03234	2.81807	1.70634	2.98274	1.67731	2.43749	2.91501	0.174787	0.555727	0.323877	0.421119	0.275726	0.12424	0.325789	0.330153	0.0530016	0.163792	0.391977	0.488863	0.463732	0.0620324	0.0916491	0.355901
784	AT1G10150	2.25076	2.68922	2.24137	2.78514	2.84388	2.93217	1.83685	2.25285	1.91388	1.7708	2.03852	1.15535	2.30929	1.80872	2.79051	2.82116	0.136534	0.231839	0.221563	0.298961	0.148834	0.0492989	0.564938	0.131778	0.106641	0.33044	0.108548	0.454183	0.202305	0.292828	0.277454	0.275318
785	AT1G10160	1.75035	1.57643	1.38914	1.57878	1.07922	0.933139	-3.65411	-3.76561	0.134127	-1.23568	-1.499	-0.988767	-2.64087	-3.13452	-2.85094	1.67731	0.231692	0.17376	0.0622493	0.111324	0.143309	2.0831	1.18514	1.95236	0.583203	1.44538	1.58783	0.0633555	1.2587	0.775437	1.33527	0.0838487
786	AT1G10170	4.46772	4.7412	4.65133	5.37803	5.30144	5.06591	4.1204	4.20952	4.78147	4.62085	4.71701	4.14328	4.80574	7.06186	6.14986	4.80411	0.131085	0.0771993	0.100451	0.223718	0.184008	0.289383	0.0995884	0.0926829	0.333194	0.12218	0.100152	0.424186	0.570658	0.220977	0.567821	0.0344306
787	AT1G10180	3.48827	3.27629	3.27635	2.95308	3.45519	3.37917	3.26291	3.21764	3.21188	3.60946	3.4503	2.85936	3.42882	2.91693	3.31215	3.38578	0.113985	0.0302338	0.0950168	0.146029	0.0707388	0.143202	0.0267997	0.0459532	0.136381	0.154259	0.126246	0.26613	0.0764563	0.114803	0.0107379	0.0340143
788	AT1G10200	4.95294	4.8917	5.01032	4.82165	4.86872	4.90875	5.25763	4.87378	4.67795	4.78284	4.74901	4.74374	4.71709	4.35407	4.42269	4.99511	0.0418088	0.082605	0.0384805	0.0811882	0.0215423	0.0223559	0.20638	0.0212656	0.0815917	0.0626699	0.1438	0.147475	0.0805963	0.091169	0.166247	0.116039
789	AT1G10210	1.50967	0.802809	1.19716	1.7279	1.98172	1.37289	1.27764	1.61563	1.91388	1.26802	1.79059	1.38781	1.91474	1.15092	1.22494	0.912931	0.101427	0.303318	0.300872	0.108641	0.255603	0.0781074	0.251031	0.155558	0.124914	0.177662	0.345922	0.949525	0.314341	0.025714	0.263638	0.230078
790	AT1G10230	1.56615	1.30132	2.51425	1.35724	0.670433	1.4496	2.15178	1.92198	1.91388	1.92283	1.52592	2.17883	1.85	1.96999	1.52935	1.26243	0.0577654	0.23755	0.418932	0.13656	0.259055	0.437402	0.0884829	0.218097	0.129802	0.16844	0.086552	0.057556	0.160031	0.126013	0.0512534	0.082263
791	AT1G10240	1.45751	1.76361	1.78959	1.01121	1.39044	1.4496	1.49506	1.59802	2.12036	1.11997	1.79059	1.27764	1.49203	1.23886	1.49256	1.4279	0.101027	0.246727	0.335219	0.320937	0.0550422	0.186912	0.134554	0.0665064	0.377071	0.221618	0.090956	0.283807	0.106863	0.181128	0.100337	0.0860287
792	AT1G10270	3.67754	3.14853	3.60125	3.33999	3.2295	2.67465	3.07473	2.86976	3.18959	3.25683	3.51892	3.43196	3.22259	3.28396	3.32138	3.42524	0.164144	0.140835	0.371378	0.257341	0.187928	0.00291114	0.110602	0.00836469	0.273253	0.344825	0.137915	0.136761	0.0612378	0.061076	0.112981	0.230175
793	AT1G10280	1.50967	1.53675	1.89782	1.22328	1.69824	0.457666	1.33892	1.20327	2.02308	2.3196	0.752251	2.56303	1.60451	1.65002	1.8624	0.912931	0.00673532	0.156668	0.240064	0.295802	0.0162085	0.450069	0.15346	0.283384	0.0588373	0.296076	0.308668	0.00659892	0.137823	0.254066	0.193788	0.205229
794	AT1G10290	5.53021	5.70032	5.60818	5.90034	5.76693	5.6795	5.10056	5.14284	5.54473	5.50115	5.50152	5.06604	5.50078	5.41275	5.24555	5.65063	0.0851807	0.06895	0.0898281	0.147791	0.0882593	0.266662	0.0624704	0.115067	0.239881	0.0161771	0.119587	0.269802	0.041632	0.0455098	0.106886	0.0458213
795	AT1G10300	0.856296	-0.780886	1.1203	-1.1053	-0.243614	-2.25856	-1.04263	-0.839375	-3.84076	-0.605058	-0.516724	-2.59796	-0.73864	-1.65299	-2.85094	-2.89858	0.542984	0.502174	0.71805	0.184741	0.72751	0.494482	0.122676	0.442052	1.08512	0.14777	0.486926	1.04336	0.648838	0.212656	0.940912	0.86141
796	AT1G10310	1.70977	1.60403	1.56996	1.44989	1.7101	1.29431	0.996314	1.16584	-0.647372	0.659614	2.55654	2.15112	2.58478	2.40134	2.15524	1.19615	0.0458213	0.0220392	0.0879117	0.298337	0.0370952	0.0421781	0.200201	0.18506	0.355954	0.803489	0.124085	0.123762	0.133139	0.0765099	0.106505	0.109813
797	AT1G10320	2.56156	2.54707	2.32769	2.29773	2.42795	2.36354	1.68969	1.56879	0.64419	2.00167	3.11231	2.34624	3.51998	3.65097	3.64941	2.36315	0.226967	0.246702	0.0601783	0.116826	0.129207	0.622683	0.143036	0.0944914	0.517834	0.2543	0.257757	0.557519	0.0623408	0.0452629	0.440891	0.0108713
798	AT1G10330	0.134741	-0.839375	-0.788553	-1.38639	-0.243614	-1.1053	-0.907229	0.00302534	-1.44851	-0.605058	0.803254	1.38781	1.27126	0.347877	0.672679	-2.89858	0.265882	0.152584	0.421923	0.564857	0.483584	0.62002	0.302044	0.181059	0.76175	0.641371	0.451867	0.338245	0.125085	0.250427	0.517927	0.700021
799	AT1G10340	-4.17943	-0.938996	0.0338226	-0.363601	0.351731	-0.263349	-0.267736	-1.5492	-0.985014	-3.298	0.421553	-0.783958	0.757477	0.0693262	0.0753166	-1.23331	1.02788	0.6237	0.564427	0.401983	0.570857	0.197033	0.433029	0.596692	0.158217	0.291151	0.930696	0.396016	0.434045	0.383447	0.32864	0.362775
800	AT1G10350	2.51249	2.93866	2.59818	2.86523	3.0042	2.8524	2.91693	2.64301	2.43876	2.69913	4.55715	4.10447	4.63106	4.2052	4.35128	2.78319	0.1187	0.207809	0.0577921	0.11564	0.0696163	0.258262	0.0198495	0.0760778	0.0865642	0.486236	0.640087	0.113865	0.149483	0.0327628	0.605662	0.0402422
801	AT1G10360	0.944834	1.45167	0.672679	0.0377199	1.06367	0.585086	0.701831	0.826445	0.767441	0.849413	2.26818	3.36845	1.36389	2.29497	2.89304	1.3148	0.342978	0.317566	0.045866	0.247429	0.425727	0.241816	0.31425	0.33169	0.0741666	0.453231	0.177027	0.473306	0.199754	0.248823	0.776757	0.133349
802	AT1G10370	2.15218	2.39512	0.898116	1.7279	1.96942	1.76595	1.54015	2.39366	2.48128	1.79924	3.8797	5.03503	3.93155	4.03884	4.34098	1.93148	0.104523	0.559552	0.553228	0.273294	0.264227	0.59499	0.389316	0.281605	0.157719	0.900991	0.25056	0.568961	0.0753907	0.150279	0.754227	0.0804929
803	AT1G10380	3.60899	3.23587	3.20737	3.44586	3.23508	3.26077	2.45035	2.7222	2.52336	2.15372	4.50787	4.35879	4.57677	3.50332	3.75264	3.27848	0.167737	0.0725578	0.172058	0.150566	0.0272416	0.0166299	0.126976	0.33124	0.0988202	0.52961	0.528371	0.351035	0.27771	0.115779	0.160729	0.0500363
804	AT1G10385	-1.35148	-3.35773	-4.8621	-4.56867	-4.16375	-4.17943	-1.81546	-2.87873	-0.985014	-3.298	-0.917073	0.0158375	-0.945848	-1.65299	-4.97894	-2.89858	0.691473	0.409173	1.22095	1.0995	0.108262	1.45491	0.88478	0.668548	0.773923	0.704498	0.440657	1.89072	0.107612	1.00097	1.35869	0.364951
805	AT1G10390	5.1491	5.12753	5.21633	5.47352	5.23852	4.68486	4.74636	4.82908	5.06498	5.06046	6.40961	5.8454	6.45817	6.5573	6.23816	5.16368	0.00762124	0.0779876	0.0761586	0.187837	0.109907	0.18318	0.0651762	0.166986	0.28348	0.471839	0.486119	0.16198	0.0653683	0.0117331	0.342544	0.0234741
806	AT1G10400	1.61269	-0.252067	1.42762	-0.209635	0.0658798	-0.037039	1.62603	1.18752	0.134127	-0.182037	3.04503	2.0906	2.83936	2.16684	1.56897	-0.160966	0.697906	0.445225	0.166322	0.807676	0.426976	0.741517	0.226491	0.22357	0.327536	1.09375	0.582464	0.507641	0.162799	0.107254	0.440233	0.61836
807	AT1G10410	4.49513	4.93023	4.62398	4.95585	4.96582	4.76126	4.49019	4.82359	4.20908	4.61062	5.91677	5.57288	6.23038	6.11996	6.32113	4.63222	0.161825	0.121612	0.0965948	0.188253	0.067831	0.210851	0.0264539	0.0598853	0.17127	0.369665	0.527722	0.120482	0.0302186	0.0703099	0.548147	0.0599248
808	AT1G10417	-0.00966655	0.102127	-0.930761	-1.72515	-0.0913908	-1.1053	0.10044	0.588753	-1.44851	-0.0522266	0.845638	0.825637	1.78412	1.71266	2.04351	-0.483637	0.283426	0.546534	0.189735	0.526718	0.281492	0.5647	0.327029	0.16822	0.708211	0.635434	1.21165	0.519786	0.0857103	0.186317	0.603337	0.161957
809	AT1G10430	3.12979	3.2485	3.38752	3.19195	3.13332	2.82266	3.51969	3.4117	3.13831	3.4978	4.84585	4.63571	4.90813	4.69484	4.54038	3.29608	0.127109	0.0239325	0.0576776	0.0799734	0.111201	0.327748	0.0634409	0.10272	0.0804487	0.322327	0.563554	0.136496	0.104514	0.0777339	0.444971	0.0630601
810	AT1G10450	3.42882	3.61809	3.73133	3.55583	3.66541	3.81026	3.35469	3.52622	3.78293	3.59351	4.81205	4.34553	4.70666	4.66849	4.84809	3.8146	0.171218	0.0855643	0.0652532	0.0470752	0.0513634	0.17792	0.0417567	0.13188	0.0729441	0.38949	0.397309	0.0791568	0.0500327	0.051132	0.44986	0.0657103
811	AT1G10460	-1.35148	-0.839375	-0.635204	-2.89345	-1.44339	-1.54536	-1.15967	-2.37446	-2.08357	-2.37446	-4.97894	-2.59796	-2.64087	-4.16375	-1.78296	0.565348	0.106548	0.233191	0.258887	0.820354	0.120621	1.60778	0.192089	1.07517	0.522032	0.456713	1.51114	0.583824	0.503581	0.556002	0.514311	0.609827
812	AT1G10470	4.86219	4.57356	5.2746	4.14795	4.4397	4.55535	5.25019	5.01124	4.55871	4.23195	6.15638	5.8454	6.04543	5.66685	5.32782	4.73481	0.114953	0.176212	0.0841778	0.158961	0.123351	0.276516	0.146045	0.0835026	0.0844546	0.414828	0.358278	0.28881	0.173635	0.0534858	0.0727177	0.0878224
813	AT1G10480	1.78959	3.02672	1.23758	1.62092	2.37484	1.70901	1.44124	2.2151	1.96892	2.68487	2.17036	3.52535	3.1668	3.22666	3.10519	1.96901	0.183441	0.606559	0.390386	0.456967	0.0238368	0.295415	0.236781	0.24889	0.223145	0.483981	0.210395	0.61909	0.204131	0.0246641	0.336616	0.0712874
814	AT1G10490	4.12792	3.8558	4.09608	4.24581	3.84941	3.67107	3.78385	3.69181	3.92075	4.25473	5.23464	4.92976	5.00078	5.1497	5.32192	3.70421	0.0680603	0.129625	0.202809	0.166645	0.128324	0.0488038	0.0662588	0.130477	0.00711693	0.460215	0.344651	0.145081	0.116384	0.116782	0.439854	0.128018
815	AT1G10500	2.75749	2.97325	3.06092	2.56416	3.18625	3.17739	3.00727	3.04331	2.98521	2.85301	4.05903	4.49877	4.7412	4.47494	4.20127	3.00775	0.063149	0.17217	0.0439834	0.279371	0.105428	0.131928	0.0450298	0.110574	0.0682779	0.477558	0.454769	0.42103	0.148505	0.0311889	0.475026	0.20245
816	AT1G10510	2.93807	2.50644	3.01401	2.43862	2.88183	2.76905	2.92208	2.52961	3.21188	2.68487	4.06828	4.06651	3.97756	3.85357	4.01623	3.04016	0.0654541	0.101495	0.0950066	0.167484	0.127242	0.00911395	0.0584776	0.175688	0.228901	0.479038	0.313329	0.0234874	0.0943589	0.0696162	0.518422	0.0782231
817	AT1G10520	0.256347	-0.839375	-0.511242	0.146881	-0.0363859	0.707856	-1.32684	-0.164464	-0.102285	-0.790891	1.17159	0.737746	0.35967	-0.158214	-0.671174	-0.160966	0.153343	0.221647	0.164947	0.241744	0.167786	0.773615	0.223295	0.747246	0.423588	0.436943	0.660562	0.258836	0.302688	0.0596246	0.426863	0.185835
818	AT1G10522	3.33022	1.70013	2.08584	0.522754	1.32421	2.12036	1.37134	0.802809	1.35833	0.793272	2.41845	2.69501	2.30929	2.40134	2.2834	1.93148	0.9156	0.298723	0.384667	0.462276	0.228244	0.314658	0.281634	0.435693	0.121727	0.653847	0.305995	0.711656	0.192873	0.279818	0.240029	0.260185
819	AT1G10530	0.683093	1.35569	1.86991	1.17908	1.47196	0.457666	0.445846	0.826445	1.59413	0.351731	2.26818	1.78767	2.28549	2.20669	1.89193	0.665741	0.271751	0.225189	0.444928	0.15409	0.13947	0.216782	0.155541	0.111151	0.414165	0.409796	0.613111	0.208988	0.0638953	0.141762	0.436254	0.267867
820	AT1G10550	0.134741	-0.305853	-0.051833	-0.363601	-2.16365	-4.17943	0.853657	0.802809	0.488789	0.253935	1.7389	1.92664	0.82983	1.47736	2.45304	-1.23331	1.17193	0.0438251	0.0788805	0.437754	0.194087	3.00143	0.339881	0.395232	0.345794	0.34861	0.528746	0.680646	0.145731	0.186751	0.571375	0.319186
821	AT1G10560	2.25076	1.86046	1.78959	1.69256	2.19918	1.97763	2.19845	2.02814	1.96892	2.40149	2.28802	2.46968	2.98274	2.60311	2.85727	1.7765	0.151005	0.294159	0.112276	0.130944	0.0815089	0.130247	0.0718612	0.241082	0.0773825	0.0636906	0.486435	0.239812	0.0347629	0.0990125	0.298209	0.0809756
822	AT1G10570	2.31355	2.16765	2.35022	2.52195	2.50432	2.32441	2.07819	2.09482	2.02308	2.61526	3.03249	3.04356	2.86591	2.83626	3.05499	2.07639	0.134342	0.0943163	0.0406277	0.0504034	0.00955767	0.109652	0.155655	0.038719	0.0899718	0.143292	0.299709	0.179746	0.0894924	0.140279	0.255336	0.0891239
823	AT1G10580	4.14662	4.09379	4.33447	4.14795	4.26952	3.67107	3.90405	3.91583	4.20908	4.51861	4.89182	4.52611	4.98639	5.14731	5.33059	4.1152	0.0318429	0.0370745	0.101066	0.100538	0.0681074	0.0971815	0.0278297	0.0958588	0.247384	0.260093	0.252381	0.144373	0.0458147	0.018067	0.433717	0.0358777
824	AT1G10590	5.38252	5.11062	5.18895	5.2915	5.31037	5.11735	5.41275	5.44637	5.42489	5.24152	6.09834	6.10297	6.3565	6.24966	5.96282	5.0589	0.0623836	0.0968949	0.0513726	0.00240809	0.0163636	0.0803606	0.0860674	0.0195291	0.100989	0.276919	0.37218	0.0133698	0.0816014	0.0699143	0.221748	0.113081
825	AT1G10600	1.45751	1.02935	1.62172	1.44989	1.55299	1.64841	1.84526	1.59802	0.995014	1.64361	2.46183	2.75303	2.46424	1.71266	2.32441	1.63299	0.0582249	0.209933	0.0766973	0.415669	0.0178041	0.255132	0.184109	0.206986	0.259349	0.166106	0.492916	0.956643	0.120293	0.198986	0.397347	0.106569
826	AT1G10610	0.486914	0.244972	0.735827	0.34583	0.855688	0.585086	0.10044	-0.479795	-1.44851	-0.790891	0.752251	-0.395842	0.0440951	0.258541	1.05943	-0.0194839	0.150999	0.238504	0.342607	0.358352	0.273096	0.179405	0.162258	0.430006	0.30145	0.541552	0.436746	0.0909534	0.116696	0.282989	0.443995	0.213168
827	AT1G10630	5.58518	5.35193	5.63408	5.19125	5.39343	5.10611	5.79554	5.7183	5.60259	5.58383	6.47504	6.37688	6.50322	6.33421	6.06093	5.18092	0.05757	0.0851802	0.0940733	0.0513208	0.0408251	0.253919	0.045072	0.0628451	0.0645127	0.294612	0.357806	0.11351	0.0454171	0.0545306	0.157575	0.0799004
828	AT1G10640	-1.35148	-0.938996	0.117509	0.0377199	-0.41038	-1.1053	-0.348054	-0.0363859	0.767441	0.351731	-1.499	0.147883	-0.73864	0.0693262	-0.0363859	0.131466	0.291729	0.239163	0.256158	0.664299	0.511271	0.132961	0.344058	1.32821	0.430155	0.0552783	0.320944	0.504969	0.0235616	0.0715381	0.727	0.284129
829	AT1G10650	2.6086	2.58366	2.66996	2.46417	2.15112	2.24566	2.42935	2.32899	2.39418	2.73735	1.95877	2.44542	2.63906	2.483	2.12959	2.71585	0.095607	0.0898666	0.08002	0.31667	0.165446	0.211115	0.0194068	0.129112	0.112754	0.29387	0.226869	0.119324	0.124876	0.0562986	0.128758	0.0878298
830	AT1G10660	2.48583	2.48027	2.69683	2.76673	2.80867	2.88263	2.77345	2.38415	2.07357	2.40149	2.32089	2.77479	2.39366	1.92364	2.57018	2.51425	0.0806313	0.184708	0.166895	0.170619	0.131423	0.140051	0.347712	0.145575	0.209611	0.09896	0.0751044	0.0806283	0.257327	0.110409	0.135562	0.0654756
831	AT1G10670	6.61837	6.75207	6.73063	6.75207	6.89016	6.86914	6.62494	6.79158	6.56898	6.84169	6.64161	6.38973	6.7046	6.90684	6.84404	6.65083	0.0363063	0.0570948	0.0272598	0.0670207	0.0400485	0.141445	0.0710006	0.0433235	0.102877	0.023246	0.0094852	0.130552	0.034843	0.0590396	0.0406837	0.0276295
832	AT1G10680	-2.45126	-2.59796	-3.50874	-4.56867	-3.04528	-0.783958	-5.04639	-3.3474	-0.985014	-1.91817	-4.13002	-1.98284	-1.95019	-0.687946	-1.78296	-4.71152	0.40733	0.7742	1.26858	0.836041	0.203658	1.98848	1.22	0.487176	1.08189	0.928726	1.04597	0.0226259	0.54851	0.0885626	0.765234	0.8884
833	AT1G10682	6.09773	5.62075	6.11767	5.64586	5.66256	5.30273	6.49791	6.42768	6.03473	5.62876	6.65885	5.70666	6.27369	5.71994	5.91906	5.76041	0.174864	0.216327	0.165973	0.154372	0.0910707	0.643637	0.155246	0.0728415	0.121448	0.0914839	0.18701	0.108456	0.0630739	0.0266699	0.024393	0.129425
834	AT1G10690	0.256347	-0.188769	0.1917	0.596067	0.445846	-0.263349	-0.130948	-0.424399	0.488789	-0.605058	0.481442	-0.783958	0.541415	-0.037039	-0.391444	-1.59809	0.130479	0.47628	0.135156	0.109686	0.167073	0.143725	0.279756	0.296173	0.228945	0.417867	0.25199	0.285012	0.364852	0.214131	0.293804	0.473271
835	AT1G10700	3.09894	3.43692	2.71339	3.87016	3.64408	3.55727	3.01972	2.86976	2.86552	3.36864	3.03249	3.2485	2.86591	3.57104	3.45648	3.48974	0.0817641	0.193947	0.1259	0.249692	0.0407079	0.0994581	0.160628	0.0914572	0.232505	0.124	0.0584015	0.250325	0.173143	0.0404082	0.0704001	0.11364
836	AT1G10720	3.59611	3.53007	3.42568	3.47946	3.40759	3.6252	3.65657	3.77201	3.65443	3.62625	3.63095	3.88833	3.79051	3.79296	3.79969	3.10846	0.0166878	0.0995977	0.0726186	0.260294	0.0601074	0.00920709	0.0220517	0.106616	0.0217248	0.11085	0.203902	0.0637101	0.095171	0.0784089	0.0528138	0.181247
837	AT1G10730	1.45751	1.49104	1.59595	1.30989	1.64361	0.707856	1.45209	1.46895	1.27806	1.57285	1.55299	2.34624	1.71095	1.80872	0.73929	2.03852	0.128677	0.178531	0.182947	0.132557	0.147333	0.57146	0.0770479	0.240957	0.190302	0.0280846	0.0338843	0.221319	0.156595	0.328238	0.268596	0.153505
838	AT1G10740	2.11696	2.4562	2.42935	2.48261	2.71585	2.535	2.79216	2.43475	2.26619	2.51803	2.88921	2.26619	2.71081	2.90576	2.88124	2.51425	0.0823845	0.097236	0.070723	0.0669127	0.0979442	0.175601	0.0791376	0.0801049	0.107419	0.090018	0.116791	0.0302755	0.139837	0.0876138	0.221728	0.0355578
839	AT1G10750	0.944834	0.318702	-0.176078	-0.209635	-0.0913908	0.933139	0.40843	1.00321	0.64419	0.659614	1.17159	0.661535	1.16819	0.0693262	-0.145358	0.565348	0.247499	0.287156	0.295168	0.373915	0.218789	0.29798	0.198877	0.13282	0.0760072	0.210104	0.0261738	0.0891055	0.268675	0.201638	0.343927	0.124347
840	AT1G10760	4.83674	5.36825	5.07347	5.83122	5.39232	5.8063	4.9557	4.69269	4.92659	4.9532	4.87164	4.88735	4.71709	5.04316	5.27639	5.91049	0.207723	0.0974479	0.179882	0.105154	0.0986216	0.277844	0.0849041	0.230474	0.0754963	0.125119	0.207171	0.0562179	0.103746	0.0553613	0.144744	0.0630172
841	AT1G10780	1.97763	2.03522	1.7101	1.30989	1.82343	1.37289	1.74984	1.98242	2.56217	2.03234	1.68969	1.48868	2.28549	1.58071	1.89193	1.73358	0.0190789	0.168667	0.0780923	0.305505	0.206664	0.115926	0.109538	0.450317	0.468203	0.0868316	0.0880454	0.313936	0.269889	0.228075	0.0935877	0.0822809
842	AT1G10790	-0.520306	-0.139504	-0.635204	0.34583	-1.31728	-0.504415	0.274068	0.851119	-0.647372	0.58852	-0.279648	0.0158375	-0.209635	0.0693262	0.0753166	-0.684225	0.269263	0.423077	0.519928	0.438356	0.407553	0.16748	0.487141	1.65407	0.315262	0.545896	0.0367435	0.472364	0.245648	0.369862	0.193318	0.375588
843	AT1G10800	-1.79329	0.355443	0.548041	-2.89345	-0.184596	-0.504415	-1.38639	-1.02173	-0.356448	0.433663	-0.635204	-0.110224	-0.54119	-0.037039	-1.02585	-1.23331	0.707216	0.528194	0.293407	0.473364	0.0392029	0.520473	0.228384	0.135573	0.0720051	1.03454	0.421345	0.958931	0.476657	0.236628	0.256597	0.243885
844	AT1G10810	1.23193	1.45167	1.1203	0.431817	1.14108	0.585086	1.65744	1.42559	0.64419	2.00167	1.76618	1.89528	1.88071	1.99723	1.30777	0.665741	0.210443	0.169445	0.231211	0.110733	0.0635487	0.162393	0.144391	0.257451	0.245152	0.163061	0.540473	0.0842176	0.27708	0.106212	0.0690213	0.131097
845	AT1G10820	2.91693	2.36921	2.62977	2.56416	2.56327	2.02725	2.59729	2.22432	2.02308	2.66801	2.18958	2.29394	2.62167	1.61644	2.2405	2.30265	0.150854	0.135602	0.0281335	0.0706048	0.0247935	0.319	0.14519	0.201459	0.276906	0.0490874	0.0814969	0.0441485	0.283182	0.271328	0.114051	0.0632603
846	AT1G10830	1.16787	1.60403	1.65158	1.53542	1.59732	2.36354	2.18152	2.04154	1.66085	1.53542	2.06188	1.99406	1.64731	1.86705	2.10831	1.85806	0.223112	0.0534142	0.125955	0.240036	0.209079	0.211386	0.0526771	0.128179	0.198543	0.183813	0.222701	0.137249	0.053536	0.0558681	0.251623	0.0852098
847	AT1G10840	5.58312	5.15335	5.18895	5.37521	5.25134	5.35023	5.47958	5.45894	5.49396	5.41119	5.34522	5.32634	5.31588	5.33105	5.17804	5.12424	0.132487	0.0493924	0.0982049	0.0438929	0.046689	0.0367044	0.0280877	0.060005	0.0400938	0.0450733	0.0437678	0.0882968	0.018038	0.0725083	0.0655251	0.0141086
848	AT1G10850	3.92243	3.6142	3.38752	3.13912	3.49099	3.77121	3.2261	3.18978	3.81417	3.66622	3.4354	3.65516	3.29219	3.52418	3.66996	3.53879	0.103531	0.0877696	0.118019	0.154059	0.0712414	0.361477	0.124542	0.10375	0.233781	0.0341348	0.0964886	0.0881938	0.0976414	0.047589	0.0266415	0.0514784
849	AT1G10865	2.25076	2.42935	2.91996	2.34388	2.43485	2.47081	2.41452	2.58366	2.73749	2.08369	2.22432	2.93557	2.63906	1.77697	2.17529	2.30265	0.148694	0.175726	0.190399	0.0880817	0.0993517	0.07662	0.121484	0.0697971	0.227996	0.0351686	0.133619	0.608004	0.0934156	0.068753	0.229477	0.128516
850	AT1G10870	3.93333	3.73701	3.21832	3.71839	3.92009	3.67107	3.39179	3.16996	3.25705	3.34024	3.17693	3.38043	3.33973	3.21333	3.25505	3.61282	0.128714	0.117448	0.0714739	0.121634	0.129836	0.573237	0.0242325	0.172455	0.193896	0.102391	0.064105	0.0049531	0.0641331	0.171382	0.0971277	0.113454
851	AT1G10880	-4.17943	-4.4181	-4.8621	-4.56867	-4.16375	-4.17943	-3.04528	-4.19243	-3.84076	-3.298	0.147201	-0.571434	-0.73864	1.94731	-2.21434	-4.71152	0.25242	0.151367	0.0389493	0.198552	0.257138	1.567	0.388241	0.874604	0.281007	1.3664	1.60575	0.145311	0.753069	0.598145	0.858675	0.102251
852	AT1G10890	3.48827	3.21764	3.4739	3.19195	3.27722	2.39942	3.00271	3.29615	3.76833	2.68487	3.26813	2.85936	3.23554	3.11021	2.90258	3.10846	0.0731002	0.197958	0.0957774	0.162661	0.103491	0.387896	0.0489596	0.151096	0.286891	0.323654	0.0491291	0.0963672	0.149274	0.045714	0.224741	0.119044
853	AT1G10900	4.31325	4.65004	4.1152	4.14795	4.29525	4.21668	3.71368	4.08295	4.2229	4.48171	3.95949	3.88833	4.01476	4.27975	4.21598	4.42297	0.124369	0.215057	0.121679	0.0682291	0.0347644	0.194214	0.147672	0.0909386	0.171752	0.0947161	0.13345	0.237196	0.124783	0.0472529	0.0329336	0.111959
854	AT1G10910	2.11696	1.30132	1.53144	1.86839	1.32421	1.29431	1.81638	1.46895	0.64419	1.02122	1.66101	1.48868	1.31148	1.58071	1.56897	2.30265	0.423901	0.348522	0.181349	0.0690576	0.16755	0.228019	0.107083	0.385403	0.423526	0.356729	0.1486	0.207461	0.102217	0.0528822	0.160153	0.181572
855	AT1G10920	-1.79329	-1.03167	-3.50874	-4.56867	-0.138736	0.31078	-0.980174	-0.209635	-0.985014	-0.306584	-0.635204	-0.783958	-0.54119	0.659614	0.340171	-1.23331	0.268042	0.794661	0.923397	0.976768	0.456969	1.11961	0.388029	0.566278	0.345246	0.343077	0.559996	0.622064	0.40421	0.13086	1.7005	0.181324
856	AT1G10930	2.82322	2.59967	2.53052	2.48261	2.31344	2.36354	2.18152	2.41087	2.9568	2.75319	2.30505	2.75303	2.60334	2.53898	2.51958	2.33441	0.176019	0.20881	0.0195122	0.241444	0.0502788	0.0634379	0.0886277	0.210261	0.18486	0.0634783	0.210195	0.123934	0.0608504	0.0697678	0.178969	0.162701
857	AT1G10940	4.35344	4.07961	4.128	4.03191	4.18451	4.36168	4.14713	4.17885	3.98159	4.28518	3.8797	4.13445	4.19547	4.22781	3.93067	3.99913	0.116741	0.0985971	0.0705178	0.0667942	0.0404857	0.180849	0.0928538	0.105406	0.0869435	0.0791328	0.10162	0.0324768	0.0850905	0.0923959	0.152215	0.0463473
858	AT1G10950	6.17668	6.33421	6.06855	6.38362	6.39453	6.13845	6.12331	6.15161	6.27369	6.36332	6.1596	5.90323	6.28638	6.17479	5.98154	6.23679	0.028194	0.0859922	0.0580861	0.0639195	0.0590508	0.030498	0.0149406	0.114842	0.0371111	0.0815996	0.056655	0.112053	0.0542022	0.037796	0.120449	0.0762394
859	AT1G10960	4.20779	3.23587	4.63127	4.03875	3.73376	4.33892	4.31363	3.79626	3.60182	3.17986	4.2864	6.30408	3.69181	4.60307	3.81724	4.74227	0.134783	0.460797	0.375296	0.267022	0.0300585	0.0912313	0.397752	0.26031	0.241344	0.586434	0.657386	1.19655	0.19693	0.308199	0.194182	0.237017
860	AT1G10970	2.11696	1.27764	1.56996	1.7976	1.98172	3.04503	1.42626	1.66315	2.02308	2.27296	2.08042	2.83961	1.97883	1.99723	2.34225	1.26243	0.309073	0.271805	0.118543	0.309983	0.2913	1.27457	0.291482	0.184297	0.372501	0.322676	0.245172	0.560025	0.123504	0.231987	0.383837	0.0549732
861	AT1G10990	-0.164464	-0.08472	-0.176078	0.671539	0.701831	0.31078	-0.563103	-0.121079	-0.102285	0.433663	-0.0115151	0.661535	0.453304	-0.276443	-0.266639	-0.927347	0.155842	0.0979037	0.0855707	0.631874	0.177181	0.678102	0.457728	0.0727216	0.157872	0.719972	0.295326	0.32673	0.202829	0.17534	0.48805	0.348564
862	AT1G11000	3.17681	3.10291	2.91996	3.3207	3.34238	3.43248	2.88402	2.85752	2.8968	3.45961	3.08281	3.2485	3.54215	3.05746	2.9705	3.14877	0.120586	0.0863458	0.0618192	0.330153	0.0681116	0.273141	0.0855018	0.119279	0.152167	0.00311676	0.205664	0.438597	0.058463	0.167123	0.0810436	0.0527389
863	AT1G11020	2.18369	2.21871	2.39191	2.58366	2.33235	2.56891	2.53806	2.65447	2.39418	2.6502	2.53951	2.9705	2.72788	2.55551	2.68005	2.27296	0.10055	0.134122	0.117464	0.090834	0.134105	0.091809	0.129319	0.223583	0.136101	0.187337	0.174929	0.533448	0.110717	0.0673346	0.237855	0.176781
864	AT1G11050	2.15218	2.49063	1.7101	2.22333	2.46452	2.9568	2.02192	1.94669	1.19507	2.27296	2.32089	1.27764	1.60451	2.71346	2.2834	2.3907	0.0311562	0.126102	0.30955	0.121826	0.105029	0.262747	0.492367	0.045898	0.249289	0.20342	0.163013	0.187898	0.471514	0.0267435	0.17576	0.0455153
865	AT1G11060	2.99629	2.84512	2.81929	3.21771	2.51946	2.8524	2.81768	2.74345	2.63878	3.43129	3.15634	2.42215	3.01058	2.37818	3.04187	2.93188	0.0277625	0.0682248	0.05693	0.179025	0.14436	0.033145	0.0435479	0.0879473	0.143291	0.135665	0.0805971	0.484731	0.0587093	0.264983	0.134756	0.149428
866	AT1G11070	-2.45126	-0.0363859	-1.57341	-0.849046	0.582939	-0.037039	-3.35773	-0.780886	0.64419	0.160019	-1.09418	-2.59796	-0.54119	-0.548897	0.42	-0.316946	0.528326	0.299417	0.798969	0.51346	0.588665	0.234675	0.803734	0.557401	0.237064	0.329964	0.716579	1.04336	0.212187	0.739218	0.403293	0.0365585
867	AT1G11080	1.70977	1.19399	1.27636	0.750552	-0.0363859	0.31078	2.08471	3.92614	4.11908	3.29956	2.79357	4.2005	4.15507	4.00849	3.53165	1.85806	0.363407	0.298456	0.446389	0.323053	0.579269	1.51837	0.384014	1.37378	0.0555938	0.234559	0.589549	0.0170463	0.105464	0.307814	0.397273	0.383744
868	AT1G11090	2.08199	1.82313	1.53144	2.07819	1.99406	1.20559	1.53083	1.95901	1.66085	2.06151	1.49506	1.15535	2.41452	2.1019	2.04351	1.26243	0.0667062	0.153505	0.198666	0.136533	0.137545	0.515536	0.100373	0.0718325	0.128082	0.0630037	0.137166	0.454183	0.142527	0.0326924	0.310909	0.0912432
869	AT1G11100	0.782688	1.43484	2.28321	2.02663	1.7373	1.97763	1.12285	1.23886	0.995014	1.7373	1.46351	1.70634	1.52892	0.996314	0.672679	1.96901	0.338758	0.170242	0.0620568	0.429642	0.0611159	0.164888	0.145507	0.0904812	0.423584	0.0886709	0.217262	0.205105	0.0895561	0.185562	0.361525	0.270314
870	AT1G11120	-0.164464	0.510222	-0.176078	0.431817	0.582939	0.139232	1.12285	0.613229	-0.985014	0.907707	0.34583	0.825637	0.82983	0.782688	0.551862	0.46412	0.228036	0.104837	0.166965	0.282165	0.293608	0.14116	0.240539	0.139353	0.540919	0.281818	0.11469	0.0674642	0.139131	0.16837	0.10712	0.0593237
871	AT1G11125	-1.35148	-1.03167	-0.393638	-2.89345	-1.05101	-1.54536	-0.000417288	-0.306584	-0.985014	-1.51341	-0.279648	0.661535	0.896761	-0.276443	-1.02585	-0.927347	0.596886	0.370713	0.414205	0.820435	0.70791	0.519486	0.561398	0.380003	0.413835	0.632824	0.203571	0.220731	0.828679	0.262044	0.137398	0.638433
872	AT1G11130	3.93333	4.37746	3.31639	4.24581	3.92645	3.17739	2.46488	3.52622	3.95342	4.57551	3.4503	3.2485	3.638	3.18196	2.90258	4.49607	0.206346	0.392406	0.207593	0.404651	0.0116588	0.212432	0.373069	0.180275	0.280315	0.352895	0.177342	0.156442	0.227376	0.0285796	0.171694	0.069747
873	AT1G11150	-0.00966655	-0.938996	-0.788553	0.0377199	-0.293059	-0.783958	0.217606	-0.268639	-2.08357	-1.51341	-0.0115151	0.661535	0.164187	-0.037039	0.0753166	-0.483637	0.479971	0.415826	0.0425514	0.304855	0.0539596	0.40403	0.518083	0.275687	0.384477	0.307144	0.351867	0.437735	0.444689	0.470453	0.891463	0.587405
874	AT1G11160	2.51249	2.35894	2.89727	2.29773	1.87069	1.4496	2.04638	1.66315	1.96892	2.53661	2.26818	1.4384	2.19495	1.58071	1.60174	2.27296	0.124467	0.186134	0.224329	0.236198	0.14703	0.115937	0.0940468	0.286408	0.185625	0.245188	0.360928	0.531362	0.0802729	0.24428	0.293637	0.171551
875	AT1G11170	0.683093	1.59279	0.0338226	1.40277	1.98172	1.29431	0.353348	0.740686	-0.102285	0.849413	0.709981	0.569891	1.06705	1.23886	1.27004	1.4279	0.329617	0.390297	0.557356	0.156701	0.0944428	0.689517	0.29422	0.102318	0.28644	0.0993204	0.371755	0.746914	0.0861024	0.150074	0.188388	0.0428395
876	AT1G11175	1.16787	1.08077	1.99406	0.671539	1.30833	1.29431	1.90341	1.77788	1.09625	0.351731	1.79059	-0.783958	1.88071	0.347877	1.22494	1.26243	0.266469	0.421787	0.41598	0.385624	0.318062	0.664869	0.479242	0.238031	0.296826	0.263294	0.562638	0.747639	0.30906	0.181109	0.242742	0.127418
877	AT1G11180	0.379077	0.918421	1.16434	1.13146	1.44124	1.37289	0.838886	1.56879	0.888504	1.35874	1.25164	1.38781	1.06705	1.19615	2.02053	1.49104	0.232574	0.309519	0.130216	0.18399	0.288813	0.283942	0.32449	0.112618	0.186261	0.132669	0.854735	0.485148	0.0347698	0.196501	0.622566	0.334393
878	AT1G11185	0.134741	-0.839375	0.548041	-0.363601	-1.77122	-0.783958	1.33892	1.1203	-0.647372	-0.455506	1.91588	0.364776	0.82983	0.258541	0.256347	-0.316946	0.720354	0.554041	0.673352	0.390322	0.397879	1.33146	0.328888	0.43664	0.294131	0.289056	0.933232	0.847088	0.389712	0.235712	0.274621	0.85968
879	AT1G11190	-0.00966655	3.21764	1.76502	2.07819	2.55628	2.07414	0.873308	2.06188	1.44012	2.86492	1.52592	2.06151	1.31148	1.89782	1.75735	2.46506	1.03703	0.401212	0.327091	0.200301	0.145916	0.555027	0.5111	0.136715	0.241063	0.603937	0.107158	0.0508123	0.326448	0.250942	0.226913	0.102984
880	AT1G11200	2.3458	2.7807	2.32769	2.92647	2.80073	2.43726	2.85681	2.69425	2.83632	2.79714	2.44508	2.15112	2.52708	2.42611	2.55198	2.56502	0.0994076	0.138902	0.126488	0.181821	0.0392898	0.0119297	0.10849	0.130696	0.10067	0.125842	0.160438	0.411461	0.127485	0.13287	0.0550741	0.0525867
881	AT1G11210	1.29853	2.7807	2.41121	2.34388	2.56327	2.12036	2.93866	2.43475	1.91388	2.61526	2.91051	1.99406	2.58478	2.1019	2.48834	1.96901	0.436703	0.305622	0.0954717	0.277975	0.103967	0.558892	0.37962	0.0677826	0.189209	0.18777	0.823847	0.104037	0.213459	0.0988863	0.158877	0.109737
882	AT1G11220	0.683093	0.694832	0.616466	0.750552	0.421553	0.707856	-0.620016	-0.306584	0.134127	0.0515973	-0.395842	0.467021	-1.20449	-1.33111	-0.145358	0.131466	0.382336	0.15967	0.255763	0.210943	0.133973	0.535728	0.319	0.242478	0.0901488	0.486306	0.285192	0.0491637	0.208969	0.558908	0.22451	0.10046
883	AT1G11240	3.70936	3.45308	3.72353	3.2706	3.6271	3.54053	3.77626	3.67502	3.87619	3.68976	3.76055	4.03569	3.89885	3.82784	3.79244	3.46583	0.0616004	0.156314	0.0926436	0.171339	0.027037	0.225998	0.0699961	0.0802504	0.122273	0.182345	0.011226	0.0423943	0.116967	0.128003	0.0851743	0.0630738
884	AT1G11260	5.00216	5.68941	5.26151	5.76693	5.96534	5.77774	5.10452	5.26982	5.00926	5.11892	5.51621	5.17804	5.47555	5.28866	5.59351	5.23523	0.11854	0.247822	0.264312	0.0557766	0.187633	0.199153	0.0209748	0.12612	0.106002	0.162779	0.305088	0.0232924	0.0788671	0.0758987	0.0582516	0.0609513
885	AT1G11270	1.29853	0.869637	0.482465	0.879232	0.485817	0.933139	1.06588	1.20327	0.995014	1.4384	0.978263	1.3379	1.16819	1.54396	1.63574	0.751191	0.370589	0.147903	0.206929	0.159207	0.32928	0.188373	0.125496	0.247033	0.254455	0.229922	0.401998	0.474636	0.15998	0.153128	0.481098	0.0597092
886	AT1G11280	3.07189	2.55681	2.98447	2.50112	2.75252	2.1691	3.39945	3.38844	3.70235	3.17986	3.32271	2.9705	3.51998	3.09683	2.99313	2.67133	0.171854	0.211781	0.106893	0.208261	0.0897827	0.51645	0.157319	0.0838351	0.0323675	0.197646	0.0988022	0.190424	0.0583116	0.0858565	0.135118	0.140091
887	AT1G11290	-0.764022	-0.433079	0.1917	1.13146	0.0658798	-0.263349	0.13698	-0.424399	-0.356448	0.849413	-0.0913908	-0.23499	-0.209635	-0.404778	-0.0363859	0.253935	0.242936	0.426347	0.0864211	0.379179	0.0890352	0.143725	0.315414	0.217141	0.346287	0.519249	0.190577	0.547205	0.138722	0.356162	0.40465	0.0846495
888	AT1G11300	0.134741	0.593521	0.117509	0.24983	-0.41038	1.12579	0.593521	0.495881	-0.356448	0.510667	0.0753166	0.569891	0.164187	-0.687946	-1.02585	-0.0194839	0.150325	0.7252	0.165377	0.339283	0.154842	0.449759	0.109253	0.849648	0.698739	0.107437	0.150592	0.540567	0.667175	0.285101	0.29652	0.303291
889	AT1G11310	5.04265	5.47352	5.17676	5.40318	5.27094	5.55849	5.18776	5.10056	4.91819	5.04419	5.01552	5.10576	5.29721	4.96173	4.79572	5.22567	0.114611	0.0994524	0.085942	0.0633902	0.0928545	0.111091	0.159111	0.0083772	0.107093	0.0781963	0.0587832	0.0546958	0.119734	0.0522284	0.166774	0.114589
890	AT1G11320	-0.764022	0.510222	0.548041	0.814212	0.752251	0.31078	-0.523102	-0.268639	1.09625	0.963469	-0.917073	-1.98284	0.272673	0.258541	-0.520306	-0.483637	0.325465	0.383337	0.337975	0.385242	0.0637888	0.484098	0.405847	0.302371	0.539187	0.515986	0.349994	0.56039	0.152128	0.243667	0.315705	0.19561
891	AT1G11330	2.51249	2.58366	1.03078	1.69256	1.51008	2.39942	1.69934	1.29924	0.995014	2.53661	0.606398	1.4384	1.71095	1.86705	2.72867	1.49104	0.0536255	0.556171	0.495919	0.0715124	0.379118	0.568815	0.149634	0.319782	0.354313	0.436054	0.36425	0.287925	0.159753	0.18244	0.225744	0.321505
892	AT1G11350	0.683093	0.478026	0.2709	-0.363601	-0.0363859	1.4496	0.838886	0.311684	0.64419	0.253935	0.147201	-1.2493	-0.370839	0.0693262	0.166782	1.06064	0.0582871	0.217989	0.191988	0.304628	0.191104	0.767161	0.500927	0.223635	0.206355	0.131834	0.486855	0.369029	0.076949	0.235269	0.129983	0.221438
893	AT1G11360	3.24324	3.86891	4.14604	3.40264	3.65837	3.67107	3.64608	3.69181	3.34525	3.5561	3.59999	3.62644	3.83437	3.47648	3.53874	4.05641	0.150656	0.118374	0.159393	0.191045	0.0566045	0.0488038	0.0498858	0.0367331	0.110003	0.111784	0.256179	0.0959251	0.116876	0.105883	0.137125	0.189545
894	AT1G11380	2.45938	2.30929	2.84632	2.71495	2.57616	2.73749	2.63766	2.62198	2.26619	1.7373	2.98771	2.44542	2.85368	2.73036	2.85727	1.63299	0.117487	0.146827	0.112153	0.0741393	0.129727	0.17764	0.428315	0.157785	0.116476	0.276206	0.337061	0.300081	0.0905339	0.22173	0.107503	0.250466
895	AT1G11390	3.89104	3.35142	3.5938	3.87861	3.73064	3.11246	3.60526	3.30824	3.57297	4.04107	3.68266	3.45851	3.638	3.82784	3.61163	3.46583	0.0949306	0.0418192	0.150636	0.23082	0.0562709	0.0408457	0.0571584	0.142952	0.120741	0.151254	0.150945	0.194436	0.0634017	0.0364142	0.112158	0.110587
896	AT1G11400	2.93807	2.68123	2.97064	2.4156	2.55628	2.67465	2.56627	2.91831	2.43876	2.73735	2.71339	3.16064	2.82342	2.82266	2.46961	2.46506	0.182706	0.14036	0.044875	0.147755	0.0331449	0.142585	0.136159	0.161448	0.1395	0.0908944	0.206392	0.369398	0.181977	0.02617	0.228533	0.173031
897	AT1G11410	-0.764022	0.405836	-0.276443	0.945223	-0.184596	1.20559	0.504116	-0.306584	-0.647372	-0.605058	-0.0913908	0.364776	-0.73864	1.31945	0.256347	0.99155	0.294519	0.309353	0.0556081	0.546753	0.218358	1.02249	0.0557322	0.230528	0.387491	0.480403	0.187307	0.0263677	0.306697	0.373959	1.04734	0.308337
898	AT1G11420	1.35724	1.46895	1.94538	1.22328	1.39044	0.827355	1.34707	1.46895	1.66085	0.793272	1.49506	1.21538	1.52892	1.40093	0.853657	0.912931	0.045054	0.0822164	0.264673	0.163445	0.0775428	0.388691	0.0408843	0.0751165	0.227175	0.204179	0.138166	0.152853	0.241225	0.0535855	0.256585	0.209372
899	AT1G11430	3.07189	2.77034	3.31639	3.19195	2.69659	3.13548	3.36859	2.73058	3.30125	2.36049	2.98771	3.63644	2.69296	3.03273	2.88124	3.44002	0.0466875	0.097928	0.217649	0.25889	0.12299	0.0758677	0.225544	0.163726	0.0894194	0.272375	0.373914	0.549259	0.120762	0.091108	0.143369	0.0873557
900	AT1G11440	1.50967	0.965365	1.3534	0.671539	1.11916	1.03003	1.79121	1.70901	-0.102285	1.16883	1.89179	1.21538	1.88071	1.19615	1.56897	0.362032	0.310181	0.254052	0.13372	0.356761	0.0908358	0.62439	0.263773	0.143596	0.570861	0.325375	0.223536	0.399432	0.0354447	0.130963	0.234177	0.259652
901	AT1G11450	3.11336	3.36986	3.41419	3.53165	3.35553	3.43248	3.13734	3.57146	3.38654	3.38011	3.5551	3.16064	3.77402	3.33768	3.823	3.45275	0.155592	0.0435316	0.0365563	0.25471	0.134145	0.0570317	0.0952367	0.104669	0.0160488	0.0584697	0.136079	0.148457	0.0241652	0.164041	0.150277	0.113735
902	AT1G11460	0.256347	-4.4181	0.117509	-1.38639	-0.293059	-2.25856	0.838886	-0.681082	-3.84076	-1.91817	-0.395842	-1.98284	-1.50207	-3.13452	-1.499	-2.09013	0.913672	1.70444	0.517169	0.689287	0.954139	1.19665	0.864086	0.174846	0.507859	0.269319	0.373865	0.0226259	0.63851	0.432183	0.453355	0.646103
903	AT1G11475	3.29995	2.81822	3.27635	2.69705	2.72487	2.56891	3.50514	3.36965	3.54254	3.03781	3.56968	3.49429	2.99601	2.96951	3.05499	2.78319	0.149176	0.144947	0.276127	0.0430648	0.0899851	0.552399	0.137439	0.098476	0.187504	0.138494	0.0857584	0.301238	0.0942157	0.109619	0.0905242	0.0825928
904	AT1G11480	5.18193	5.13922	5.12263	4.92766	5.06146	4.95294	4.74636	4.87529	4.92659	5.1998	5.05076	4.86659	5.24018	4.94898	5.04453	4.95556	0.084598	0.0932438	0.0979288	0.127687	0.0513178	0.103626	0.0800068	0.130104	0.104057	0.110448	0.121524	0.0491738	0.0763397	0.0631373	0.0607541	0.0552453
905	AT1G11490	-0.00966655	-0.938996	-0.176078	-2.89345	0.275987	-0.783958	-1.04263	-0.424399	-0.985014	-0.985867	-0.917073	0.569891	0.164187	-1.33111	-1.2493	-0.316946	0.321794	0.332434	0.772897	0.680219	0.491164	0.0277084	0.104042	0.201206	0.325828	0.261755	0.333646	0.174909	0.197229	0.509051	0.140956	0.262082
906	AT1G11530	1.61269	1.68676	1.73826	1.30989	1.91629	2.20872	2.36973	2.57574	0.888504	1.50136	1.99723	1.03003	2.34788	1.44124	0.904395	1.5362	0.565398	0.41112	0.22854	0.394306	0.266747	0.111296	0.749258	0.182248	0.0938762	0.137498	0.709023	0.071062	0.54097	0.134148	0.409415	0.37083
907	AT1G11540	1.56615	1.50468	2.15581	1.7279	1.57996	0.933139	2.41452	2.08446	1.78817	1.67237	2.44508	2.02725	1.88071	0.659614	0.483105	1.8189	0.175873	0.160948	0.257179	0.30849	0.144674	0.815099	0.150807	0.125386	0.0737488	0.153717	0.222831	0.186904	0.255536	0.194628	0.24522	0.280952
908	AT1G11545	5.2823	4.89479	5.02221	5.1826	5.17533	4.86774	5.39781	5.11502	5.3674	5.04924	5.09356	5.47958	5.25416	5.06973	4.89387	5.04692	0.115649	0.144577	0.124414	0.227456	0.0617074	0.0862758	0.124358	0.173678	0.0921036	0.116002	0.0278454	0.208932	0.037517	0.0093984	0.0909972	0.018948
909	AT1G11570	-2.45126	-1.2696	-0.930761	-1.72515	-0.0363859	-1.1053	-0.839375	-1.12073	-1.44851	-2.37446	-0.395842	-1.57341	-0.370839	-0.548897	-0.839375	-0.160966	0.51455	0.22122	0.157085	0.480727	0.307195	0.0299375	0.199802	0.59032	0.459523	0.47858	0.236509	0.355675	1.00553	0.600032	0.280848	0.436724
910	AT1G11580	7.08471	6.54524	6.89181	6.45403	6.57912	6.3872	6.86053	6.56034	6.73162	6.2459	6.77098	6.38024	6.77098	6.36482	6.53794	6.45185	0.250011	0.079043	0.0675941	0.177379	0.0576258	0.318246	0.187591	0.0922909	0.0796147	0.190153	0.126574	0.0999895	0.124824	0.091069	0.117185	0.0104696
911	AT1G11592	2.28043	1.72384	2.06372	1.44989	2.12863	1.76595	2.04099	2.38415	2.07357	1.92283	1.84125	2.46968	2.83936	2.22845	1.22494	1.89193	0.0575138	0.164489	0.146038	0.353279	0.0521375	0.0710746	0.106245	0.100823	0.0531363	0.167779	0.226548	0.0532766	0.322967	0.394432	0.305923	0.146161
912	AT1G11600	0.856296	0.593521	-0.635204	0.431817	0.103833	1.03003	1.26291	1.23886	-0.647372	1.07399	1.99723	0.147883	1.56946	0.582939	1.27004	0.565348	0.0520555	0.0976279	0.339625	0.162301	0.228364	0.287353	0.121415	0.33274	0.520519	0.232754	0.542014	0.406341	0.511422	0.226435	0.844508	0.0696942
913	AT1G11630	1.61269	1.60403	1.23758	1.30989	1.47196	0.707856	1.67676	1.77788	1.85068	1.92283	1.5795	1.85883	1.94669	1.86705	1.60174	0.99155	0.192341	0.201911	0.0519448	0.125242	0.122832	0.521248	0.0820725	0.0175204	0.192252	0.243647	0.22963	0.00678458	0.0802527	0.0326151	0.16573	0.298197
914	AT1G11650	6.21848	6.32289	6.12262	6.39621	6.38113	6.27615	6.29138	6.2619	6.24404	6.26622	6.15827	6.06037	6.14275	6.45077	6.27695	6.28714	0.0396551	0.0856285	0.0306675	0.0499531	0.0141699	0.0105591	0.0885061	0.0457813	0.0477517	0.0637709	0.0938791	0.0196642	0.0998685	0.0495362	0.0629542	0.0293083
915	AT1G11655	0.134741	-2.88092	0.844237	-4.56867	-4.97894	-1.54536	0.445846	-0.121079	-0.985014	0.849413	-0.0115151	1.38781	-0.54119	-1.65299	-1.02585	-1.59809	0.695872	0.92806	0.43349	1.72601	0.973811	0.840051	0.54236	0.525883	0.336372	1.59656	0.513357	0.689867	0.335838	0.916136	0.261018	0.816255
916	AT1G11660	4.35344	4.59287	4.31052	4.31563	4.484	4.33892	4.25719	4.40078	4.32499	4.67167	4.39204	4.17122	4.25236	4.38481	4.69209	4.53421	0.0514633	0.133669	0.0143683	0.0495823	0.0706304	0.0267875	0.152223	0.0294995	0.120652	0.14819	0.0871753	0.150668	0.0946213	0.0830022	0.111818	0.0842087
917	AT1G11670	5.32534	4.76996	5.42068	4.80304	4.87964	4.37709	5.2115	5.04759	4.96733	4.76339	5.20986	5.01948	5.37257	5.06146	4.67623	4.94956	0.218825	0.156723	0.113545	0.310223	0.092604	0.32256	0.089826	0.121329	0.102966	0.119253	0.0736614	0.0885458	0.0805454	0.0338958	0.240162	0.0355877
918	AT1G11680	6.08695	6.02013	5.95337	6.05026	6.01774	5.91906	5.84803	5.8454	5.98154	5.86323	5.91243	5.37849	5.86963	5.68875	5.67281	5.84316	0.0593759	0.0935915	0.072705	0.0327326	0.0574559	0.0856959	0.0638524	0.0169167	0.0397359	0.0534623	0.0101086	0.307352	0.0712174	0.0267768	0.107433	0.0719132
919	AT1G11700	1.45751	1.19399	1.7101	1.65744	1.34666	0.827355	0.996314	1.2221	1.35833	1.53542	1.02472	2.0906	1.56946	0.782688	1.13956	2.14513	0.139519	0.247508	0.226448	0.243429	0.346393	0.833365	0.236392	0.329085	0.371082	0.274606	0.271907	0.0381774	0.108146	0.407387	0.319559	0.300435
920	AT1G11710	0.683093	0.564023	0.844237	-0.209635	0.729102	1.03003	0.248602	-0.164464	1.09625	0.351731	0.214571	-1.2493	-0.0683183	0.504116	0.551862	0.46412	0.410142	0.186871	0.135722	0.282464	0.0333306	0.623932	0.221348	0.220046	0.202354	0.0737432	0.19638	1.1596	0.0495913	0.260024	0.202821	0.203287
921	AT1G11720	2.219	2.40159	1.99406	2.15218	2.06372	3.06803	0.896761	1.45279	1.78817	1.67237	0.939498	1.4384	1.27126	1.94731	2.46961	3.35767	0.125057	0.0631393	0.162792	0.295699	0.124324	0.903118	0.369224	0.407275	0.177902	0.0850022	0.598213	0.436524	0.216745	0.143923	0.231608	0.311589
922	AT1G11730	-2.45126	-3.93814	-1.57341	-2.19707	-2.38834	-4.17943	-2.19707	-1.5492	-1.44851	-1.51341	-1.27975	-0.395842	-2.64087	-2.40379	-1.02585	-2.09013	0.237985	0.607282	0.490476	0.935109	0.774789	1.45491	0.625072	0.998764	0.547774	0.0706167	0.181543	0.233107	0.520089	1.12186	1.01525	0.89716
923	AT1G11740	0.856296	1.39187	1.53144	0.34583	1.34666	1.57785	1.41293	0.851119	0.767441	0.724858	1.37161	1.6589	1.27126	1.04541	1.42168	1.12895	0.233746	0.130686	0.116508	0.257258	0.0328425	0.624615	0.240033	0.153488	0.177675	0.137917	0.172888	0.0347228	0.171849	0.147727	0.1209	0.26932
924	AT1G11750	3.2579	3.39118	3.30894	3.44586	3.1592	3.74393	3.65878	3.78365	3.76833	3.26755	3.4117	3.93972	3.38398	3.1923	3.20968	3.89973	0.0448708	0.106303	0.0255108	0.0685379	0.0757726	0.0409909	0.0863886	0.212838	0.190124	0.061126	0.0526619	0.17038	0.0638377	0.154176	0.0602964	0.174557
925	AT1G11755	1.41169	1.46895	1.49935	1.57878	1.52653	1.12579	1.2221	0.990249	0.767441	1.26802	1.1358	0.825637	0.453304	1.51433	1.30777	1.4279	0.138725	0.0697169	0.178706	0.193141	0.101579	0.261032	0.2053	0.0478092	0.201412	0.244381	0.0568494	1.07752	0.264363	0.122474	0.327099	0.0562818
926	AT1G11760	0.782688	0.896761	0.844237	-0.209635	1.03669	1.51538	1.27764	1.02684	0.134127	1.16883	1.46351	1.53083	1.16819	1.19615	0.551862	0.565348	0.0696305	0.107891	0.091731	0.204828	0.193476	0.0583593	0.210504	0.13831	0.394488	0.339945	0.207504	0.0293116	0.110815	0.165609	0.128245	0.210318
927	AT1G11780	2.51249	2.30929	2.11379	2.15218	2.15946	2.36354	2.79216	2.59099	2.56217	2.46452	2.38719	1.89528	2.26484	2.55551	1.91919	2.33441	0.0674189	0.0349423	0.0888563	0.224021	0.105344	0.197061	0.0823108	0.191438	0.153186	0.219929	0.0484259	0.376582	0.0752259	0.0941248	0.183596	0.140563
928	AT1G11790	3.45519	2.81822	2.69683	3.22852	3.05778	3.13548	2.80073	2.7966	2.70441	2.95128	2.85301	2.49525	3.12698	2.9568	3.09119	3.26077	0.0799001	0.200124	0.267078	0.108754	0.100208	0.305446	0.12533	0.112368	0.10667	0.102642	0.208214	0.211839	0.0550669	0.122674	0.0357981	0.126146
929	AT1G11800	1.82815	1.37233	1.73826	0.750552	1.64361	1.03003	2.81768	2.37676	2.86552	3.23282	2.4762	2.60625	2.63906	2.35562	2.2834	1.12895	0.0920544	0.183725	0.0523934	0.209978	0.120034	0.84206	0.0690753	0.30935	0.0481193	0.311126	0.541742	0.508396	0.0883994	0.120676	0.296948	0.142731
930	AT1G11820	2.93807	2.7807	3.2648	2.98521	2.84388	2.76905	3.54522	3.15359	2.77368	2.85301	3.3551	3.67598	3.14004	3.32698	2.90258	3.184	0.0551726	0.167223	0.0777084	0.0302017	0.0656438	0.305531	0.10705	0.109065	0.195011	0.194331	0.0321621	0.226698	0.0268908	0.0907854	0.182066	0.0479693
931	AT1G11840	6.824	7.55993	6.86756	7.28454	7.31193	7.10939	6.95874	7.34055	7.33173	7.49764	7.10543	7.48703	7.22382	6.75452	6.90684	7.38801	0.261269	0.280246	0.115854	0.155531	0.0126477	0.04913	0.064299	0.145754	0.0531078	0.176761	0.154566	0.302496	0.115542	0.0893525	0.0877965	0.0742034
932	AT1G11850	-1.02997	-0.938996	-0.511242	-0.849046	-1.31728	0.585086	-1.9337	-4.19243	-3.84076	-4.84523	-1.09418	-2.59796	-4.4181	-4.16375	-1.78296	0.253935	0.67733	0.505048	0.187653	0.547114	0.480039	1.25676	0.478327	1.10653	0.331199	0.858755	0.806082	0.583824	0.648701	0.568935	0.586294	0.764561
933	AT1G11860	6.2017	5.82052	6.53694	6.33021	5.88848	6.73162	6.09592	5.65817	5.7137	5.24596	5.98004	6.24894	5.35696	5.61157	5.76975	6.86391	0.16466	0.328012	0.0453455	0.15841	0.0645336	0.269284	0.149894	0.221015	0.227541	0.290165	0.396536	0.201031	0.155245	0.10663	0.183944	0.132422
934	AT1G11870	1.94322	1.77915	2.54612	2.52195	2.07572	2.07414	1.97553	2.42611	2.67318	1.79924	2.08042	2.83961	2.54668	2.05551	1.89193	2.56502	0.118437	0.181529	0.0502965	0.0712408	0.0367535	0.112959	0.100545	0.0112196	0.226187	0.272893	0.182491	0.387947	0.113719	0.0720353	0.157252	0.0992039
935	AT1G11880	0.486914	1.10278	0.2709	1.44989	1.51008	0.707856	-0.563103	-0.839375	-0.647372	-0.605058	-1.27975	-0.571434	-0.0683183	-0.404778	-0.145358	0.838886	0.107341	0.183935	0.411031	0.162252	0.018166	0.0318941	0.276086	0.651972	0.354677	0.161698	0.549966	0.494473	0.255553	0.227489	0.428407	0.132428
936	AT1G11890	3.9426	3.73701	3.31639	3.46886	3.64018	3.48937	3.67545	4.16083	4.13307	4.27435	3.70197	3.93972	3.83437	3.88991	3.78697	3.64732	0.0558974	0.112556	0.13311	0.221595	0.0423829	0.24079	0.125573	0.237944	0.0301129	0.102055	0.138918	0.222714	0.108385	0.0405428	0.0583638	0.0637965
937	AT1G11900	0.585961	-0.139504	0.0338226	1.07539	0.485817	0.457666	-0.09529	0.244972	-0.102285	-0.182037	-0.635204	-1.57341	0.164187	-0.86066	-0.839375	-0.316946	0.254631	0.182341	0.186017	0.419163	0.198333	0.337749	0.3957	0.146895	0.288393	0.364109	0.513584	1.06938	1.21677	0.497127	0.310968	0.150662
938	AT1G11905	2.75749	2.44618	2.21814	2.32052	2.58995	2.88263	2.60153	2.97275	2.56217	2.4259	2.38719	1.57659	2.48612	2.42611	2.60175	2.3907	0.237911	0.0562039	0.165877	0.0880049	0.0638766	0.441075	0.0671362	0.219379	0.112742	0.146285	0.218571	0.628721	0.144846	0.092141	0.0838506	0.120464
939	AT1G11910	7.57285	8.04595	7.80774	8.00977	8.19478	7.93095	7.91071	8.02512	7.74817	8.04045	7.93095	7.73281	8.06013	8.32143	8.05373	8.03142	0.111417	0.102765	0.0733089	0.055806	0.106051	0.0167324	0.0584836	0.0499908	0.119866	0.113743	0.0857526	0.120869	0.0473456	0.022859	0.0751675	0.0440827
940	AT1G11915	-1.79329	-1.66119	0.2709	-1.38639	-0.789833	-0.263349	-1.71938	-1.42783	-2.08357	-1.51341	-1.78017	-0.783958	-1.20449	-2.03836	-1.499	-4.71152	0.417561	0.369842	0.61203	0.184709	0.477597	0.832545	0.373917	0.246967	0.332662	0.313923	0.188579	0.0390486	0.364632	0.255843	0.501267	1.26102
941	AT1G11920	-1.35148	-1.66119	-4.8621	-2.89345	-1.77122	-4.17943	-2.07359	-2.37446	-0.356448	-0.0522266	-1.27975	0.0158375	-2.64087	-2.40379	-2.21434	-4.71152	0.486145	0.630851	0.970744	0.526709	0.801369	0.290751	0.51703	0.664744	0.50823	1.55046	1.13542	0.438947	0.524947	0.429456	0.636716	0.753059
942	AT1G11930	3.12979	3.21764	3.42568	3.13912	3.2538	3.02191	3.55786	3.16996	3.11126	3.39162	3.44349	3.23133	3.15448	2.57107	2.6372	3.29608	0.101546	0.159533	0.0664422	0.102204	0.0333382	0.284354	0.135988	0.0935333	0.107541	0.100027	0.168767	0.00437325	0.0649758	0.148027	0.223352	0.0608898
943	AT1G11940	1.35724	1.30132	0.482465	-0.0763147	0.445846	1.4496	0.930415	0.720709	1.59413	1.46895	1.27832	1.21538	2.19495	0.996314	0.73929	0.253935	0.0341099	0.0979547	0.227359	0.319716	0.270816	0.36858	0.141458	0.272945	0.222898	0.042418	0.230768	0.252091	0.237019	0.224324	0.174916	0.425724
944	AT1G11950	1.70977	1.63728	1.46615	1.30989	1.34666	1.76595	1.52521	1.14365	0.134127	1.31031	1.76618	0.467021	1.01121	1.40093	1.34666	1.19615	0.186634	0.147676	0.0665362	0.0652156	0.213276	0.183648	0.177622	0.0958043	0.60931	0.129794	0.104644	0.659483	0.273843	0.109605	0.113685	0.196043
945	AT1G11960	1.56615	2.68922	1.56996	2.54352	1.91629	2.24566	2.04099	1.87217	3.40773	3.03781	2.22432	1.3379	1.64731	2.22845	2.45304	2.44234	0.278211	0.418439	0.101327	0.456043	0.0470949	0.229688	0.139508	0.348304	0.168672	0.857661	0.245079	0.362909	0.302043	0.137833	0.247165	0.116764
946	AT1G12000	7.17048	6.91324	6.92587	6.81254	6.84404	6.70735	6.9289	7.05341	7.30854	7.24696	6.99499	6.92438	7.18481	6.96433	7.12011	6.85115	0.0652067	0.0812696	0.0546066	0.0774822	0.0163618	0.147412	0.0440411	0.106729	0.0199988	0.00217164	0.0137253	0.0781171	0.0269732	0.047149	0.0722243	0.115111
947	AT1G12010	1.94322	1.00788	2.21814	2.67856	3.0213	2.07414	1.54015	1.31055	0.134127	-1.23568	2.63925	0.0158375	2.30929	1.44124	1.8624	0.46412	0.627214	0.599218	0.478766	0.208541	0.394665	0.380483	0.419533	0.648689	0.296767	0.937965	1.00913	0.674225	0.216059	0.191193	0.0360974	0.254708
948	AT1G12020	1.02324	0.355443	1.3534	0.34583	0.701831	0.827355	1.30989	1.16584	0.488789	0.849413	1.25164	0.965365	0.82983	1.51433	0.73929	-0.0194839	0.220114	0.17235	0.317774	0.210267	0.135669	0.586561	0.0604669	0.129735	0.292097	0.0679535	0.54107	0.0628096	0.168269	0.188831	0.280253	0.109703
949	AT1G12040	3.60899	3.58859	4.17997	2.27296	2.46452	1.70901	3.55441	3.01286	3.4258	3.93764	4.47517	3.80914	3.14004	3.38731	2.7597	3.46583	0.160052	0.22137	0.430242	0.738031	0.159611	0.753492	0.474961	0.19322	0.6721	0.331435	0.534713	0.0979941	0.311607	0.103897	0.2667	0.453591
950	AT1G12050	4.10092	3.88364	3.65863	3.45747	3.74602	4.01138	3.82913	3.96053	4.02251	3.80879	3.80514	4.35116	3.91902	3.86876	3.97727	3.89072	0.0604471	0.154741	0.10312	0.17985	0.125634	0	0.0848833	0.210668	0.0719343	0.0570322	0.0982828	0.280442	0.0496418	0.082322	0.0545756	0.0845199
951	AT1G12060	-0.328421	-0.780886	0.0338226	-1.72515	-0.41038	-1.54536	0.217606	-0.360187	0.134127	0.160019	-0.917073	0.737746	0.0440951	-0.404778	-0.391444	-0.684225	0.0992222	0.250793	0.245439	0.30118	0.391573	0.519486	0.216416	0.340819	0.255203	0.442232	0.271381	0.799901	1.15069	0.302028	0.115359	0.251334
952	AT1G12080	5.71161	5.38155	6.13582	5.40985	5.63517	5.69883	6.14986	5.47449	5.52804	4.91124	5.94983	6.19703	5.7183	4.94898	5.28744	5.08121	0.191	0.234125	0.231909	0.13078	0.109955	0.012453	0.167456	0.185557	0.289472	0.310676	0.172634	0.259105	0.224972	0.0521798	0.181382	0.234568
953	AT1G12090	7.19704	6.77818	6.77098	6.6405	6.76872	7.25452	7.37395	6.99499	6.77098	6.33777	6.93044	7.25614	6.84404	6.99092	6.8396	6.92587	0.209468	0.0811866	0.0700668	0.180086	0.0739802	0.0372069	0.161122	0.0180259	0.0666611	0.258257	0.0953951	0.229172	0.0702808	0.256868	0.154227	0.110758
954	AT1G12110	6.86053	7.48474	7.60219	7.12011	6.91688	6.91159	7.63239	6.95073	6.89784	7.66682	7.26189	6.75569	6.96197	6.54524	6.07212	7.25452	0.251509	0.0790527	0.314685	0.328611	0.322108	0.167685	0.260513	0.155219	0.166772	0.412965	0.307646	0.222782	0.111966	0.290152	0.387662	0.101588
955	AT1G12120	4.17173	3.89172	4.15191	3.75264	3.95866	3.91574	4.09096	4.20952	3.81417	4.0679	4.32652	3.60535	4.07333	3.8212	3.86047	3.75942	0.0727417	0.10097	0.162269	0.114528	0.0570091	0.089463	0.0921234	0.100238	0.086815	0.059405	0.261874	0.179819	0.173512	0.0753308	0.0708223	0.0206685
956	AT1G12130	-4.17943	-5.04639	-3.50874	-4.56867	-2.6725	-2.25856	-2.07359	0.0918782	-2.08357	-0.182037	-1.27975	-0.988767	-0.73864	-1.07872	0.166782	-4.71152	0.737818	0.143667	0.424954	0.350658	0.214606	0.800572	0.286091	1.45634	0.513612	0.405423	0.296535	1.38842	0.196506	0.0477335	1.49954	0.205111
957	AT1G12140	3.98611	4.7412	4.14604	4.12792	4.06047	4.20703	4.41506	4.40762	4.55871	4.87257	4.17214	5.00681	4.48317	4.36673	4.30303	4.41725	0.221274	0.255077	0.0960077	0.0521829	0.186697	0.0409509	0.0644821	0.152249	0.0344241	0.374558	0.135909	0.401334	0.0474354	0.0951182	0.0325951	0.0624249
958	AT1G12150	1.29853	0.544054	1.53144	-1.72515	-2.6725	-2.25856	0.896761	0.244972	1.19507	1.60451	1.63574	0.825637	0.953665	0.582939	0.803254	1.49104	0.274211	0.155916	0.214775	0.656424	0.863039	1.63872	0.53623	0.262923	0.305609	0.454658	0.415039	0.480175	0.0656311	0.187373	0.144308	0.488963
959	AT1G12160	2.99629	2.68922	2.77336	2.32052	2.95074	2.47081	2.11535	1.81296	1.52091	1.7708	1.63574	2.02725	1.97883	1.84052	1.45302	2.41642	0.291058	0.0919083	0.0889713	0.149009	0.193877	0.265021	0.215071	0.317462	0.151898	0.100832	0.327939	0.25534	0.132056	0.118273	0.403556	0.0506704
960	AT1G12200	3.34536	4.22722	3.10401	3.80582	3.71197	3.78648	3.08847	3.87156	3.99659	4.0679	3.46583	4.17654	4.01476	4.16182	3.79244	4.0751	0.293661	0.370676	0.26448	0.178251	0.118386	0.686543	0.170861	0.273842	0.0819088	0.136645	0.172098	0.201035	0.152357	0.102175	0.0891378	0.0488339
961	AT1G12210	1.35724	1.05814	0.548041	0.814212	1.2717	1.03003	0.379367	1.0694	0.64419	1.53542	0.939498	1.27764	0.953665	1.67731	1.30777	0.838886	0.289992	0.266362	0.143162	0.109484	0.0672938	0.267076	0.302748	0.217982	0.209479	0.192425	0.146503	0.254172	0.2791	0.178031	0.211583	0.0511376
962	AT1G12220	0.782688	1.83108	1.49935	1.53542	1.40704	1.12579	0.735827	0.740686	0.888504	1.35874	0.895858	0.0158375	1.27126	1.15092	1.18335	0.362032	0.0572127	0.172303	0.0549826	0.492088	0.122172	0.27491	0.387157	0.217197	0.194944	0.517032	0.207319	0.472364	0.197781	0.208433	0.248619	0.306766
963	AT1G12230	5.40985	5.20264	5.22352	5.04265	5.27912	5.39304	5.1998	5.50036	5.03879	5.01434	5.43395	5.46287	5.43241	5.11735	4.81588	5.10316	0.116278	0.0509647	0.11309	0.144921	0.0827561	0.0737445	0.0414732	0.0569512	0.0645039	0.123617	0.0624587	0.103882	0.106746	0.0476821	0.232714	0.050728
964	AT1G12240	5.7253	5.65193	5.64642	6.2334	6.24473	6.07277	4.96819	5.20439	5.82169	5.67085	5.40507	5.61027	5.10202	5.67882	5.61663	6.08008	0.11264	0.103693	0.112916	0.210988	0.0494029	0.537701	0.270634	0.0863498	0.118894	0.0599845	0.325095	0.00677291	0.178066	0.0503458	0.0660263	0.0613564
965	AT1G12244	-0.328421	-0.518259	-1.57341	-0.363601	-1.59809	1.20559	-0.267736	-0.424399	-0.985014	-1.23568	-0.395842	0.147883	-0.54119	-0.687946	-0.0363859	-0.684225	0.261903	0.136272	0.519554	1.29451	0.350179	0.354857	0.221827	0.327953	0.374351	0.443666	0.411759	0.504969	0.268065	0.0796821	0.134001	0.169088
966	AT1G12250	0.585961	0.593521	0.735827	1.44989	0.993833	2.02725	1.63659	1.14365	1.09625	0.724858	1.27832	1.74822	0.164187	0.945813	1.69973	1.5362	0.0809072	0.287757	0.0512218	0.0716242	0.123809	0.0741386	0.250393	0.119669	0.379383	0.166616	0.133317	0.870074	0.33593	0.414479	0.2836	0.252432
967	AT1G12260	0.856296	1.52608	1.1203	1.62092	1.78221	1.87302	1.2221	1.70901	1.85068	1.35874	1.68969	1.4384	2.03522	0.897045	1.49256	1.8189	0.414556	0.0623648	0.241371	0.292437	0.127808	0.281565	0.0195461	0.163209	0.176298	0.367699	0.119262	0.40363	0.27693	0.380246	0.107814	0.18282
968	AT1G12270	5.0138	4.60941	4.73133	4.63106	4.67023	4.38561	4.78165	4.78209	5.03192	4.859	5.10247	4.85052	4.78391	4.68898	4.7217	4.44905	0.119609	0.0355654	0.150601	0.0175646	0.0803318	0.192683	0.061757	0.058542	0.0973175	0.0977519	0.133019	0.0444119	0.042491	0.0421	0.0686173	0.116309
969	AT1G12280	-0.164464	0.564023	0.1917	0.750552	0.729102	0.31078	0.665741	-0.0363859	-0.356448	0.0515973	-0.635204	0.147883	0.164187	0.782688	0.853657	0.665741	0.337837	0.062798	0.161199	0.368082	0.26008	0.230432	0.240123	0.121006	0.312966	0.0704149	0.56277	0.329563	0.274165	0.233657	0.141073	0.28434
970	AT1G12290	0.944834	1.70013	1.89782	2.24715	1.75035	1.03003	1.9312	1.83485	2.07357	2.4259	1.5795	0.965365	1.94669	2.29497	2.2834	1.96901	0.210942	0.147052	0.150717	0.335448	0.121529	0.528791	0.294229	0.12642	0.0773623	0.419485	0.283626	0.684998	0.0918896	0.0866161	0.263106	0.201533
971	AT1G12300	0.256347	0.405836	-0.788553	1.07539	0.445846	-0.504415	0.10044	0.417807	0.134127	0.160019	-0.516724	-0.988767	0.896761	0.659614	0.551862	0.751191	0.140673	0.104481	0.549313	0.0969744	0.0408338	0.365345	0.0394259	0.0120162	0.111587	0.0764913	0.224129	0.49842	0.653317	0.194204	0.356907	0.107545
972	AT1G12310	5.47449	5.19709	5.34026	4.96885	5.25447	5.09356	5.49244	5.6038	5.39199	5.18446	5.44637	5.71107	5.46567	5.16289	5.08577	5.1443	0.0973064	0.102528	0.0284199	0.087894	0.0547801	0.101635	0.090976	0.0994398	0.10536	0.118772	0.122132	0.213697	0.144046	0.0262451	0.123391	0.131298
973	AT1G12320	0.683093	0.665741	-0.511242	1.35724	1.34666	1.4496	-0.980174	-0.0363859	0.323624	0.253935	-0.516724	0.0158375	-0.209635	0.659614	0.904395	0.131466	0.297394	0.296291	0.303138	0.409759	0.100578	0.906602	0.186047	0.963105	0.514234	0.46429	0.388861	1.02196	0.370039	0.0485279	0.311347	0.153743
974	AT1G12330	0.134741	-0.252067	-1.57341	0.24983	-0.0913908	0.139232	0.896761	0.495881	0.134127	0.0515973	0.282463	-0.23499	-0.54119	0.166782	1.00729	0.751191	0.154798	0.338471	0.612355	0.387685	0.264234	0.412427	0.0382229	0.250227	0.0858742	0.0956884	0.45334	0.547205	0.366379	0.111433	0.779896	0.0900938
975	AT1G12350	2.43014	1.94513	2.39191	2.39366	2.35562	1.87302	2.69877	2.59954	2.07357	2.51803	2.26818	1.78767	2.34788	2.14389	1.99424	2.6471	0.0428431	0.183367	0.0481538	0.0992878	0.124959	0.396115	0.304548	0.14291	0.159644	0.164116	0.038078	0.0287956	0.0941015	0.126576	0.0815708	0.231741
976	AT1G12360	4.2864	4.94605	5.00049	4.66029	5.05742	4.93367	4.73967	4.95641	5.02356	4.90813	4.78818	4.63571	5.11973	4.82575	4.92281	4.70389	0.162768	0.086484	0.0988267	0.099888	0.114701	0.0829984	0.0331259	0.102838	0.050066	0.124718	0.134609	0.0962385	0.11162	0.0656417	0.0458848	0.0401878
977	AT1G12370	2.08199	1.41784	1.82006	1.53542	1.53644	1.51538	1.82761	1.46895	2.43876	1.57285	2.08042	1.85883	1.88071	1.84052	1.22494	1.19615	0.315595	0.316011	0.267458	0.318254	0.0365637	0.1986	0.250889	0.035303	0.292826	0.395607	0.217238	0.259678	0.0787832	0.144283	0.170381	0.143354
978	AT1G12380	1.45751	1.52608	1.92108	1.40277	1.99406	1.51538	1.40045	1.44124	1.52091	1.67237	1.20822	1.70634	1.06705	0.659614	1.60174	1.63299	0.109733	0.132897	0.308003	0.0687521	0.356401	0.248248	0.261932	0.0696145	0.209919	0.0730649	0.533059	0.570495	0.187475	0.359653	0.232321	0.0165667
979	AT1G12390	2.58389	2.14598	2.42935	2.10393	2.4017	1.97763	2.40771	2.69699	2.63878	2.4259	2.72616	2.69501	2.32899	2.73036	2.19591	2.30265	0.127107	0.235718	0.0881391	0.119136	0.110224	0.197951	0.102619	0.135015	0.337226	0.261149	0.0661149	0.179826	0.100671	0.153856	0.165405	0.0420018
980	AT1G12400	1.45751	1.33635	0.2709	1.07539	0.912931	1.51538	0.814212	1.37375	0.995014	0.724858	1.49506	0.737746	1.40999	-0.548897	0.256347	0.131466	0.161706	0.0871182	0.200715	0.138595	0.0121363	0.939489	0.172193	0.265292	0.178646	0.204496	0.200768	0.217205	0.422191	0.25814	0.321065	0.246399
981	AT1G12410	3.68923	3.55422	3.92791	3.66153	3.83712	4.10904	3.64153	3.5419	3.4258	3.52029	3.36576	3.77201	3.23554	3.78576	3.68565	3.70421	0.0249628	0.121093	0.163998	0.164492	0.0140386	0.211697	0.0601217	0.069841	0.142862	0.0693905	0.0706219	0.033266	0.123328	0.16059	0.0218045	0.0798204
982	AT1G12420	2.68792	2.11106	2.41121	2.19767	1.62889	1.29431	2.57574	2.81084	1.85068	2.69913	2.33942	2.29394	2.98274	2.82266	2.34225	1.96901	0.175933	0.0549391	0.218973	0.294483	0.126123	0.482307	0.232033	0.189621	0.188151	0.120726	0.0747677	0.440751	0.0849612	0.0909491	0.0655288	0.200314
983	AT1G12430	2.82322	2.52459	2.9485	2.10393	2.48939	2.64096	2.69488	2.47371	2.26619	2.49838	2.44508	1.99406	2.28549	2.336	2.46961	2.30265	0.168585	0.128779	0.104797	0.195985	0.0528031	0.0121443	0.0979596	0.0505877	0.162704	0.120595	0.128428	0.235018	0.195399	0.06268	0.0807692	0.19112
984	AT1G12440	3.47038	3.31586	4.07934	3.25879	3.29833	3.77121	4.13781	3.9122	3.32459	3.14853	4.17214	3.66514	3.91902	3.74293	3.87931	3.24349	0.153268	0.364811	0.179694	0.294822	0.0530498	0.382492	0.0951743	0.0394819	0.118841	0.19398	0.317947	0.0775705	0.186095	0.130894	0.11231	0.129749
985	AT1G12450	-0.164464	1.50468	1.27636	1.17908	1.44124	1.20559	1.29792	1.08745	1.52091	1.07399	0.709981	1.27764	1.16819	0.721142	0.42	1.37289	0.525937	0.0791387	0.161522	0.197878	0.111077	0.351254	0.222266	0.307132	0.169258	0.0565751	0.272311	0.0433222	0.129989	0.286832	0.332334	0.121268
986	AT1G12460	1.97763	1.43484	1.42762	1.7976	1.15817	1.4496	2.1048	1.87217	1.35833	1.67237	1.55299	1.78767	1.40999	1.44124	1.91919	1.4279	0.384565	0.0456062	0.150417	0.155959	0.129725	0.186912	0.305615	0.165753	0.219011	0.221041	0.161234	0.138027	0.11509	0.117731	0.225171	0.112505
987	AT1G12470	4.21541	4.25559	4.23845	4.34754	4.2888	4.1445	4.16472	4.1094	4.33712	4.08558	3.97746	4.01926	3.89885	4.2052	4.21129	4.35594	0.0325502	0.00105852	0.0436803	0.0592496	0.0518053	0.050845	0.0355717	0.106783	0.0975583	0.148572	0.152251	0.136421	0.0959338	0.0354938	0.0164153	0.0877804
988	AT1G12500	3.9426	4.04117	4.02674	3.99	3.99999	3.75754	4.49737	4.29577	4.30192	4.37214	4.12673	4.81371	4.24117	4.15632	4.08295	4.06744	0.126662	0.203095	0.106844	0.0179868	0.0307406	0.175133	0.048791	0.177607	0.103844	0.0309159	0.0716978	0.0348826	0.0741337	0.0777437	0.0198897	0.0823594
989	AT1G12520	4.03385	4.11758	4.01444	4.27004	4.32775	3.93822	4.36992	4.22365	4.24173	3.90007	4.47517	4.29112	4.25757	4.15119	3.84171	3.68323	0.0278913	0.0528671	0.0299841	0.15244	0.0854567	0.0706644	0.312659	0.200798	0.118745	0.0819246	0.289542	0.197007	0.0650168	0.116204	0.171794	0.13914
990	AT1G12530	2.25076	2.11106	2.69683	1.49538	1.72162	1.51538	0.814212	0.530489	1.19507	0.907707	0.752251	1.4384	0.82983	1.09958	0.42	2.27296	0.0785077	0.0812362	0.200039	0.219538	0.064517	0.469701	0.325526	0.411672	0.0713766	0.499589	0.501696	0.0833471	0.296041	0.175436	0.52057	0.108928
991	AT1G12550	-0.328421	0.195487	0.2709	0.522754	0.0113021	0.139232	-0.09529	-0.360187	-0.356448	-0.790891	-0.0913908	0.147883	-0.54119	-0.687946	-0.0363859	0.46412	0.283944	0.333242	0.144028	0.0924288	0.178509	0.0946921	0.147602	0.405162	0.23185	0.493214	0.442394	0.406341	0.335838	0.299993	0.264752	0.138877
992	AT1G12560	4.10092	4.135	4.33848	3.41344	3.56846	3.37917	3.70836	3.59387	4.13307	3.98458	3.71908	4.19317	3.67545	3.6027	2.61876	3.94715	0.0547978	0.191385	0.234397	0.387081	0.137766	0.0320432	0.0936482	0.116921	0.0831348	0.212242	0.456399	0.0434749	0.0805407	0.213255	0.512205	0.101801
993	AT1G12580	3.67754	3.65863	3.71468	3.65392	3.67107	3.59232	3.57437	3.47059	3.50437	3.61809	3.36576	3.10875	3.60701	3.22666	3.66378	3.58992	0.107873	0.0636951	0.0783854	0.0579458	0.0786398	0.171908	0.113387	0.139827	0.0959167	0.0663175	0.0637133	0.0901105	0.153042	0.0923505	0.0716735	0.0281899
994	AT1G12600	-0.328421	-1.38639	-2.20146	-2.89345	-0.607252	-4.17943	-1.32684	-1.22069	-0.102285	-1.23568	-1.27975	-1.98284	0.272673	-2.40379	-0.520306	-1.59809	0.425447	0.276184	0.542024	0.91689	0.125775	1.12549	0.234512	0.201519	0.61964	0.306198	0.486606	1.20017	0.339839	0.499878	0.238527	0.297207
995	AT1G12620	0.782688	0.665741	0.616466	0.750552	0.545207	0.827355	-0.17238	-0.839375	-0.647372	0.963469	0.214571	0.467021	0.164187	-0.548897	0.256347	0.131466	0.354062	0.131423	0.139581	0.092519	0.241714	0.346307	0.0350997	0.206722	0.136067	0.165993	0.256342	0.340478	0.359215	0.299236	0.132245	0.0951858
996	AT1G12640	4.5498	4.17896	4.09608	4.23991	4.25809	3.93822	3.78529	3.77546	3.67107	3.65577	3.85817	3.63644	3.58741	3.57935	3.5446	4.25426	0.0948691	0.0232744	0.0939858	0.0912204	0.0727174	0.0890166	0.149897	0.033727	0.0509101	0.121502	0.198315	0.0449883	0.0365487	0.145627	0.253323	0.0329347
997	AT1G12650	3.53302	3.39118	3.2648	3.00157	3.1592	2.90955	2.32452	2.78444	3.21188	2.87878	2.85301	2.60625	2.7449	2.40134	2.83105	3.14877	0.175818	0.135522	0.0525652	0.0506032	0.097211	0.292572	0.210169	0.453209	0.214932	0.12568	0.348184	0.156339	0.107364	0.170536	0.149985	0.00664122
998	AT1G12680	2.80073	2.66333	2.89727	2.29773	2.72487	2.43726	2.63231	2.86397	2.60062	2.85301	2.91962	1.57659	2.98274	2.80793	2.88124	2.84461	0.14726	0.0446266	0.126994	0.217932	0.118454	0.305497	0.14439	0.0221528	0.0752637	0.29554	0.176706	0.65761	0.0401657	0.0594175	0.0586432	0.0849026
999	AT1G12700	-0.00966655	-0.139504	-0.051833	0.0377199	-0.293059	1.12579	-0.130948	-0.209635	-0.985014	0.0515973	-0.917073	-0.571434	0.35967	-0.86066	-1.78296	-1.59809	0.0532151	0.352337	0.426065	0.207269	0.0890073	0.744697	0.474726	0.189801	0.562323	0.115736	0.497887	0.030096	0.585112	0.252304	0.60654	0.415666
1000	AT1G12710	1.35724	1.90341	2.21814	2.29773	1.75035	2.32441	2.29484	2.41087	1.35833	2.4259	2.50644	2.69501	2.16765	2.12127	1.66966	2.27296	0.307577	0.370197	0.188598	0.200279	0.0867241	0.208152	0.102686	0.161416	0.244868	0.166822	0.245724	0.224678	0.15728	0.100745	0.206276	0.201039
1001	AT1G12730	0.256347	0.802809	0.2709	1.53542	1.47196	0.933139	-0.789833	0.495881	-0.647372	-1.51341	0.214571	0.900105	0.0440951	0.839746	-0.671174	0.131466	0.315242	0.145418	0.367446	0.213735	0.22596	1.10137	0.465019	0.0682765	0.226021	0.792239	0.20855	0.340016	0.239778	0.390815	0.6394	0.372064
1002	AT1G12740	3.72208	3.62218	4.76894	3.41344	3.99709	3.6252	5.31588	4.71976	4.06969	4.38952	4.75203	4.37709	4.37014	4.21587	3.69882	3.99913	0.0827299	0.27256	0.187461	0.141113	0.142715	0.223512	0.141132	0.229839	0.249566	0.0377228	0.24664	0.194666	0.0624154	0.0905614	0.309311	0.0873928
1003	AT1G12750	2.219	1.95877	2.65447	2.19767	2.08503	1.82456	2.44436	2.44946	2.07357	2.03234	2.8057	1.89528	2.50461	1.61644	1.66966	2.07639	0.118166	0.151321	0.0672594	0.0206675	0.136468	0.179874	0.145949	0.131751	0.149295	0.304127	0.449211	0.120923	0.206882	0.257523	0.173016	0.144281
1004	AT1G12760	4.69281	4.63334	4.94177	4.5912	4.73644	4.56147	4.63262	4.50187	4.25438	4.37214	4.73846	4.62785	4.5806	4.47494	4.29251	4.53421	0.04121	0.0502804	0.0387274	0.0609637	0.0793648	0.0475335	0.128023	0.104458	0.049163	0.104408	0.135599	0.103795	0.0635793	0.048753	0.185714	0.0439036
1005	AT1G12770	2.63598	2.21871	2.26124	2.56416	2.10694	2.88263	1.98571	2.39366	2.63878	2.38051	2.24502	2.71354	1.36389	2.58686	1.96942	2.89224	0.101246	0.111756	0.0464531	0.0132391	0.157113	0.00719935	0.193364	0.276331	0.182553	0.06935	0.240497	0.375329	0.296021	0.208903	0.230344	0.210934
1006	AT1G12775	0.486914	-0.379567	0.0338226	-0.849046	-0.41038	-1.1053	0.192928	0.0454399	0.323624	0.0515973	-0.635204	0.364776	-0.54119	-2.03836	-0.145358	-0.684225	0.474159	0.256903	0.320377	0.483023	0.0515086	0.62002	0.580389	0.29371	0.243366	0.0532766	0.224519	0.0263677	0.119488	0.654733	0.457388	0.0836569
1007	AT1G12780	2.93807	4.45494	3.34252	4.15536	4.4639	4.39679	2.68431	3.16375	3.21188	3.03781	3.09277	2.17883	2.99601	2.94284	3.72836	3.22911	0.272142	0.442476	0.544443	0.218157	0.230507	0.371768	0.24375	0.454362	0.0421463	0.219498	0.469349	0.161145	0.0705984	0.0955308	0.198006	0.333796
1008	AT1G12790	-4.17943	-0.305853	-0.788553	0.34583	0.229689	0.933139	-1.49387	-1.12073	-2.08357	-1.91817	-2.104	-0.395842	-0.73864	-1.33111	-2.21434	-0.316946	1.37906	0.33395	0.384784	0.480082	0.310134	1.43079	0.405597	0.357633	0.295133	0.53643	0.750227	0.233107	0.747104	0.343032	0.602126	0.170168
1009	AT1G12800	2.97702	3.09486	3.01401	3.70015	3.18625	4.28888	2.89774	2.57574	3.18959	2.4259	2.71339	3.2485	2.19495	3.04413	3.5864	4.19569	0.170691	0.148603	0.0741739	0.215461	0.133255	0.500829	0.156802	0.355395	0.337439	0.26982	0.560738	0.413331	0.302639	0.132166	0.272345	0.284651
1010	AT1G12810	2.95718	2.74629	3.01401	2.46417	2.70357	2.79633	3.08847	3.04331	3.25705	2.86492	2.91051	3.40773	3.24767	2.9568	2.68005	2.33441	0.0335846	0.15969	0.0290663	0.13446	0.0887181	0.140349	0.114181	0.077331	0.224146	0.0776733	0.245089	0.696742	0.194345	0.104889	0.096145	0.112894
1011	AT1G12820	4.00315	3.65863	4.08473	3.95773	3.53717	3.6556	3.72596	3.74078	3.99659	3.59351	3.51158	3.86794	3.72557	3.6027	3.71343	4.0751	0.127894	0.077294	0.170563	0.0594943	0.0560008	0.0650406	0.120413	0.0425249	0.0747377	0.0877211	0.0656462	0.0617524	0.022052	0.105513	0.0828769	0.0977931
1012	AT1G12830	2.219	2.20741	2.26124	2.43862	2.30165	1.97763	2.49773	2.4012	2.70441	2.82306	2.53951	2.64703	2.32899	2.69683	2.48834	2.11236	0.199628	0.116452	0.285901	0.178191	0.0684961	0.238796	0.128027	0.0784872	0.0863537	0.325129	0.079714	0.0651653	0.178397	0.0611153	0.163015	0.032963
1013	AT1G12840	6.35444	6.35571	6.08183	6.2017	6.27615	6.55555	6.37337	6.3995	6.14801	6.37935	6.23816	6.20328	6.29476	6.22379	6.26924	6.19861	0.0167865	0.088994	0.0863762	0.010644	0.0296744	0.191058	0.00983068	0.0623753	0.104393	0.0622123	0.0641293	0.00233825	0.01632	0.0179863	0.0397683	0.0995206
1014	AT1G12845	-0.00966655	1.05814	-1.12073	0.431817	0.445846	0.933139	0.930415	-0.164464	1.78817	0.58852	-0.516724	-0.395842	0.541415	0.166782	0.0753166	0.99155	0.352164	0.656349	0.605155	0.301966	0.276645	0.575486	0.34297	0.23003	0.435509	0.129406	0.214508	0.480595	0.205042	0.432932	0.232616	0.122036
1015	AT1G12850	4.16342	4.11758	4.10957	3.94988	3.8536	3.81026	4.03431	4.09704	4.09567	4.26087	4.0217	3.98674	3.99891	4.00315	3.84171	3.95558	0.0555817	0.0481458	0.0366484	0.0754642	0.061005	0.103952	0.0270455	0.0554871	0.0225759	0.0760906	0.0733973	0.0378818	0.0713272	0.0811828	0.216435	0.0497945
1016	AT1G12860	0.256347	0.244972	0.616466	0.879232	0.314604	1.12579	-0.034223	-0.424399	-0.356448	-0.306584	-0.783958	-0.23499	-0.945848	0.0693262	0.166782	1.58583	0.450418	0.379331	0.137509	0.190598	0.18579	0.314956	0.219316	0.254511	0.353242	0.234493	0.218245	0.753346	0.137003	0.312309	0.287114	0.191435
1017	AT1G12880	0.134741	0.478026	-1.12073	-0.660302	0.145753	-1.54536	-1.2493	-1.71938	0.888504	-0.605058	-0.395842	-1.2493	-0.209635	-0.86066	-0.0363859	0.131466	0.177237	0.407673	0.29599	0.223195	0.148765	0.59088	0.886191	0.285294	0.345472	0.424309	0.197669	0.369029	0.734343	0.243398	0.162304	0.249347
1018	AT1G12900	3.9426	4.0663	4.73133	5.19125	3.99125	6.20772	5.70296	5.03222	4.96012	3.84614	4.79881	5.92889	2.24281	5.41452	5.62167	6.08695	0.446501	0.525035	0.105609	0.240911	0.42551	0.186002	0.207066	0.3645	0.494782	0.473608	0.635651	0.961881	0.902218	0.393044	0.47987	0.257963
1019	AT1G12910	3.57146	3.45734	3.12576	2.94148	3.31403	3.57425	3.27792	3.66945	3.32459	3.5093	3.63884	3.36845	3.51	3.26453	3.27635	3.00775	0.121303	0.0705788	0.15946	0.295773	0.0366439	0.225397	0.305504	0.116632	0.0480486	0.125182	0.236941	0.107724	0.0789432	0.0594827	0.165869	0.0935954
1020	AT1G12920	5.76693	5.43068	5.4977	5.45429	5.42304	5.21591	5.55085	5.70436	5.39599	5.58383	5.51844	5.00295	5.55216	5.29445	5.51964	5.3621	0.0948656	0.0313572	0.0254879	0.0390756	0.0255534	0.213925	0.0482135	0.0872932	0.0823245	0.0280595	0.0234664	0.240853	0.060097	0.03385	0.0858721	0.0104584
1021	AT1G12930	2.99629	2.37964	3.01401	2.81768	2.87048	2.90955	2.4601	2.44946	1.85068	2.75319	2.40315	2.7353	2.80814	2.336	2.41971	2.5917	0.0816611	0.223819	0.0278414	0.0747044	0.0482003	0.068266	0.0669316	0.159385	0.340425	0.137954	0.115127	0.362987	0.0527778	0.0753086	0.197083	0.146935
1022	AT1G12950	1.90115	1.83108	2.59818	0.596067	0.912931	-0.263349	2.91693	2.49091	2.77368	3.11329	2.97718	3.32909	2.26484	2.31435	1.05943	1.5362	0.11687	0.0272056	0.474566	0.234322	0.122876	1.10206	0.18137	0.42143	0.0275408	0.35992	0.284213	0.496866	0.170108	0.135873	0.255433	0.194969
1023	AT1G12970	2.5373	2.63916	2.32769	2.02663	2.68093	2.20872	2.03003	2.0725	1.52091	2.38051	2.41845	1.95925	2.46424	2.14389	2.2405	2.11236	0.101005	0.174012	0.0311003	0.181744	0.160642	0.0907354	0.106486	0.156941	0.366458	0.212761	0.0805512	0.0866298	0.212767	0.110788	0.155385	0.0862905
1024	AT1G12990	2.28043	2.42935	2.06372	2.83424	2.54018	2.97903	2.82116	2.81812	2.34947	2.44552	2.43124	3.16064	2.65384	3.01236	3.13799	2.73951	0.0777565	0.0764841	0.171259	0.0456064	0.150434	0.339485	0.136927	0.0610975	0.15323	0.0762235	0.194839	0.120855	0.147625	0.0236956	0.192953	0.0682942
1025	AT1G13000	3.38346	3.514	2.87111	3.39002	3.63662	3.17739	3.05056	2.98404	3.03487	3.60153	3.13276	2.91693	3.51998	3.27363	3.41419	3.51286	0.0448733	0.0929702	0.178901	0.186632	0.0794111	0.0223656	0.0407713	0.0948378	0.142013	0.0921196	0.0389464	0.080219	0.121399	0.0473249	0.0743636	0.133419
1026	AT1G13020	4.44905	4.47386	4.33012	4.46733	4.59052	4.10904	4.08237	4.06529	4.55871	4.49765	4.12673	4.50519	4.39995	4.56914	4.60784	4.37282	0.065837	0.0400467	0.119887	0.0829664	0.0281048	0.0454351	0.0508776	0.138087	0.136508	0.0570276	0.103684	0.0376713	0.109268	0.0461433	0.0833807	0.0466954
1027	AT1G13030	1.94322	1.90341	2.19845	2.07819	1.75035	1.4496	1.88369	1.66315	-0.102285	2.08369	2.01949	2.34624	2.11119	2.52057	2.17529	2.11236	0.178754	0.116001	0.0981509	0.0491901	0.178109	0.150375	0.283233	0.215539	0.776339	0.22994	0.244682	0.114844	0.0704595	0.191031	0.0317715	0.0970337
1028	AT1G13040	1.29853	0.632332	0.482465	1.22328	0.855688	0.31078	-0.201003	-0.930761	-0.647372	0.433663	0.421553	0.737746	0.453304	0.897045	0.551862	0.46412	0.38348	0.1185	0.0913905	0.642514	0.217085	0.19775	0.121361	0.406191	0.134542	0.212044	0.460626	0.475841	0.161153	0.0478048	0.40948	0.176991
1029	AT1G13050	-0.520306	0.355443	-0.511242	0.34583	0.229689	-0.783958	-0.09529	0.201305	-0.356448	-0.182037	-0.184596	0.364776	0.541415	0.347877	-0.520306	0.362032	0.603522	0.120851	0.436895	0.187509	0.154174	0.556287	0.332015	0.298821	0.323044	0.410542	0.226103	0.613416	0.0746412	0.240766	0.251541	0.219832
1030	AT1G13060	5.82169	5.62807	5.57654	5.46881	5.6615	5.39852	5.60334	5.58922	5.79554	5.80775	5.29683	5.39745	5.6631	5.60057	5.42561	5.43878	0.110662	0.132304	0.0230371	0.0534515	0.0257097	0.0446234	0.0235642	0.0463912	0.0692894	0.0719977	0.117789	0.0399253	0.0391928	0.0685005	0.049438	0.0721725
1031	AT1G13080	2.91693	5.14712	4.60535	4.51899	5.00398	4.96001	5.47089	5.89956	4.59232	5.06887	5.91243	5.89439	6.2818	6.02122	6.04006	4.60983	0.603788	0.122321	0.354282	0.13244	0.0635675	0.532616	0.0744279	0.424376	0.305289	0.440139	0.499525	0.268604	0.203607	0.122221	0.485318	0.214168
1032	AT1G13090	1.23193	2.76	2.01913	2.80036	3.0095	3.24077	2.39029	2.69425	2.07357	2.57181	2.65151	2.15112	2.54668	2.35562	2.74538	2.89224	0.493504	0.256453	0.248691	0.0248021	0.177015	0.458181	0.12197	0.14514	0.252285	0.196722	0.230946	0.123762	0.153296	0.140736	0.373121	0.190501
1033	AT1G13100	1.75035	2.03522	1.67907	1.96873	2.11714	2.02725	2.45035	2.52961	1.19507	2.38051	2.61189	2.0906	2.13678	2.40134	2.17529	2.00435	0.0561535	0.182021	0.270953	0.202232	0.0922837	0.445723	0.193188	0.155331	0.43386	0.0446796	0.122129	0.284756	0.13969	0.113364	0.198031	0.0546153
1034	AT1G13110	3.98611	5.3674	4.66681	4.95086	5.36242	5.42713	5.06816	5.32911	4.76259	5.01434	4.69894	4.64398	5.21483	5.04316	5.06887	5.22567	0.452333	0.128854	0.192346	0.137436	0.0287707	0.193291	0.209352	0.109965	0.235029	0.302291	0.06473	0.127148	0.129891	0.141561	0.178797	0.0821359
1035	AT1G13120	3.33022	3.09486	3.20737	3.00157	3.43749	2.64096	2.9442	3.15749	2.9568	3.53007	3.2014	3.45851	3.04875	3.25304	3.19714	2.80222	0.221049	0.0524608	0.0576742	0.232194	0.0392681	0.0557828	0.0879131	0.11289	0.0622759	0.14021	0.309062	0.228804	0.0479963	0.185095	0.0819508	0.150405
1036	AT1G13130	-4.17943	1.46895	0.548041	0.0377199	0.891346	-0.037039	0.53122	0.530489	0.488789	0.58852	-0.184596	1.15535	0.35967	-3.13452	-2.21434	0.912931	1.94196	0.400112	0.423872	0.498373	0.137863	0.0903967	0.291719	0.215627	0.356388	0.513933	0.419009	0.0427265	0.350581	0.610443	1.35106	0.159435
1037	AT1G13145	-0.520306	-1.14205	0.2709	-0.363601	0.351731	0.585086	0.911754	0.613229	0.767441	-0.455506	-0.184596	1.3379	-0.0683183	-0.037039	-0.671174	0.253935	0.237142	0.559588	0.263407	0.133266	0.212759	0.280492	0.223408	0.350863	0.442145	0.21684	0.411706	0.924572	0.191987	0.220023	0.24208	0.185416
1038	AT1G13160	4.8028	4.4391	4.37764	4.84791	4.53319	4.20703	4.15928	4.07193	4.49723	4.86399	4.1204	4.22529	4.20098	4.47222	4.56375	4.50825	0.100486	0.168579	0.174889	0.186287	0.070916	0.0167956	0.109061	0.112561	0.0956557	0.12189	0.112953	0.134327	0.147244	0.02557	0.104605	0.0845042
1039	AT1G13170	4.42141	4.08611	4.13502	4.11448	3.90553	4.19912	3.86641	3.89998	4.14795	4.41803	4.18989	3.86794	4.06651	3.8841	4.1791	4.21005	0.131364	0.101371	0.0562017	0.101889	0.0124976	0.106807	0.083096	0.122463	0.0547579	0.0511303	0.12249	0.206091	0.0309608	0.0822034	0.153922	0.0235507
1040	AT1G13180	2.73596	2.79351	2.32769	2.73138	2.83288	2.70657	2.2551	2.51425	2.8968	2.24942	2.22432	2.51958	2.3706	2.55551	2.55198	2.61891	0.176029	0.275285	0.0362561	0.275815	0.119684	0.0229755	0.246149	0.159585	0.0918248	0.244871	0.123775	0.351502	0.0791001	0.0805094	0.0652592	0.097321
1041	AT1G13190	3.89104	3.89518	3.55261	4.0542	4.01231	4.24759	3.53617	3.72389	3.78293	3.65577	3.4354	3.58207	3.8919	4.00315	4.21129	3.73634	0.00583899	0.0625069	0.0781436	0.0720538	0.0634172	0.265367	0.047273	0.045822	0.037212	0.0398593	0.0302691	0.146547	0.05512	0.086723	0.189234	0.0407842
1042	AT1G13195	1.70977	2.20741	1.59595	2.29773	2.49584	2.50154	2.2295	2.27501	1.91388	2.40149	2.46183	2.12019	2.28549	2.66773	2.80639	2.48939	0.297281	0.155999	0.234539	0.214647	0.113513	0.237146	0.0691562	0.0789291	0.215422	0.297389	0.15054	0.0529717	0.1498	0.0724639	0.158386	0.107649
1043	AT1G13210	4.37709	4.65219	4.45482	4.57208	4.49527	4.85237	4.35506	4.37506	4.19465	4.41803	4.64003	3.80914	4.78391	4.98962	4.6681	4.29843	0.116268	0.123232	0.220268	0.132924	0.0745183	0.104199	0.0353562	0.146314	0.148656	0.152083	0.161522	0.560653	0.0891001	0.121732	0.104542	0.112187
1044	AT1G13220	3.28418	3.37527	3.2648	3.61096	3.51718	3.41419	3.51969	3.25332	3.89087	3.29956	3.6704	3.43196	3.80643	4.01246	4.40935	3.184	0.0469768	0.0533414	0.0624507	0.0493583	0.0864924	0.0495528	0.0982906	0.0519931	0.0593877	0.207339	0.108599	0.126935	0.0957707	0.0347372	0.507047	0.0878222
1045	AT1G13245	0.379077	1.53675	1.3534	1.96873	1.72162	2.73749	2.44436	2.39366	0.64419	0.510667	1.76618	1.03003	1.74543	1.84052	2.53566	2.03852	0.475696	0.219081	0.104745	0.255536	0.305268	0.0401988	0.276055	0.283834	0.333849	0.335107	0.143303	0.167128	0.203514	0.249298	0.645743	0.320455
1046	AT1G13250	1.8624	1.41784	1.59595	1.26826	1.17415	1.92664	2.65887	1.86183	1.91388	1.70541	2.63925	2.0906	1.94669	1.09958	1.34666	2.03852	0.114874	0.216547	0.288597	0.10105	0.225726	0.403227	0.244803	0.158433	0.0864879	0.137643	0.248784	0.0129743	0.256832	0.158137	0.156441	0.26601
1047	AT1G13260	2.37518	3.02672	3.2648	3.36465	3.54707	3.59232	3.71174	3.11708	2.60062	2.27296	4.07284	2.26619	3.26854	3.66076	3.50782	2.36315	0.119534	0.381302	0.29466	0.185549	0.282375	0.711509	0.626059	0.0952226	0.0631286	0.265398	0.557549	0.270201	0.215556	0.165142	0.30461	0.206085
1048	AT1G13270	1.70977	1.33635	1.89782	2.12812	2.01835	2.36354	2.60805	2.35949	2.21871	1.7373	1.99723	2.15112	1.11607	2.46469	2.30802	2.46506	0.0657006	0.164126	0.147714	0.666704	0.041061	0.137964	0.0764374	0.195611	0.226877	0.231118	0.276472	0.0684382	0.391554	0.125825	0.134493	0.11644
1049	AT1G13280	4.20779	3.97335	3.36986	3.39002	3.70448	3.81026	4.5689	4.52249	4.65608	4.25473	4.40538	4.14328	4.32065	3.55174	3.82924	3.9712	0.0752356	0.0820636	0.190992	0.227926	0.0689	0.318456	0.0691719	0.20259	0.126402	0.111192	0.27618	0.123085	0.170767	0.129865	0.0165601	0.179368
1050	AT1G13300	3.48827	3.82426	4.6468	3.12683	3.84941	3.32094	4.82643	3.65516	3.67107	3.20329	4.39204	3.10875	3.88531	3.44817	3.22009	3.39858	0.057546	0.158433	0.296967	0.400419	0.2594	0.855369	0.450261	0.0771598	0.128687	0.0871998	0.211338	0.212343	0.192123	0.0544788	0.222453	0.0579591
1051	AT1G13320	4.705	4.69519	4.49998	4.64132	4.7	4.54847	4.79647	4.91838	4.7291	4.91454	4.51461	4.60018	4.54537	4.66235	4.53121	4.56105	0.0514572	0.0506456	0.0769712	0.0527769	0.023776	0.0616013	0.0265389	0.0575351	0.0566914	0.146136	0.0906269	0.0875957	0.0235986	0.0195058	0.126116	0.0722232
1052	AT1G13330	-0.164464	-0.518259	-1.57341	-1.1053	-0.41038	-0.504415	-0.393638	0.0918782	-0.985014	0.907707	-0.0115151	-1.57341	0.164187	0.945813	0.340171	-0.684225	0.458067	0.632397	0.341946	0.790887	0.0295908	0.209847	0.143727	0.284604	0.16907	0.33692	0.416733	0.79074	0.367958	0.244278	0.393789	0.177572
1053	AT1G13340	2.28043	3.41314	1.23758	2.39366	2.54018	2.76905	1.01121	2.26394	2.39418	3.28657	1.55299	1.95925	2.91174	2.66773	2.86896	2.69454	0.344123	0.743686	0.423653	0.073501	0.219482	0.753627	0.365324	0.377083	0.201299	0.431259	0.247479	0.585301	0.213219	0.181176	0.0522246	0.0552742
1054	AT1G13350	3.03578	3.41908	3.14877	3.2955	3.47923	3.32094	2.61891	2.94767	2.67318	2.51803	2.61189	2.21366	3.32909	3.68171	3.73517	2.82116	0.0511694	0.0603748	0.0510661	0.047976	0.121591	0.242915	0.122802	0.0348596	0.130662	0.188229	0.121572	0.393619	0.0183219	0.122139	0.226675	0.163004
1055	AT1G13360	3.67754	4.32177	4.17997	3.87016	4.33465	3.68497	4.2152	4.49181	3.79883	3.76398	4.12673	4.51282	4.22198	4.27975	4.14864	4.31908	0.147102	0.0720339	0.0778234	0.121126	0.143915	0.147059	0.0666533	0.131081	0.0476038	0.122594	0.245023	0.232761	0.00349504	0.120108	0.0452553	0.110201
1056	AT1G13370	-4.17943	-3.93814	-4.8621	-4.56867	-4.97894	-4.17943	-3.65411	-1.42783	-3.84076	-0.605058	-2.56424	-1.98284	-2.64087	-0.548897	-1.78296	-2.09013	0.47875	0.228144	0.572675	0.350658	0.710115	0.473178	1.15738	0.866723	0.863362	1.20421	0.866993	0.0226259	0.287277	0.150951	0.630723	0.871022
1057	AT1G13380	2.28043	2.41985	2.44563	2.65887	2.34068	2.50154	2.26266	2.86397	2.73749	2.55573	2.77302	2.0906	2.46424	2.40134	2.2405	3.14877	0.147692	0.110323	0.100722	0.106759	0.00179778	0.121306	0.139734	0.0861144	0.0292463	0.170518	0.0382377	0.296732	0.122735	0.130903	0.0651562	0.230502
1058	AT1G13390	2.58389	3.03273	3.03889	2.58366	2.86461	3.02191	2.99847	3.03781	2.48128	2.80954	2.46183	2.46968	2.60334	3.29537	3.1859	2.99094	0.0934608	0.0848355	0.211049	0.15708	0.0403306	0.15388	0.44676	0.13023	0.0953339	0.341164	0.19562	0.224625	0.182149	0.127458	0.110815	0.257197
1059	AT1G13410	0.683093	0.510222	0.417807	-1.1053	0.545207	0.707856	-0.348054	-0.268639	0.134127	0.0515973	0.895858	-0.571434	-0.73864	-1.65299	0.0753166	0.46412	0.0552182	0.308109	0.0841696	0.711899	0.112696	0.682636	0.348172	0.760951	0.283774	0.389004	0.409732	0.030096	0.329559	0.677239	0.298258	0.198018
1060	AT1G13420	4.23181	1.08077	4.41343	0.814212	0.782688	-0.504415	2.30165	2.04154	0.134127	1.67237	2.52366	2.39719	2.28549	1.84052	0.803254	1.12895	1.0794	0.934546	0.440168	1.02555	0.493873	1.22259	0.321775	0.435216	0.38008	0.199619	0.53585	0.143438	0.232872	0.349729	1.02145	0.0378963
1061	AT1G13430	0.683093	1.10278	-0.276443	0.596067	0.485817	1.12579	-2.56424	-2.87873	-1.44851	-3.298	-4.13002	-2.59796	-1.95019	-4.16375	-3.76561	0.838886	0.170405	0.398177	0.303194	0.232774	0.228533	2.17943	0.562036	0.803507	0.645756	0.749824	1.61645	0.583824	0.0886994	0.399624	1.43902	0.0929602
1062	AT1G13440	8.72258	9.03413	8.59388	8.85373	8.65785	8.75361	8.8174	8.8174	9.03413	9.03413	8.75361	8.98456	8.5652	8.72258	8.53849	8.89062	0.19002	0.227394	0.244352	0.18071	0.171012	0.0323419	0.0395823	0.135699	0.0538101	0.151169	0.137414	0.115473	0.0628049	0.0888577	0.106008	0.117295
1063	AT1G13450	2.68792	3.08764	2.69683	3.39002	2.98054	3.24077	2.81236	3.05485	2.9568	2.90772	2.88921	2.60625	2.86591	2.57107	2.77547	3.02553	0.109478	0.163917	0.19183	0.192467	0.01259	0.0262514	0.0492648	0.112931	0.0967504	0.118698	0.188444	0.052564	0.0544322	0.0966286	0.176349	0.0061703
1064	AT1G13460	2.99629	2.97325	3.17854	2.56416	2.96944	2.56891	3.05056	2.97815	2.86552	2.87878	2.81807	2.54061	3.23554	2.92905	2.9705	3.14877	0.0607511	0.055141	0.083776	0.240974	0.107833	0.0639626	0.0366438	0.10416	0.270412	0.11464	0.123189	0.189158	0.134049	0.0542758	0.102525	0.0558487
1065	AT1G13480	-2.45126	-1.2696	-1.88053	-1.72515	-4.97894	-2.25856	-0.479795	-1.5492	-2.08357	-0.455506	0.147201	-1.57341	-1.50207	0.4322	-0.391444	-2.09013	0.538036	0.115472	0.357598	1.32562	1.23367	1.08692	0.379578	0.383738	0.220515	0.386761	0.833746	0.679735	0.985389	0.600366	0.17549	0.446266
1066	AT1G13500	-0.520306	-1.8754	0.482465	-1.72515	-1.59809	-1.54536	-0.681082	-1.02173	-3.84076	-3.298	-0.917073	-4.2572	-1.95019	-0.687946	-3.76561	-2.09013	0.540108	0.772507	0.616181	0.918468	0.40324	0.137883	0.309157	0.467805	1.06763	0.652054	0.334766	1.11456	0.416558	0.284124	0.900103	0.220992
1067	AT1G13510	1.45751	0.946404	1.76502	0.814212	0.445846	0.457666	1.50686	1.0483	1.19507	0.510667	1.60451	1.38781	1.44989	0.4322	-0.391444	0.362032	0.350674	0.289359	0.29943	0.585882	0.313412	0.19104	0.142224	0.330965	0.0160326	0.306242	0.144867	0.337955	0.242844	0.261094	0.696713	0.408034
1068	AT1G13520	-1.79329	0.991374	-0.393638	-0.514386	0.485817	0.31078	-0.479795	0.166317	-0.102285	0.433663	0.282463	-0.110224	0.896761	0.839746	0.853657	-0.927347	0.669585	0.0925758	0.188937	0.0416368	0.118241	0.19775	0.0743925	1.40595	0.153479	0.436801	0.498126	0.337786	0.109014	0.392293	0.409007	0.394109
1069	AT1G13530	1.16787	0.802809	0.672679	0.814212	1.14108	1.97763	1.65744	1.66315	1.85068	0.907707	1.82236	1.57659	1.67714	1.58071	1.80943	-0.160966	0.173122	0.147223	0.142667	0.192392	0.103493	0.0634279	0.268655	0.383719	0.302279	0.275554	0.395918	0.152445	0.154556	0.0823202	0.26001	0.310871
1070	AT1G13540	-4.17943	-1.66119	-1.57341	-2.19707	-1.59809	-0.783958	-0.034223	-0.681082	-3.84076	-0.985867	-1.27975	0.661535	-0.945848	-1.07872	-1.02585	-4.71152	0.766049	0.495468	0.452073	1.21806	0.199962	0.0632715	0.281239	0.0925873	0.971325	0.473899	0.634344	0.586389	0.558017	0.287049	0.516078	1.05543
1071	AT1G13550	-0.764022	-0.599556	-1.57341	-1.72515	-0.961949	-0.783958	-1.59963	-1.88053	-1.44851	-3.298	-1.499	-2.59796	-0.209635	-1.33111	-4.97894	-4.71152	0.354134	0.398643	0.567526	0.41147	0.597081	0.380701	0.733883	0.271932	0.182332	0.701334	0.518742	1.40902	0.281844	0.169219	1.3454	1.17542
1072	AT1G13560	4.55814	4.65574	4.45482	4.67939	4.59052	4.59313	4.70451	4.70462	4.75304	4.65004	4.39995	4.49453	4.66289	4.33025	4.48521	4.68872	0.0482188	0.0749646	0.0833751	0.0836023	0.0532894	0.000719856	0.101125	0.11387	0.0226593	0.0779054	0.0737987	0.0708472	0.104386	0.0187386	0.0319395	0.111818
1073	AT1G13570	1.8624	2.48027	2.30579	1.7976	2.17785	2.39942	2.53806	3.08262	2.12036	2.49838	2.35483	2.17883	2.7449	2.27594	2.21573	1.96901	0.16263	0.0382816	0.155491	0.3227	0.0403862	0.209234	0.170995	0.160797	0.0635111	0.177035	0.142341	0.0996751	0.100695	0.0419379	0.0338777	0.154483
1074	AT1G13580	3.11336	2.97325	2.8345	2.85014	2.83936	2.47081	3.23458	3.18503	3.21188	3.03781	3.2195	2.58523	3.32909	3.21333	2.91648	2.78319	0.0977056	0.0195902	0.0333627	0.0559725	0.099195	0.11301	0.156947	0.254025	0.0895574	0.0864231	0.18187	0.194406	0.134774	0.034109	0.104489	0.01088
1075	AT1G13590	2.8465	3.20743	2.59818	3.30894	3.6077	3.43248	3.32459	3.28261	3.78293	3.5561	3.5551	2.81817	3.30487	3.61989	3.98326	3.08809	0.20395	0.212058	0.136514	0.256494	0.153077	0.214886	0.104235	0.118811	0.148685	0.0997453	0.593867	0.478149	0.202312	0.0632985	0.459747	0.0929766
1076	AT1G13600	-1.79329	-0.938996	-2.20146	-0.514386	0.421553	0.139232	-3.04528	-1.31212	-2.08357	-1.91817	-4.13002	-1.2493	-1.20449	-0.158214	0.955944	-0.684225	0.622135	0.0573262	0.678154	0.394521	0.510094	0.592328	0.948821	0.988824	0.529427	0.510075	0.876485	0.193623	0.211529	0.0365732	0.785954	0.316395
1077	AT1G13610	-4.17943	-5.04639	-3.50874	-4.56867	-3.50874	-2.25856	-1.81546	-1.22069	-3.84076	-3.298	-0.0115151	-1.57341	-4.4181	-1.33111	-3.76561	-4.71152	0.25242	1.01948	0.780633	0.846045	0.561972	0.16506	0.97929	0.855312	0.553229	0.331546	0.266812	0.122003	0.696521	0.551989	0.315729	0.102251
1078	AT1G13620	-0.164464	-0.938996	-1.88053	-0.660302	-0.184596	-0.504415	-0.620016	-1.42783	-0.985014	-0.790891	0.606398	-0.988767	-1.20449	-0.158214	-2.85094	-0.316946	0.327987	0.183366	0.681556	0.297649	0.252805	0.270504	0.35442	0.383976	0.18786	0.557548	0.463679	1.38842	0.343266	0.37761	0.772144	0.271928
1079	AT1G13630	0.134741	-0.780886	-0.176078	0.879232	-0.243614	-1.1053	-0.348054	-0.479795	-1.44851	0.253935	-1.09418	-0.571434	0.453304	-0.037039	0.620618	-0.0194839	0.339486	0.440518	0.138287	0.623454	0.114523	0.763425	0.45158	0.0808521	0.49371	0.254775	0.400145	0.568391	0.109266	0.140635	0.30213	0.252939
1080	AT1G13635	0.683093	1.78959	0.34583	0.431817	0.670433	0.585086	1.26291	2.02814	1.96892	1.97553	1.4384	1.53083	1.44989	0.782688	0.853657	1.4279	0.399537	0.348591	0.380766	0.222877	0.0955778	0.162393	0.0782502	0.169422	0.170591	0.380807	0.206707	0.0832729	0.154667	0.361975	0.276803	0.336908
1081	AT1G13640	4.0543	3.27895	4.2788	3.95773	3.61055	3.54053	4.34908	3.82262	3.82784	3.24353	4.32128	3.55879	4.29939	3.22666	3.49951	3.83653	0.282558	0.384216	0.104062	0.288984	0.265635	0.469532	0.127832	0.186371	0.172409	0.255332	0.134608	0.294171	0.226393	0.17213	0.185029	0.167246
1082	AT1G13670	3.19297	2.14598	3.5938	2.76673	3.03121	2.2835	3.65657	2.99147	2.31064	1.92283	3.36576	3.05878	3.5015	2.40134	2.3639	2.5917	0.431284	0.505091	0.106889	0.627716	0.364182	0.515793	0.324766	0.246223	0.0965543	0.488642	0.38438	0.0924325	0.414719	0.107579	0.371518	0.0730446
1083	AT1G13690	2.71225	2.42935	2.78592	2.56416	2.22026	2.2835	2.59729	2.75646	2.8968	2.59478	2.46183	2.64703	2.56615	2.40134	1.7279	2.3907	0.086166	0.100207	0.180131	0.140886	0.0415637	0.120546	0.0703483	0.114253	0.141009	0.166082	0.126506	0.265242	0.107832	0.0364652	0.236585	0.21367
1084	AT1G13700	-0.764022	2.72291	-1.88053	2.19767	2.2305	2.73749	0.504116	0.923429	1.09625	0.793272	1.09806	0.0158375	1.16819	0.996314	2.2834	0.253935	0.934359	1.06906	0.92491	0.280333	0.270924	0.604196	0.699288	0.137719	0.147575	0.728324	0.396956	0.527032	0.289625	0.0519566	0.585332	0.35644
1085	AT1G13710	-0.520306	-3.35773	-0.511242	0.596067	-3.04528	1.51538	-1.2493	-2.03836	-3.84076	-4.84523	-0.783958	-0.783958	-4.4181	0.258541	-0.839375	-0.483637	1.27181	1.13845	0.884544	1.52966	0.329067	1.53037	1.08306	0.345416	1.26866	1.01099	0.503005	0.622064	1.42173	1.54833	1.14889	0.462328
1086	AT1G13730	4.62637	4.52924	4.35613	4.20246	4.48041	4.23591	4.43391	4.48566	4.94755	4.73858	4.60649	4.58969	4.34657	4.37953	4.47357	4.30605	0.092308	0.0856375	0.0749867	0.0321067	0.0627829	0.112669	0.0980479	0.0485974	0.132276	0.0247663	0.132852	0.0332813	0.0932876	0.0438246	0.0893348	0.0775212
1087	AT1G13740	1.50967	1.41784	0.844237	1.22328	0.912931	0.933139	1.69934	1.37375	1.52091	0.963469	0.978263	1.74822	0.82983	0.659614	1.83685	1.19615	0.116166	0.337131	0.117557	0.236532	0.128577	0.0154729	0.10976	0.403065	0.222219	0.179608	0.55995	0.339161	0.210189	0.248081	0.202864	0.21692
1088	AT1G13750	2.99629	2.77686	2.26124	2.81768	2.75808	2.56891	2.12489	2.46063	2.17127	2.29497	2.53951	2.26619	2.83936	2.22845	2.2834	2.44234	0.0653074	0.206042	0.213915	0.0625804	0.0711292	0.0568407	0.227736	0.250617	0.104353	0.251341	0.163277	0.208937	0.0651393	0.192291	0.123601	0.140879
1089	AT1G13770	1.61269	1.33635	1.86991	1.40277	1.42479	1.37289	1.38781	1.44124	1.96892	1.7373	1.55299	0.737746	1.88071	1.09958	1.63574	1.58583	0.0122844	0.0500153	0.236684	0.104372	0.0624732	0.137486	0.154011	0.106307	0.057436	0.107219	0.0165065	0.63825	0.0907307	0.120648	0.0914792	0.0281133
1090	AT1G13780	1.29853	1.02935	-0.635204	0.431817	0.807411	0.457666	0.802809	1.08745	1.66085	1.50136	0.752251	-0.110224	0.953665	0.897045	1.05943	-0.160966	0.208886	0.0991182	0.660123	0.154342	0.0929976	0.280608	0.233755	0.158492	0.115245	0.207599	0.310836	0.474985	0.0177616	0.280293	0.0745679	0.291221
1091	AT1G13790	-2.45126	-1.14205	-3.50874	-2.89345	-4.16375	-4.17943	-1.49387	-1.88053	0.323624	-0.605058	-0.783958	-0.783958	-1.50207	-1.65299	-1.499	-0.483637	0.0480572	0.282027	0.287591	0.402868	0.857391	1.83652	0.395712	0.227782	0.666292	0.116586	0.156163	0.285012	0.337108	0.345534	0.274417	0.844197
1092	AT1G13800	-0.00966655	-1.14205	0.0338226	-1.1053	-0.243614	-0.783958	-0.681082	-0.164464	0.323624	0.253935	-0.783958	-1.98284	-0.370839	-0.158214	-0.266639	-1.23331	0.13552	0.170118	0.222942	0.205788	0.0920211	0.0632715	0.101195	0.0921825	0.172767	0.505973	0.176521	1.34708	0.0536431	0.121446	0.126579	0.213006
1093	AT1G13810	1.35724	1.19399	1.27636	1.35724	1.28832	0.31078	1.34707	1.81296	1.66085	1.21631	1.34438	1.85883	1.40999	1.65002	1.99424	-0.0194839	0.147356	0.229656	0.104333	0.111672	0.170526	0.784095	0.151285	0.337571	0.088942	0.215587	0.171527	0.134685	0.265067	0.160507	0.265042	0.431534
1094	AT1G13820	0.256347	1.17101	1.49935	1.40277	1.14108	1.76595	1.61563	1.37375	1.09625	1.26802	0.939498	1.74822	0.35967	1.04541	1.7279	1.7765	0.32059	0.0806507	0.130393	0.145573	0.174135	0.0422384	0.311679	0.103778	0.313014	0.367956	0.25292	0.518452	0.208163	0.0745225	0.310662	0.0912861
1095	AT1G13830	2.01663	2.30929	2.56409	1.44989	2.27501	1.37289	2.65094	2.34947	2.26619	2.48049	2.4762	3.49429	2.65384	2.12127	1.8624	2.56502	0.034691	0.135257	0.137074	0.0677157	0.144794	0.565288	0.0152344	0.0516998	0.100414	0.0474889	0.141106	0.579463	0.12371	0.0399218	0.260662	0.152572
1096	AT1G13860	2.68792	2.22977	2.48403	1.62092	2.36634	2.02725	2.44436	2.09482	2.12036	2.20022	2.15218	1.82343	1.8189	2.18668	2.39872	2.71585	0.0625863	0.244941	0.0520592	0.152591	0.0946623	0.193075	0.210893	0.161736	0.170493	0.155325	0.326715	0.146561	0.181774	0.126138	0.0519618	0.198169
1097	AT1G13870	1.97763	1.80403	1.7101	1.7279	2.06372	1.82456	2.35382	2.09482	2.26619	1.86046	2.15218	1.4384	2.21871	1.92364	2.41971	1.89193	0.141262	0.168232	0.235456	0.180265	0.166384	0.116685	0.112022	0.100128	0.424072	0.0430479	0.0618393	0.448483	0.034919	0.12313	0.179559	0.0243163
1098	AT1G13880	2.80073	3.11191	2.93411	2.81768	3.09494	3.37917	3.2981	3.37896	2.60062	3.29956	3.54682	3.09001	3.20994	3.47648	3.20968	3.04016	0.0913013	0.121789	0.156379	0.279113	0.100108	0.141386	0.0296553	0.104526	0.165591	0.131162	0.188575	0.185632	0.0827137	0.156787	0.0708622	0.0574327
1099	AT1G13900	3.97033	3.99725	3.85162	4.18451	3.98162	4.0716	4.10505	3.82618	3.78293	4.13074	3.95273	3.82849	3.95234	3.97305	4.30303	4.36356	0.0457545	0.0843705	0.0935322	0.0951289	0.0441164	0.192977	0.135156	0.105404	0.155215	0.171065	0.0779639	0.267115	0.0707681	0.144932	0.125034	0.0611097
1100	AT1G13910	0.256347	1.35569	0.482465	0.34583	0.912931	1.4496	0.53122	1.02684	0.134127	0.58852	1.06367	0.364776	0.615563	1.04541	1.13956	0.362032	0.270359	0.341998	0.217712	0.27635	0.0718054	0.560493	0.198459	0.145827	0.309748	0.411622	0.191678	0.0723515	0.190391	0.0807612	0.210294	0.273011
1101	AT1G13920	0.856296	1.08077	0.898116	0.596067	0.485817	0.457666	0.621315	0.802809	0.64419	0.433663	0.895858	0.147883	1.01121	0.721142	1.52935	0.46412	0.163017	0.558047	0.312005	0.0714942	0.312808	0.410633	0.371061	0.185344	0.0332809	0.300653	0.0856685	0.56191	0.100273	0.345012	0.314618	0.29232
1102	AT1G13930	7.91816	7.49764	8.01716	7.47621	7.68395	7.85106	7.76382	7.40224	7.47865	7.04015	7.75148	7.70287	7.36404	6.73877	6.81254	7.78098	0.11892	0.2108	0.170001	0.135201	0.0210607	0.362279	0.187658	0.281443	0.120748	0.328264	0.172344	0.0284564	0.176879	0.145794	0.347111	0.108246
1103	AT1G13940	2.95718	2.99634	2.66996	3.01633	3.18625	3.43248	2.82116	2.49799	2.80412	2.97733	2.74854	1.82343	2.79199	2.66773	2.79051	2.3907	0.0741362	0.117746	0.13933	0.148288	0.102761	0.702617	0.145007	0.0975321	0.136186	0.197542	0.158536	0.688386	0.056556	0.206739	0.0861183	0.221336
1104	AT1G13950	2.95718	2.50644	2.98447	2.58366	2.61154	2.20872	2.80717	2.81084	2.83632	2.49838	2.79357	2.51958	2.3706	2.02632	1.75735	2.76053	0.150335	0.142722	0.141771	0.042287	0.00540395	0.461969	0.082799	0.0702994	0.0641536	0.0782132	0.075016	0.186115	0.079181	0.0354978	0.341872	0.0303807
1105	AT1G13960	3.51884	3.69738	3.18951	3.54317	3.80643	3.86621	3.27477	3.4354	3.21188	3.45048	3.75455	3.2485	3.71696	3.57935	3.22009	3.95558	0.0756409	0.0870613	0.211575	0.131149	0.0397228	0.000389388	0.0705396	0.126579	0.13954	0.105184	0.130992	0.284893	0.107857	0.0115937	0.116734	0.0904356
1106	AT1G13970	2.7777	3.08145	2.48403	3.15359	3.17986	2.9568	3.08847	3.24842	3.16514	3.4978	3.01972	3.45851	3.34883	3.26453	3.30371	3.16656	0.127055	0.0913599	0.365331	0.16207	0.0533283	0.0918928	0.0641476	0.110283	0.120162	0.145481	0.286571	0.152752	0.230432	0.0853509	0.0610637	0.0675012
1107	AT1G13980	4.86796	4.86417	4.88958	4.92766	4.85925	5.27387	4.72131	4.69501	4.78748	4.73396	4.87449	4.07284	4.93727	4.63169	5.11946	4.73021	0.0893028	0.0252634	0.116495	0.0571176	0.0460502	0.0349227	0.0848325	0.158588	0.0578791	0.0639826	0.0780599	0.540255	0.12711	0.14704	0.112559	0.105856
1108	AT1G13990	2.40315	3.14226	2.61491	3.12683	3.16648	3.32094	2.31196	3.00271	2.86552	2.95128	2.41845	2.0906	2.85368	3.07169	2.99313	2.82116	0.19672	0.209921	0.218258	0.0592384	0.00692289	0.145084	0.119122	0.0360255	0.18191	0.150568	0.0811137	0.16562	0.0685802	0.0272061	0.156454	0.241362
1109	AT1G14000	4.31325	4.75701	4.54668	4.85142	4.98318	4.88161	4.98088	4.86069	4.81486	4.85121	4.63053	4.68274	4.81569	4.90333	4.73829	4.68338	0.132741	0.119537	0.0807735	0.0831869	0.0229596	0.0190868	0.170349	0.0626888	0.0553662	0.0833189	0.180382	0.0266564	0.0342156	0.033639	0.0567378	0.00948072
1110	AT1G14010	4.2864	3.90781	4.00828	3.53165	3.91387	3.78648	4.22329	4.23891	4.35832	3.90007	3.96598	4.34553	4.20779	3.91139	3.80816	4.01995	0.159463	0.0105024	0.101738	0.0715794	0.0839541	0.293802	0.103398	0.165441	0.083577	0.153335	0.0198106	0.240601	0.0708582	0.0672799	0.0633491	0.0569886
1111	AT1G14020	3.42882	3.46197	3.45252	3.32802	3.55186	3.48937	3.07173	3.38398	3.84563	3.24353	3.26032	2.77479	3.51	3.61989	3.20968	3.21602	0.0920489	0.100902	0.0442834	0.148957	0.0944068	0.120431	0.142398	0.0324076	0.154365	0.112622	0.113509	0.475817	0.0644913	0.0687807	0.153846	0.0743238
1112	AT1G14030	-1.35148	0.593521	0.1917	0.879232	0.145753	1.97763	0.896761	0.900105	1.78817	0.351731	0.752251	0.900105	0.615563	0.582939	0.73929	1.49104	0.712754	0.328141	0.230847	0.399156	0.463138	0.875678	0.176714	0.219731	0.398493	0.244873	0.0905661	0.167378	0.0405056	0.232559	0.118213	0.349612
1113	AT1G14040	2.86591	3.34286	3.33248	3.49974	3.24349	3.26077	2.97313	2.75007	3.05919	3.31189	2.72616	2.64703	3.12698	3.71624	3.49951	3.12946	0.124224	0.188326	0.0454649	0.160988	0.0944957	0.414728	0.0884752	0.145496	0.0800932	0.0562902	0.175049	0.407121	0.235562	0.106171	0.0676207	0.134345
1114	AT1G14060	3.66622	3.09486	3.62727	3.10047	2.84966	3.20127	2.85681	2.56722	2.9568	3.14853	2.81807	2.64703	2.28549	2.89092	2.55198	3.00775	0.0231244	0.119978	0.300637	0.111644	0.202906	0.338338	0.0384624	0.284886	0.0807427	0.193959	0.245596	0.163505	0.275361	0.0900052	0.227706	0.0874034
1115	AT1G14070	2.6086	3.2648	2.32769	2.83424	2.71081	2.67465	3.43749	3.19853	2.80412	3.62625	3.45747	3.72159	3.74588	3.3063	3.26505	2.86896	0.10041	0.426257	0.059735	0.328237	0.154155	0.109713	0.142024	0.334882	0.299109	0.244885	0.374584	0.052479	0.0850751	0.139858	0.260303	0.11538
1116	AT1G14080	3.48827	3.72049	3.42568	3.2955	3.58992	3.68497	3.54299	3.42958	3.54254	4.11664	3.17225	3.61664	3.73344	3.57104	3.06904	3.32711	0.130988	0.110437	0.0991766	0.0493863	0.0771372	0.198875	0.0944421	0.108394	0.0717622	0.279685	0.114526	0.220842	0.0729386	0.095837	0.298275	0.134203
1117	AT1G14090	0.486914	0.284547	0.735827	1.53542	1.23622	1.03003	-3.35773	-2.87873	-0.985014	-4.84523	-1.499	-0.988767	-1.95019	-4.16375	-4.97894	0.131466	0.243859	0.31147	0.0877068	0.119021	0.13019	1.70225	0.726004	1.28974	0.18786	1.29872	1.35282	0.387416	0.482325	0.678205	1.89331	0.32196
1118	AT1G14120	4.07483	4.2512	3.76479	3.64601	3.44114	3.41419	2.1048	3.62894	3.0854	3.92099	2.94523	3.93972	3.04875	2.9568	2.9705	4.1328	0.0469889	0.3226	0.107634	0.260118	0.225085	0.627758	0.620074	0.261882	0.210495	0.177291	0.691796	0.325372	0.225065	0.366019	0.20136	0.220929
1119	AT1G14130	2.71225	2.65672	2.53052	2.91152	2.91419	2.535	2.2551	3.19284	2.8968	2.82306	2.71339	2.60625	2.79199	3.0854	2.81924	3.16656	0.147925	0.0761129	0.153105	0.216827	0.0514445	0.0157681	0.203222	0.33983	0.120428	0.101579	0.149448	0.142782	0.0246514	0.0824752	0.0174935	0.143154
1120	AT1G14140	1.35724	1.87424	1.92108	1.44989	1.64361	2.1691	1.76361	1.46895	2.02308	1.70541	1.95877	1.85883	1.44989	2.02632	1.30777	2.17483	0.143242	0.320811	0.0680186	0.248504	0.109863	0.282179	0.120724	0.164485	0.055873	0.161877	0.149019	0.102693	0.0867275	0.0833198	0.210348	0.112891
1121	AT1G14150	1.02324	-0.839375	1.53144	1.96873	-0.138736	1.76595	1.81638	0.668283	1.27806	-0.182037	0.845638	3.00733	-1.50207	1.47736	-0.145358	2.76053	0.187456	0.940516	0.4997	0.170331	0.432791	0.22237	0.206552	0.475332	0.171467	0.803964	0.617078	1.39363	0.841078	0.567464	0.599069	0.596677
1122	AT1G14160	3.29995	1.15022	3.43296	2.19767	2.91831	1.92664	3.69035	3.17996	2.77368	2.53661	3.4117	3.61664	3.31662	3.7012	3.62654	1.8189	0.417693	0.681802	0.39641	0.245354	0.319915	0.903263	0.119126	0.0816848	0.115358	0.304568	0.168432	0.484094	0.141717	0.0736951	0.376121	0.162894
1123	AT1G14170	4.03385	3.98868	4.18507	3.9151	3.76796	3.67107	4.46201	4.23256	3.92075	4.16556	4.42919	4.20779	4.29939	3.94205	3.89711	3.69249	0.0575676	0.0351729	0.0287414	0.132876	0.0293045	0.322211	0.0486532	0.0783273	0.0371846	0.0515536	0.16682	0.246905	0.070596	0.0919607	0.124001	0.0831105
1124	AT1G14180	0.944834	1.02935	0.616466	1.01121	1.01765	1.03003	1.04427	1.34707	1.35833	1.16883	1.1358	0.737746	1.31148	0.782688	0.672679	0.565348	0.306264	0.174518	0.0979304	0.460449	0.134958	0.0600807	0.199943	0.219746	0.245771	0.208946	0.06508	0.612566	0.0616105	0.216564	0.186853	0.275298
1125	AT1G14185	2.11696	0.00807417	3.12576	1.7976	1.01765	-0.037039	1.23649	0.923429	0.323624	-0.455506	1.09806	1.21538	0.541415	-1.65299	-4.97894	1.96901	0.406897	0.799674	0.172664	0.445906	0.514448	0.78307	0.0670763	0.459301	0.00401087	0.502106	0.529148	0.187818	0.643047	0.397494	2.47038	0.300168
1126	AT1G14190	1.09532	0.195487	1.07695	-2.89345	-0.41038	-4.17943	-0.980174	-2.19012	-1.44851	-1.91817	-2.104	-1.57341	-1.50207	-2.40379	-1.02585	-0.316946	0.279771	0.222246	0.27797	1.16222	0.439327	1.567	0.124332	0.876071	0.180793	0.862811	0.987516	0.679735	0.992414	0.286904	0.656073	0.230246
1127	AT1G14200	1.41169	1.78959	2.30579	1.30989	1.82343	1.97763	1.45209	1.53083	2.02308	1.46895	1.34438	0.965365	1.16819	0.897045	1.80943	2.46506	0.0208511	0.198863	0.081084	0.206018	0.178524	0.0771026	0.332295	0.0882019	0.298142	0.256559	0.156495	0.524441	0.207137	0.166566	0.204169	0.218146
1128	AT1G14205	-0.520306	-0.433079	0.616466	0.431817	-0.243614	0.457666	-0.130948	-0.599556	-3.84076	0.0515973	-0.395842	-0.23499	-0.370839	-0.404778	-1.02585	-0.927347	0.421533	0.448966	0.461197	0.467165	0.128092	0.482028	0.303864	0.0801027	0.853191	0.198098	0.794061	0.896549	0.493781	0.121657	0.143064	0.252335
1129	AT1G14210	4.74996	3.62695	4.76894	3.90007	3.94539	3.36036	4.78636	4.58412	3.98159	3.33182	4.60649	4.72771	4.52828	3.89618	3.20968	3.91902	0.371326	0.384001	0.134497	0.300285	0.214668	0.756596	0.156078	0.059532	0.103911	0.412127	0.056617	0.511115	0.181734	0.195202	0.427793	0.062629
1130	AT1G14220	2.6086	1.87424	3.28665	2.27296	2.70357	1.87302	2.69488	2.52961	1.85068	2.08369	2.88921	2.29394	2.79199	2.37818	2.04351	1.7765	0.170394	0.283085	0.203827	0.28783	0.337322	0.364754	0.139159	0.111717	0.0692841	0.11016	0.179047	0.0639518	0.0393693	0.115267	0.34685	0.167118
1131	AT1G14230	3.74248	3.68583	3.6195	3.77578	3.92645	4.0253	3.65878	3.81871	3.82784	3.95668	3.50472	3.51436	3.54215	3.6926	3.79244	3.48974	0.0880906	0.0678686	0.0725031	0.161373	0.0481753	0.050007	0.0825768	0.0657719	0.0710907	0.0843725	0.0204465	0.051136	0.0714171	0.0880709	0.0121313	0.0906633
1132	AT1G14240	2.8465	3.55422	3.40385	3.69219	3.29468	3.32094	2.76673	3.70089	2.70441	3.60153	2.7807	3.21722	3.02413	2.79216	2.61876	3.45275	0.348716	0.0130854	0.226743	0.182792	0.0839711	0.348441	0.346846	0.152167	0.342427	0.353534	0.304739	0.108158	0.32212	0.132228	0.356142	0.0856557
1133	AT1G14250	-4.17943	-5.04639	-2.20146	-4.56867	-4.97894	-4.17943	-0.304192	-1.5492	-3.84076	-4.84523	-4.13002	-1.57341	-4.4181	-2.03836	-1.2493	-4.71152	0.402675	1.22785	0.807071	0.699903	0.480562	2.20285	0.519829	0.909928	1.04658	1.18332	0.985468	0.355675	0.98078	0.261027	1.17506	0.511358
[truncated: 18,786 more rows]
