# Supplementary material for: Root remodeling mechanisms and salt tolerance trade-offs: The roles of HKT1, TMAC2, and TIP2;2 in Arabidopsis
Source: PLoS Genet. 2025 Jun 11;21(6):e1011713. doi: 10.1371/journal.pgen.1011713 (PMC12204623; doi:10.1371/journal.pgen.1011713)
Supplement: S2 Table — (XLSX) [file pgen.1011713.s015.xlsx]

## Sheet: Table S2
Supplementary Table S2. Primers used for cloning individual genes and links to their vector maps
Target gene ID	Description	used for cloning	Primer Name	Primer Sequence	Link to Benchling Vector Map
AT4G17340	Root expressed tonoplast intrinsic protein.	TIP2:2 promoter into pGGA vector	TIP_Pro_FW	GGTCTCAaccttcaccactactttggatcac	https://benchling.com/s/seq-oFrRMyLwOCxjLyDlVYQn?m=slm-GDCpj85QkhIy18bGCayU
			TIP_Pro_RW	GGTCTCAtgtttttgatccgacaaaataact
		TIP2:2 CDS into pGGC vector, and removing internal BsaI cut site	TIP_CDS_FW	GGTCTCAggctATGGTGAAGATTGAGATAGG	https://benchling.com/s/seq-iOnIuZ2oKyHt8YzIW8LA?m=slm-LaVtI6Xv8UoWLMuhCZML
			TIP_CDS_m_REV	GTTGCCACCGACGGCGAGTCCGAGTGTCACGGCGGGGT
			TIP_CDS_m_FW	ACCCCGCCGTGACACTCGGACTCGCCGTCGGTGGCAAC
			TIP_CDS_REV	GGTCTCActgaAGGGTAGCTTTCTGTGGTGG
		TIP2:2p::TIP2:2::GFP	Final Constructs	n/a	https://benchling.com/s/seq-o8yvUysR7P2kGW5o3gp4?m=slm-2BNbBgSiyhhmZPRIbaOl
		TIP2:2p::mCherry::TIP2:2			https://benchling.com/s/seq-kX0yGzPrchIIwhGP9iol?m=slm-zxZsjWHYLWcrQap8wWNJ
		35Sp::TIP2:2::GFP			https://benchling.com/s/seq-A1gfaLvSDEaPmk9z8ZIk?m=slm-PHwqJnI4VoXWwQgtVCtj
		UBQ::mCherry::TIP2:2			https://benchling.com/s/seq-8ndVxfu0Fa8vFOk92d1g?m=slm-PF1i7wPUQZ5cwcEODBSv
		TIP2:2p::GUS			https://benchling.com/s/seq-5jiJpr7yhf8ZphWt1mkd?m=slm-lxuf1ec4jj248s89Pz7X
AT3G02140	Encodes a protein that acts in the nucleus and is an important negative regulator of ABA and salt stress responses, and could play a critical role in controlling root elongation, floral initiation and starch degradation.	TMAC2 promoter into pGGA vector	TMAC_Pro_FW	GGTCTCAaccttgccgtgtcgggggcccagt	https://benchling.com/s/seq-IW1TCsjbFEjQUAP6CJcJ?m=slm-uBmUoGqK49ViC1q01vv8
			TMAC_Pro_REV	GGTCTCAaccttgccgtgtcgggggcccagt
		TMAC2 CDS into pGGC vector	TMAC_CDS_FW	GGTCTCAggctATGGAGATGATAAGAGGCAG	https://benchling.com/s/seq-nXuRiJdgC7HNu4pB4Aip?m=slm-64Plb3QP7ipnKHWaINVb
			TMAC_CDS_REV	GGTCTCActgaGATAGAAGAAGAAGGAAGTT
		TMAC2p:TMAC2::GFP	Final Constructs	n/a	https://benchling.com/s/seq-d45eDtAq3Cyd40OBULDH?m=slm-Ey79H27Ju2Eb7FxoZunT
		TMAC2p::mCherry:TMAC2			https://benchling.com/s/seq-p7BTXbdOriDdD1F7geNv?m=slm-T8kqgqFvgQhjavPHFneo
		35Sp::TMAC2::GFP			https://benchling.com/s/seq-VIweE6JrIzz1i058yOX5?m=slm-Z4apZiUAe0U4WZPKaYrS
		UBQ::mCherry:TMAC2			https://benchling.com/s/seq-URJjov6SYpTmklVitDYv?m=slm-1forMN0FTd8y3M26SjY7
		TMAC2::GUS			https://benchling.com/s/seq-sASnt1SOVJv3Ao3Ymhn1?m=slm-Rmo9jTGSLRcrJtaJjvmw
AT3G11730	Encodes a member of the Rab GTPase family of proteins. This protein interacts with the tail region of a myosin XI protein (AT5G43900) in a GTP-dependent manner. It has also been identified as an isoprenylated protein Marker for post-Golgi / endosomal compartments	RabD1 CDS into pGGC vector, and removing internal BsaI cut site	RabD1_Fw_Fr1_GG	ggtctcaggctccATGAGCAACGAGTACGATTA	https://benchling.com/s/seq-fQGu9zoT6xVjRiEk7xLQ?m=slm-uxDQhCkDdvB5Pj1Mgtnu
			RabD1_Rev_m_Fr2_GG	ATAGAATCCTTGGCACTCGTCTCAAGAAAGGGAA
			RabD1_Rev_Fr2_GG	ggtctcactgaCTGACCGCAGCAACCGCCAT
			RabD1_Fw_m_Fr2_GG	TTCCCTTTCTTGAGACGAGTGCCAAGGATTCTAT
AT5G50440	Member of Membrin Gene Family. Encodes a Golgi-localized SNARE protein MEMB12. MEMB12 is a target of miR393b-mediated gene silencing during Pseudomonas syringae pv. Tomato infection. Loss of function of MEMB12 leads to increased exocytosis of an antimicrobial pathogenesis-related protein, PR1 Marker for Golgi	MEMB12 CDS into pGGC vector, and removing internal BsaI cut site	MEMB12_Rev_Fr2_GG	ggtctcactgaGCGTGTCCATCTTATGAAGA	https://benchling.com/s/seq-VjtzQD14PTtZNKP2Wqhv?m=slm-8hGmjI59Fx2v96JQSFZe
			MEMB12_Rev_m_Fr1_GG	CGCCAGAGCCCGTCCATATTGGAACAAAGAGATTGAACCTCGG
			MEMB12_Fw_m_Fr2_GG	CCGAGGTTCAATCTCTTTGTTCCAATATGGACGGGCTCTGGCG
			MEMB12_Fw_Fr1_GG	ggtctcaggctccATGGCGTCTGGGACAGTGGG
AT4G19640	ARA7 is a marker for Late endosome / pre-vacuolar compartment	Rab2Fb CDS into pGGC vector	Rab2Fb_Rev_GG	ggtctcactgaAGCACAACAAGATGAGCTCA	https://benchling.com/s/seq-AetMoKtyGwANXUU1cScY?m=slm-6mTB9q0HPb1DeND3yLbx
			RabF2b_Fw_GG	ggtctcaggctccATGGCTGCAGCTGGAAACAA
AT4G32150	AtVAMP711 is a member of Synaptobrevin-like AtVAMP7C, v-SNARE (soluble N-ethyl-maleimide sensitive factor attachment protein receptors) protein family. SNAREs have been divided into four subgroups: Qa-, Qb-, Qc- and R-SNAREs. R-SNAREs are classified into three groups, the Sec22-, YKT6- and VAMP7-like R-SNAREs. One R-SNARE and three Q-SNAREs (one of each subgroup) form the trans-SNARE complex, whi…	VAMP711 CDS into pGGC vector	VAMP711_Rev_GG	ggtctcactgaAATGCAAGATGGTAGAGTAG	https://benchling.com/s/seq-msaQUgNtTbEKQLeKryj7?m=slm-hs5JtVEyUWBdLsTwMo21
			VAMP711_Fw_GG	ggtctcaggctccATGGCGATTCTGTACGCCCT
AT4G00430	Member of the plasma membrane intrinsic protein subfamily PIP1 Marker for endoplasmic reticulum/plasma membrane	PIP1;4 CDS into pGGC vector	PIP1;4_Rev_GG	ggtctcactgaACTCTTGCTCTTGAAAGGAA	https://benchling.com/s/seq-ngSwsqqdkQW5xmkbuP9t?m=slm-IiNmPq0k2upTF5EGjziR
			PIP1;4_Fw_GG	ggtctcaggctccATGGAAGGCAAAGAAGAAGA
AT4G19030	NIP1:1 - an aquaporin whose expression level is reduced by ABA, NaCl, dark, and desiccation. is expressed at relatively low levels under normal conditions. Also functions in arsenite transport and tolerance. NIP1:1 is a marker for endoplasmic reticulum/plasma membrane	NIP1;1 CDS into pGGC vector	NIP1;1_Rev_GG	ggtctcactgaAGTGCTACCGATTCTCACGG	https://benchling.com/s/seq-fgQMBaHpkHK7cfG4FbzO?m=slm-zx8ktSTQxbwSXPVDEz3C
			NIP1;1_Fw_GG	ggtctcaggctccATGGCGGATATCTCGGGAAA
AT1G26670	member of VTI1 Gene Family. Normally localizes to the transgolgi network and plasma membrane. A dominant mutation (zip1) alters the subcellular localization of VTI12 and suppresses loss of function mutation (zag1) of VTI11. Interacts with members of the SYP family. Involved in protein trafficking to protein storage vacuoles Marker for trans-golgi network / early endosome	VTI12 CDS into pGGC vector	VTI12_Rev_GG	ggtctcactgaATGAGAAAGCTTGTATGAGA	https://benchling.com/s/seq-jE95G0mSzWTQgvnHGc98?m=slm-R4Uu6ltXtooecg39eeDk
			VTI12_Fw_GG	ggtctcaggctccATGAGCGACGTATTTGAAGG
