# Supplementary material for: Root remodeling mechanisms and salt tolerance trade-offs: The roles of HKT1, TMAC2, and TIP2;2 in Arabidopsis
Source: PLoS Genet. 2025 Jun 11;21(6):e1011713. doi: 10.1371/journal.pgen.1011713 (PMC12204623; doi:10.1371/journal.pgen.1011713)
Supplement: S3 Table — (XLSX) [file pgen.1011713.s016.xlsx]

## Sheet: Table S3
Supplementary Table S3.List of primers used for expression
Gene	Gene accession number	Use	Forward primer	Reverse primer
AtTMAC2	AT3G02140	qPCR	GAAATACGGCGAAGAAGCAG	AAACCCTTCCACTCGTTTCC
AtTIP2:2	AT4G17340	qPCR	TTTCTGTGGTGGGAGCTGG	GCTCCAATTGCTATCGGT
Actin2	AT3G18780	qPCR	TCCCTCAGCACATTCCAGCAGAT	AACGATTCCTGGACCTGCCTCATC
EF1_alpha	AT5G60390	qPCR	ACCAAGATTGACAGGCGTTC	TTCACCATACCAGCATCACC
AtCACS	AT5G46630	qPCR	ACTCAGGAAGGTGTACGGTCA	TGCATTTGGAACAGGTTTGT
ABI4	AT2G40220	qPCR	GATGGGACAATTCCAACACC	ACGCCACCTCATGATGAAAC
ABI5	AT2G36270	qPCR	ACCTAATCCAAACCCGAACC	ACCGGTTCCTTGAAACACAC
AtHKT1;1	AT4G10310	qPCR	AGACGCGAGTTATGGGTTTG	CCAGATTTGGCTGTGAACTG
