# Supplementary material for: Root remodeling mechanisms and salt tolerance trade-offs: The roles of HKT1, TMAC2, and TIP2;2 in Arabidopsis
Source: PLoS Genet. 2025 Jun 11;21(6):e1011713. doi: 10.1371/journal.pgen.1011713 (PMC12204623; doi:10.1371/journal.pgen.1011713)
Supplement: S4 Table — (XLSX) [file pgen.1011713.s017.xlsx]

## Sheet: Table S4
Supplementary Table S4. Relative expression of all mapped genes
root	rel_expression	genotype	condition
AT1G01020	1.45105	E	NaCl
AT1G01030	1.23266	E	NaCl
AT1G01040	1.01579	E	NaCl
AT1G01050	0.907009	E	NaCl
AT1G01060	-2.88168	E	NaCl
AT1G01070	1.94499	E	NaCl
AT1G01080	0.701111	E	NaCl
AT1G01090	1.02512	E	NaCl
AT1G01100	0.955864	E	NaCl
AT1G01110	0.719917	E	NaCl
AT1G01120	1.15817	E	NaCl
AT1G01140	3.19294	E	NaCl
AT1G01160	1.03186	E	NaCl
AT1G01170	2.1005	E	NaCl
AT1G01180	1.07937	E	NaCl
AT1G01190	2.91916	E	NaCl
AT1G01200	0.463265	E	NaCl
AT1G01210	0.721938	E	NaCl
AT1G01220	1.02393	E	NaCl
AT1G01225	-1.48068	E	NaCl
AT1G01230	1.03547	E	NaCl
AT1G01240	1.54439	E	NaCl
AT1G01260	0.907182	E	NaCl
AT1G01290	0.897674	E	NaCl
AT1G01300	0.890664	E	NaCl
AT1G01320	1.05101	E	NaCl
AT1G01340	0.676889	E	NaCl
AT1G01350	0.978666	E	NaCl
AT1G01360	0.719517	E	NaCl
AT1G01370	0.814873	E	NaCl
AT1G01380	0.911675	E	NaCl
AT1G01390	1.05711	E	NaCl
AT1G01420	0.376197	E	NaCl
AT1G01430	0.991704	E	NaCl
AT1G01440	1.09798	E	NaCl
AT1G01448	0.66435	E	NaCl
AT1G01453	5.15448	E	NaCl
AT1G01470	1.16276	E	NaCl
AT1G01480	0.630567	E	NaCl
AT1G01490	0.860315	E	NaCl
AT1G01500	1.11829	E	NaCl
AT1G01510	0.961325	E	NaCl
AT1G01540	0.954012	E	NaCl
AT1G01550	1.032	E	NaCl
AT1G01560	0.845929	E	NaCl
AT1G01570	-4.22483	E	NaCl
AT1G01580	0.490214	E	NaCl
AT1G01600	0.790925	E	NaCl
AT1G01610	0.969829	E	NaCl
AT1G01620	1.01894	E	NaCl
AT1G01630	0.995189	E	NaCl
AT1G01640	0.779078	E	NaCl
AT1G01650	0.997596	E	NaCl
AT1G01660	-1.03535	E	NaCl
AT1G01670	3.14131	E	NaCl
AT1G01690	1.53142	E	NaCl
AT1G01710	1.0975	E	NaCl
AT1G01720	1.13022	E	NaCl
AT1G01725	-1.48182	E	NaCl
AT1G01730	1.07871	E	NaCl
AT1G01740	-0.0249643	E	NaCl
AT1G01750	0.875492	E	NaCl
AT1G01760	0.898945	E	NaCl
AT1G01770	1.16025	E	NaCl
AT1G01780	0.64939	E	NaCl
AT1G01790	0.760582	E	NaCl
AT1G01800	1.02913	E	NaCl
AT1G01820	0.959899	E	NaCl
AT1G01830	0.833837	E	NaCl
AT1G01860	1.0129	E	NaCl
AT1G01880	0.383476	E	NaCl
AT1G01900	0.895164	E	NaCl
AT1G01910	0.93692	E	NaCl
AT1G01920	0.8892	E	NaCl
AT1G01930	1.3903	E	NaCl
AT1G01940	0.703742	E	NaCl
AT1G01950	1.01285	E	NaCl
AT1G01960	1.00214	E	NaCl
AT1G01970	0.868508	E	NaCl
AT1G01990	0.927897	E	NaCl
AT1G02000	0.964472	E	NaCl
AT1G02010	0.649327	E	NaCl
AT1G02020	3.52527	E	NaCl
AT1G02030	0.103622	E	NaCl
AT1G02050	1.07914	E	NaCl
AT1G02060	1.24862	E	NaCl
AT1G02080	1.01917	E	NaCl
AT1G02090	0.873458	E	NaCl
AT1G02100	0.990357	E	NaCl
AT1G02110	1.00012	E	NaCl
AT1G02120	1.03901	E	NaCl
AT1G02130	0.952852	E	NaCl
AT1G02140	0.975625	E	NaCl
AT1G02145	0.876036	E	NaCl
AT1G02150	0.885663	E	NaCl
AT1G02160	0.749418	E	NaCl
AT1G02170	1.15838	E	NaCl
AT1G02180	0.996066	E	NaCl
AT1G02205	0.591182	E	NaCl
AT1G02220	1.75644	E	NaCl
AT1G02230	0.577802	E	NaCl
AT1G02260	0.980276	E	NaCl
AT1G02270	1.075	E	NaCl
AT1G02280	0.88482	E	NaCl
AT1G02290	1.07226	E	NaCl
AT1G02300	-0.470823	E	NaCl
AT1G02305	1.03695	E	NaCl
AT1G02310	5.59725	E	NaCl
AT1G02330	0.869072	E	NaCl
AT1G02335	2.19924	E	NaCl
AT1G02340	-4.67921	E	NaCl
AT1G02360	0.82743	E	NaCl
AT1G02370	0.993823	E	NaCl
AT1G02380	-0.235818	E	NaCl
AT1G02390	-106.486	E	NaCl
AT1G02400	1.55218	E	NaCl
AT1G02410	1.12723	E	NaCl
AT1G02420	0.842164	E	NaCl
AT1G02430	1.8047	E	NaCl
AT1G02460	0.986717	E	NaCl
AT1G02475	-106.486	E	NaCl
AT1G02500	0.967816	E	NaCl
AT1G02520	0.972949	E	NaCl
AT1G02560	1.0241	E	NaCl
AT1G02570	0.523616	E	NaCl
AT1G02575	0.926339	E	NaCl
AT1G02580	-0.010568	E	NaCl
AT1G02610	-2.46763	E	NaCl
AT1G02640	1.768	E	NaCl
AT1G02650	1.11982	E	NaCl
AT1G02660	2.82214	E	NaCl
AT1G02670	3.4774	E	NaCl
AT1G02680	0.729935	E	NaCl
AT1G02690	0.962537	E	NaCl
AT1G02700	1.60658	E	NaCl
AT1G02720	0.781359	E	NaCl
AT1G02730	1.09841	E	NaCl
AT1G02740	2.03388	E	NaCl
AT1G02750	2.0587	E	NaCl
AT1G02780	0.989679	E	NaCl
AT1G02810	0.950473	E	NaCl
AT1G02816	0.950617	E	NaCl
AT1G02840	0.911839	E	NaCl
AT1G02850	1.2576	E	NaCl
AT1G02860	1.67206	E	NaCl
AT1G02870	0.821195	E	NaCl
AT1G02880	0.896613	E	NaCl
AT1G02890	1.00708	E	NaCl
AT1G02900	0.758329	E	NaCl
AT1G02910	0.952762	E	NaCl
AT1G02920	3.14762	E	NaCl
AT1G02930	2.81076	E	NaCl
AT1G02950	1.34112	E	NaCl
AT1G02960	0.870857	E	NaCl
AT1G02970	0.905102	E	NaCl
AT1G02980	1.60658	E	NaCl
AT1G02990	1.30287	E	NaCl
AT1G03000	1.28152	E	NaCl
AT1G03010	-13.9185	E	NaCl
AT1G03030	0.983565	E	NaCl
AT1G03040	0.973513	E	NaCl
AT1G03060	1.05131	E	NaCl
AT1G03070	-2.79647	E	NaCl
AT1G03080	1.08704	E	NaCl
AT1G03090	1.30168	E	NaCl
AT1G03100	0.539445	E	NaCl
AT1G03106	2.19496	E	NaCl
AT1G03110	0.961431	E	NaCl
AT1G03130	2.13965	E	NaCl
AT1G03140	1.02603	E	NaCl
AT1G03150	0.97984	E	NaCl
AT1G03160	1.04069	E	NaCl
AT1G03180	0.579652	E	NaCl
AT1G03190	1.13512	E	NaCl
AT1G03210	0.847059	E	NaCl
AT1G03220	1.18838	E	NaCl
AT1G03230	0.936746	E	NaCl
AT1G03250	1.02924	E	NaCl
AT1G03260	0.810414	E	NaCl
AT1G03270	-3.30805	E	NaCl
AT1G03280	1.02876	E	NaCl
AT1G03290	1.12132	E	NaCl
AT1G03300	0.0880558	E	NaCl
AT1G03310	1.46258	E	NaCl
AT1G03330	0.896851	E	NaCl
AT1G03340	0.103223	E	NaCl
AT1G03350	0.976431	E	NaCl
AT1G03360	0.777423	E	NaCl
AT1G03365	0.953127	E	NaCl
AT1G03370	1.10316	E	NaCl
AT1G03380	1.14427	E	NaCl
AT1G03400	0.224671	E	NaCl
AT1G03410	0.966194	E	NaCl
AT1G03420	0.857875	E	NaCl
AT1G03430	0.854877	E	NaCl
AT1G03440	0.201279	E	NaCl
AT1G03457	0.840429	E	NaCl
AT1G03470	4.73783	E	NaCl
AT1G03475	1.05648	E	NaCl
AT1G03510	1.34606	E	NaCl
AT1G03520	1.60238	E	NaCl
AT1G03530	0.92759	E	NaCl
AT1G03540	-1.0232	E	NaCl
AT1G03545	-1.8586	E	NaCl
AT1G03550	0.780753	E	NaCl
AT1G03560	0.776068	E	NaCl
AT1G03590	0.981893	E	NaCl
AT1G03600	1.27353	E	NaCl
AT1G03610	2.13847	E	NaCl
AT1G03630	1.44463	E	NaCl
AT1G03650	2.63328	E	NaCl
AT1G03660	1.15573	E	NaCl
AT1G03680	1.06701	E	NaCl
AT1G03687	0.604655	E	NaCl
AT1G03700	-0.046342	E	NaCl
AT1G03730	1.38996	E	NaCl
AT1G03740	1.12992	E	NaCl
AT1G03750	1.56332	E	NaCl
AT1G03760	1.07309	E	NaCl
AT1G03770	0.957446	E	NaCl
AT1G03780	1.29284	E	NaCl
AT1G03790	-0.0416631	E	NaCl
AT1G03820	1.05621	E	NaCl
AT1G03830	0.792245	E	NaCl
AT1G03840	0.787287	E	NaCl
AT1G03850	1.28844	E	NaCl
AT1G03860	0.924365	E	NaCl
AT1G03870	0.890609	E	NaCl
AT1G03900	0.953921	E	NaCl
AT1G03905	0.652131	E	NaCl
AT1G03910	1.03084	E	NaCl
AT1G03920	1.22661	E	NaCl
AT1G03930	1.0384	E	NaCl
AT1G03935	5.71034	E	NaCl
AT1G03950	0.902429	E	NaCl
AT1G03960	1.07784	E	NaCl
AT1G03970	1.22471	E	NaCl
AT1G03980	0.814954	E	NaCl
AT1G04000	0.672036	E	NaCl
AT1G04010	1.17483	E	NaCl
AT1G04020	0.864165	E	NaCl
AT1G04030	0.847572	E	NaCl
AT1G04040	0.982864	E	NaCl
AT1G04050	0.961579	E	NaCl
AT1G04070	0.72191	E	NaCl
AT1G04080	0.99092	E	NaCl
AT1G04090	0.70797	E	NaCl
AT1G04100	0.031497	E	NaCl
AT1G04110	1.05711	E	NaCl
AT1G04120	1.04254	E	NaCl
AT1G04130	0.84536	E	NaCl
AT1G04140	0.993814	E	NaCl
AT1G04150	1.00166	E	NaCl
AT1G04160	0.952534	E	NaCl
AT1G04170	0.956168	E	NaCl
AT1G04180	0.972045	E	NaCl
AT1G04190	0.982127	E	NaCl
AT1G04200	1.03924	E	NaCl
AT1G04210	0.981474	E	NaCl
AT1G04220	1.03181	E	NaCl
AT1G04230	1.19672	E	NaCl
AT1G04240	1.0555	E	NaCl
AT1G04250	0.901643	E	NaCl
AT1G04260	1.05915	E	NaCl
AT1G04270	0.973014	E	NaCl
AT1G04280	0.832923	E	NaCl
AT1G04290	0.92134	E	NaCl
AT1G04295	0.420478	E	NaCl
AT1G04300	1.02771	E	NaCl
AT1G04310	7.16458	E	NaCl
AT1G04330	11.4031	E	NaCl
AT1G04340	0.847971	E	NaCl
AT1G04350	-0.866408	E	NaCl
AT1G04360	1.23777	E	NaCl
AT1G04390	1.1244	E	NaCl
AT1G04400	1.14821	E	NaCl
AT1G04410	0.995851	E	NaCl
AT1G04420	1.09334	E	NaCl
AT1G04425	-0.513373	E	NaCl
AT1G04430	0.984018	E	NaCl
AT1G04440	1.06828	E	NaCl
AT1G04480	0.969633	E	NaCl
AT1G04490	9.9179	E	NaCl
AT1G04510	0.924257	E	NaCl
AT1G04520	0.848739	E	NaCl
AT1G04530	1.06858	E	NaCl
AT1G04550	0.771668	E	NaCl
AT1G04555	1.46958	E	NaCl
AT1G04560	0.784736	E	NaCl
AT1G04570	1.00166	E	NaCl
AT1G04580	1.92231	E	NaCl
AT1G04590	0.992379	E	NaCl
AT1G04600	0.0822551	E	NaCl
AT1G04610	0.785901	E	NaCl
AT1G04620	0.510837	E	NaCl
AT1G04630	0.965883	E	NaCl
AT1G04635	0.184263	E	NaCl
AT1G04640	0.818723	E	NaCl
AT1G04650	0.970821	E	NaCl
AT1G04680	0.974314	E	NaCl
AT1G04690	0.975216	E	NaCl
AT1G04700	2.28061	E	NaCl
AT1G04710	0.781195	E	NaCl
AT1G04730	0.91557	E	NaCl
AT1G04750	1.01208	E	NaCl
AT1G04760	4.03777	E	NaCl
AT1G04770	1.07779	E	NaCl
AT1G04778	0.468064	E	NaCl
AT1G04780	1.06761	E	NaCl
AT1G04790	1.11381	E	NaCl
AT1G04800	-36.7704	E	NaCl
AT1G04810	0.93811	E	NaCl
AT1G04820	0.972423	E	NaCl
AT1G04830	0.976544	E	NaCl
AT1G04840	0.636847	E	NaCl
AT1G04850	0.993713	E	NaCl
AT1G04860	0.872164	E	NaCl
AT1G04870	0.935074	E	NaCl
AT1G04900	0.848606	E	NaCl
AT1G04910	1.06757	E	NaCl
AT1G04930	1.14442	E	NaCl
AT1G04945	0.678088	E	NaCl
AT1G04950	0.87928	E	NaCl
AT1G04960	0.978768	E	NaCl
AT1G04970	1.03491	E	NaCl
AT1G04980	0.849312	E	NaCl
AT1G04985	1.11032	E	NaCl
AT1G04990	1.12594	E	NaCl
AT1G05000	0.597441	E	NaCl
AT1G05010	1.33618	E	NaCl
AT1G05020	1.66173	E	NaCl
AT1G05030	0.814784	E	NaCl
AT1G05055	0.757173	E	NaCl
AT1G05060	0.885195	E	NaCl
AT1G05065	0.803395	E	NaCl
AT1G05070	0.976732	E	NaCl
AT1G05090	1.28625	E	NaCl
AT1G05100	-0.157107	E	NaCl
AT1G05120	1.08113	E	NaCl
AT1G05135	0.654535	E	NaCl
AT1G05140	1.32904	E	NaCl
AT1G05150	0.998584	E	NaCl
AT1G05160	0.863071	E	NaCl
AT1G05170	1.16212	E	NaCl
AT1G05180	1.02611	E	NaCl
AT1G05190	0.815552	E	NaCl
AT1G05200	0.552808	E	NaCl
AT1G05205	0.99624	E	NaCl
AT1G05210	0.669831	E	NaCl
AT1G05220	0.868873	E	NaCl
AT1G05230	0.566841	E	NaCl
AT1G05240	-2.46681	E	NaCl
AT1G05250	-0.713451	E	NaCl
AT1G05260	0.861507	E	NaCl
AT1G05270	0.912761	E	NaCl
AT1G05280	1.12848	E	NaCl
AT1G05300	0.718063	E	NaCl
AT1G05310	-0.91532	E	NaCl
AT1G05320	0.988682	E	NaCl
AT1G05340	2.39782	E	NaCl
AT1G05350	0.982118	E	NaCl
AT1G05360	1.01853	E	NaCl
AT1G05380	1.01378	E	NaCl
AT1G05385	-0.00597433	E	NaCl
AT1G05410	0.887005	E	NaCl
AT1G05420	1.00166	E	NaCl
AT1G05430	0.857125	E	NaCl
AT1G05440	-0.157107	E	NaCl
AT1G05450	0.2415	E	NaCl
AT1G05460	1.11916	E	NaCl
AT1G05470	0.797755	E	NaCl
AT1G05490	-2.60743	E	NaCl
AT1G05500	1.01769	E	NaCl
AT1G05520	1.00086	E	NaCl
AT1G05530	2.18293	E	NaCl
AT1G05540	0.496143	E	NaCl
AT1G05560	1.0716	E	NaCl
AT1G05562	8.77204	E	NaCl
AT1G05570	1.0742	E	NaCl
AT1G05575	-1.08228	E	NaCl
AT1G05577	1.61286	E	NaCl
AT1G05590	0.837326	E	NaCl
AT1G05600	0.010316	E	NaCl
AT1G05620	0.980882	E	NaCl
AT1G05630	1.1087	E	NaCl
AT1G05640	0.930136	E	NaCl
AT1G05650	1.06561	E	NaCl
AT1G05660	1.08725	E	NaCl
AT1G05670	0.57259	E	NaCl
AT1G05675	5.78268	E	NaCl
AT1G05680	1.05701	E	NaCl
AT1G05690	2.91395	E	NaCl
AT1G05700	0.00424698	E	NaCl
AT1G05710	1.11549	E	NaCl
AT1G05720	0.882078	E	NaCl
AT1G05730	0.288525	E	NaCl
AT1G05750	0.558249	E	NaCl
AT1G05760	-0.464118	E	NaCl
AT1G05770	1.2792	E	NaCl
AT1G05780	0.723409	E	NaCl
AT1G05785	1.10736	E	NaCl
AT1G05790	1.20024	E	NaCl
AT1G05805	0.957412	E	NaCl
AT1G05810	0.664311	E	NaCl
AT1G05820	97.1386	E	NaCl
AT1G05830	1.01958	E	NaCl
AT1G05835	0.587832	E	NaCl
AT1G05840	1.02142	E	NaCl
AT1G05850	0.963483	E	NaCl
AT1G05860	1.55218	E	NaCl
AT1G05870	0.845228	E	NaCl
AT1G05890	0.970413	E	NaCl
AT1G05900	0.449674	E	NaCl
AT1G05910	0.903859	E	NaCl
AT1G05940	1.08985	E	NaCl
AT1G05950	0.905102	E	NaCl
AT1G05960	1.0053	E	NaCl
AT1G05970	0.010316	E	NaCl
AT1G05990	3.73398	E	NaCl
AT1G06000	0.706328	E	NaCl
AT1G06002	0.786404	E	NaCl
AT1G06010	0.71042	E	NaCl
AT1G06040	0.916592	E	NaCl
AT1G06050	-0.372432	E	NaCl
AT1G06060	1.01809	E	NaCl
AT1G06070	0.997243	E	NaCl
AT1G06080	7.93931	E	NaCl
AT1G06090	1.88164	E	NaCl
AT1G06110	1.02636	E	NaCl
AT1G06120	1.24026	E	NaCl
AT1G06130	0.972115	E	NaCl
AT1G06140	1.98282	E	NaCl
AT1G06150	-0.255866	E	NaCl
AT1G06160	2.7971	E	NaCl
AT1G06180	0.788022	E	NaCl
AT1G06190	0.910738	E	NaCl
AT1G06200	1.01859	E	NaCl
AT1G06210	1.16176	E	NaCl
AT1G06220	0.953549	E	NaCl
AT1G06230	1.07609	E	NaCl
AT1G06240	0.795194	E	NaCl
AT1G06265	0.331718	E	NaCl
AT1G06270	1.31502	E	NaCl
AT1G06290	1.04328	E	NaCl
AT1G06310	0.396618	E	NaCl
AT1G06330	0.843927	E	NaCl
AT1G06350	1.3698	E	NaCl
AT1G06360	0.843927	E	NaCl
AT1G06370	2.19496	E	NaCl
AT1G06380	1.04238	E	NaCl
AT1G06390	1.00083	E	NaCl
AT1G06400	0.997817	E	NaCl
AT1G06410	1.03803	E	NaCl
AT1G06420	2.01326	E	NaCl
AT1G06430	0.986013	E	NaCl
AT1G06440	-0.841253	E	NaCl
AT1G06450	0.0212995	E	NaCl
AT1G06460	1.29028	E	NaCl
AT1G06470	0.983483	E	NaCl
AT1G06475	-2.46763	E	NaCl
AT1G06490	1.3254	E	NaCl
AT1G06500	0.657137	E	NaCl
AT1G06510	0.466557	E	NaCl
AT1G06515	0.7977	E	NaCl
AT1G06520	0.420875	E	NaCl
AT1G06530	1.04389	E	NaCl
AT1G06550	0.888759	E	NaCl
AT1G06560	0.683339	E	NaCl
AT1G06570	1.56873	E	NaCl
AT1G06580	-1.16583	E	NaCl
AT1G06590	1.1387	E	NaCl
AT1G06620	0.975919	E	NaCl
AT1G06630	1.25512	E	NaCl
AT1G06640	0.928147	E	NaCl
AT1G06645	0.548874	E	NaCl
AT1G06650	1.22681	E	NaCl
AT1G06660	0.670164	E	NaCl
AT1G06670	0.919562	E	NaCl
AT1G06680	1.10665	E	NaCl
AT1G06690	0.804732	E	NaCl
AT1G06700	0.980438	E	NaCl
AT1G06710	0.876281	E	NaCl
AT1G06720	0.953187	E	NaCl
AT1G06730	0.938257	E	NaCl
AT1G06740	1.14778	E	NaCl
AT1G06760	0.997937	E	NaCl
AT1G06770	0.786404	E	NaCl
AT1G06780	1.07853	E	NaCl
AT1G06790	0.673887	E	NaCl
AT1G06800	0.874423	E	NaCl
AT1G06820	0.844355	E	NaCl
AT1G06830	-5.89327	E	NaCl
AT1G06840	1.04091	E	NaCl
AT1G06850	0.769097	E	NaCl
AT1G06870	0.954625	E	NaCl
AT1G06890	0.970533	E	NaCl
AT1G06900	1.00091	E	NaCl
AT1G06910	-0.108242	E	NaCl
AT1G06923	-7.6567	E	NaCl
AT1G06930	0.657249	E	NaCl
AT1G06950	0.993419	E	NaCl
AT1G06960	0.517685	E	NaCl
AT1G06980	1.99035	E	NaCl
AT1G07000	0.851223	E	NaCl
AT1G07010	-0.255866	E	NaCl
AT1G07020	0.990442	E	NaCl
AT1G07030	0.927596	E	NaCl
AT1G07040	1.28981	E	NaCl
AT1G07050	-2.72154	E	NaCl
AT1G07070	0.865044	E	NaCl
AT1G07080	1.01416	E	NaCl
AT1G07090	0.955943	E	NaCl
AT1G07110	1.0391	E	NaCl
AT1G07119	5.10371	E	NaCl
AT1G07128	1.86476	E	NaCl
AT1G07130	0.368129	E	NaCl
AT1G07135	-0.235818	E	NaCl
AT1G07140	0.973768	E	NaCl
AT1G07150	-0.286506	E	NaCl
AT1G07160	0.420875	E	NaCl
AT1G07170	1.23291	E	NaCl
AT1G07175	1.31578	E	NaCl
AT1G07180	0.765075	E	NaCl
AT1G07200	1.08464	E	NaCl
AT1G07210	0.892531	E	NaCl
AT1G07220	1.05397	E	NaCl
AT1G07230	1.18187	E	NaCl
AT1G07240	1.07742	E	NaCl
AT1G07250	0.932504	E	NaCl
AT1G07260	0.800515	E	NaCl
AT1G07270	0.0777921	E	NaCl
AT1G07280	1.50772	E	NaCl
AT1G07290	1.12334	E	NaCl
AT1G07300	-0.22349	E	NaCl
AT1G07310	1.06467	E	NaCl
AT1G07320	1.00162	E	NaCl
AT1G07350	0.918966	E	NaCl
AT1G07360	1.09059	E	NaCl
AT1G07370	0.90402	E	NaCl
AT1G07380	1.2983	E	NaCl
AT1G07390	-1.87075	E	NaCl
AT1G07400	1.04579	E	NaCl
AT1G07410	0.730065	E	NaCl
AT1G07420	0.856522	E	NaCl
AT1G07430	-0.456596	E	NaCl
AT1G07440	3.14131	E	NaCl
AT1G07470	0.954115	E	NaCl
AT1G07480	0.91782	E	NaCl
AT1G07500	0.582111	E	NaCl
AT1G07510	0.984127	E	NaCl
AT1G07520	1.14406	E	NaCl
AT1G07530	1.17594	E	NaCl
AT1G07550	0.814954	E	NaCl
AT1G07560	0.721938	E	NaCl
AT1G07570	0.866617	E	NaCl
AT1G07590	1.13368	E	NaCl
AT1G07610	1.0316	E	NaCl
AT1G07615	1.03623	E	NaCl
AT1G07620	0.244591	E	NaCl
AT1G07630	0.989034	E	NaCl
AT1G07640	0.847579	E	NaCl
AT1G07650	1.30376	E	NaCl
AT1G07660	0.734496	E	NaCl
AT1G07670	0.939236	E	NaCl
AT1G07700	2.07201	E	NaCl
AT1G07705	0.927293	E	NaCl
AT1G07710	0.00534831	E	NaCl
AT1G07720	-0.809498	E	NaCl
AT1G07728	1.11427	E	NaCl
AT1G07740	0.515693	E	NaCl
AT1G07745	1.21894	E	NaCl
AT1G07750	0.939911	E	NaCl
AT1G07770	0.944217	E	NaCl
AT1G07780	0.77991	E	NaCl
AT1G07790	0.899751	E	NaCl
AT1G07795	5.10371	E	NaCl
AT1G07810	1.00509	E	NaCl
AT1G07820	0.945089	E	NaCl
AT1G07830	0.867242	E	NaCl
AT1G07840	0.983788	E	NaCl
AT1G07870	1.321	E	NaCl
AT1G07880	0.577802	E	NaCl
AT1G07890	0.954847	E	NaCl
AT1G07910	0.950797	E	NaCl
AT1G07920	0.971141	E	NaCl
AT1G07930	0.997786	E	NaCl
AT1G07940	0.943276	E	NaCl
AT1G07950	0.999732	E	NaCl
AT1G07960	0.851756	E	NaCl
AT1G07970	0.806272	E	NaCl
AT1G07980	1.1314	E	NaCl
AT1G07985	1.94946	E	NaCl
AT1G07990	1.11917	E	NaCl
AT1G08000	1.19486	E	NaCl
AT1G08010	0.760982	E	NaCl
AT1G08030	0.895846	E	NaCl
AT1G08040	0.839456	E	NaCl
AT1G08050	1.14181	E	NaCl
AT1G08060	1.12129	E	NaCl
AT1G08070	0.383476	E	NaCl
AT1G08090	1.37296	E	NaCl
AT1G08100	1.05711	E	NaCl
AT1G08110	1.00098	E	NaCl
AT1G08115	0.582111	E	NaCl
AT1G08125	0.874438	E	NaCl
AT1G08130	0.980237	E	NaCl
AT1G08160	0.828065	E	NaCl
AT1G08180	0.244733	E	NaCl
AT1G08190	1.04081	E	NaCl
AT1G08200	0.998488	E	NaCl
AT1G08210	0.662275	E	NaCl
AT1G08220	0.906286	E	NaCl
AT1G08230	1.55447	E	NaCl
AT1G08250	0.775508	E	NaCl
AT1G08260	0.994105	E	NaCl
AT1G08270	2.66457	E	NaCl
AT1G08280	0.850846	E	NaCl
AT1G08290	-1.20209	E	NaCl
AT1G08300	-0.547381	E	NaCl
AT1G08310	0.010316	E	NaCl
AT1G08315	1.31264	E	NaCl
AT1G08320	1.01171	E	NaCl
AT1G08340	0.936011	E	NaCl
AT1G08350	0.934519	E	NaCl
AT1G08360	0.946227	E	NaCl
AT1G08370	1.04228	E	NaCl
AT1G08380	1.16823	E	NaCl
AT1G08390	-1.03535	E	NaCl
AT1G08400	0.86862	E	NaCl
AT1G08410	0.952261	E	NaCl
AT1G08420	1.01379	E	NaCl
AT1G08430	1.11908	E	NaCl
AT1G08440	0.548874	E	NaCl
AT1G08450	1.01597	E	NaCl
AT1G08460	0.989637	E	NaCl
AT1G08465	2.52237	E	NaCl
AT1G08470	0.877809	E	NaCl
AT1G08480	0.946917	E	NaCl
AT1G08490	1.11237	E	NaCl
AT1G08500	0.973194	E	NaCl
AT1G08510	1.00004	E	NaCl
AT1G08520	1.05633	E	NaCl
AT1G08530	0.707278	E	NaCl
AT1G08540	1.03806	E	NaCl
AT1G08550	0.979513	E	NaCl
AT1G08560	1.01275	E	NaCl
AT1G08570	0.998825	E	NaCl
AT1G08580	0.898305	E	NaCl
AT1G08590	0.98164	E	NaCl
AT1G08592	-2.0271	E	NaCl
AT1G08600	1.06089	E	NaCl
AT1G08610	0.669252	E	NaCl
AT1G08620	1.02224	E	NaCl
AT1G08640	0.876949	E	NaCl
AT1G08650	1.09773	E	NaCl
AT1G08660	0.982097	E	NaCl
AT1G08670	0.704135	E	NaCl
AT1G08680	1.15163	E	NaCl
AT1G08700	0.969993	E	NaCl
AT1G08710	0.761109	E	NaCl
AT1G08720	1.24291	E	NaCl
AT1G08730	-0.766022	E	NaCl
AT1G08750	0.904794	E	NaCl
AT1G08760	0.967522	E	NaCl
AT1G08770	1.21894	E	NaCl
AT1G08780	0.927244	E	NaCl
AT1G08800	0.976888	E	NaCl
AT1G08810	1.05985	E	NaCl
AT1G08820	1.03362	E	NaCl
AT1G08830	0.943295	E	NaCl
AT1G08840	1.05359	E	NaCl
AT1G08845	0.63524	E	NaCl
AT1G08880	1.02888	E	NaCl
AT1G08890	1.15356	E	NaCl
AT1G08900	-0.562026	E	NaCl
AT1G08910	0.970487	E	NaCl
AT1G08920	1.34254	E	NaCl
AT1G08930	1.01351	E	NaCl
AT1G08940	1.08974	E	NaCl
AT1G08960	1.03736	E	NaCl
AT1G08970	1.04606	E	NaCl
AT1G08980	1.38996	E	NaCl
AT1G08990	1.03573	E	NaCl
AT1G09000	1.02406	E	NaCl
AT1G09010	1.05596	E	NaCl
AT1G09020	0.948091	E	NaCl
AT1G09040	0.894179	E	NaCl
AT1G09050	0.763247	E	NaCl
AT1G09060	1.04963	E	NaCl
AT1G09070	1.19737	E	NaCl
AT1G09090	0.792748	E	NaCl
AT1G09100	0.959561	E	NaCl
AT1G09130	1.11952	E	NaCl
AT1G09140	1.08407	E	NaCl
AT1G09150	0.904644	E	NaCl
AT1G09155	-0.779994	E	NaCl
AT1G09160	0.843779	E	NaCl
AT1G09170	1.13087	E	NaCl
AT1G09190	-32.9696	E	NaCl
AT1G09195	0.811439	E	NaCl
AT1G09200	0.950683	E	NaCl
AT1G09210	0.954483	E	NaCl
AT1G09220	2.17428	E	NaCl
AT1G09230	0.804253	E	NaCl
AT1G09250	0.946661	E	NaCl
AT1G09270	0.977998	E	NaCl
AT1G09280	0.826052	E	NaCl
AT1G09290	0.741295	E	NaCl
AT1G09300	1.11072	E	NaCl
AT1G09310	1.90905	E	NaCl
AT1G09320	1.30593	E	NaCl
AT1G09330	1.01476	E	NaCl
AT1G09340	0.958965	E	NaCl
AT1G09390	1.45418	E	NaCl
AT1G09410	-4.44968	E	NaCl
AT1G09415	-1.23572	E	NaCl
AT1G09420	0.51043	E	NaCl
AT1G09430	1.00433	E	NaCl
AT1G09440	7.5202	E	NaCl
AT1G09450	0.872257	E	NaCl
AT1G09460	1.12916	E	NaCl
AT1G09470	0.928829	E	NaCl
AT1G09480	2.17428	E	NaCl
AT1G09486	-1.61906	E	NaCl
AT1G09490	1.14267	E	NaCl
AT1G09520	1.02202	E	NaCl
AT1G09530	-102.557	E	NaCl
AT1G09540	0.902796	E	NaCl
AT1G09560	1.01338	E	NaCl
AT1G09570	1.05518	E	NaCl
AT1G09575	8.69084	E	NaCl
AT1G09580	0.872772	E	NaCl
AT1G09590	0.973233	E	NaCl
AT1G09600	0.333618	E	NaCl
AT1G09610	-0.266564	E	NaCl
AT1G09620	0.983199	E	NaCl
AT1G09630	1.04161	E	NaCl
AT1G09640	0.973727	E	NaCl
AT1G09645	1.08405	E	NaCl
AT1G09660	0.835548	E	NaCl
AT1G09680	1.66173	E	NaCl
AT1G09690	0.953859	E	NaCl
AT1G09700	1.04593	E	NaCl
AT1G09710	1.21894	E	NaCl
AT1G09730	1.08279	E	NaCl
AT1G09740	1.1765	E	NaCl
AT1G09750	1.07034	E	NaCl
AT1G09760	0.914244	E	NaCl
AT1G09770	0.986825	E	NaCl
AT1G09780	1.00856	E	NaCl
AT1G09794	-32.9696	E	NaCl
AT1G09795	1.14913	E	NaCl
AT1G09800	0.492289	E	NaCl
AT1G09810	1.17702	E	NaCl
AT1G09815	0.874438	E	NaCl
AT1G09820	0.730436	E	NaCl
AT1G09830	0.854493	E	NaCl
AT1G09840	0.988615	E	NaCl
AT1G09850	1.02713	E	NaCl
AT1G09870	1.02443	E	NaCl
AT1G09880	1.00166	E	NaCl
AT1G09890	-0.755977	E	NaCl
AT1G09900	0.74978	E	NaCl
AT1G09910	0.914892	E	NaCl
AT1G09920	1.03443	E	NaCl
AT1G09932	-1.5396	E	NaCl
AT1G09940	1.12946	E	NaCl
AT1G09960	1.26392	E	NaCl
AT1G09970	1.04264	E	NaCl
AT1G09980	0.918389	E	NaCl
AT1G09995	0.720624	E	NaCl
AT1G10020	0.896268	E	NaCl
AT1G10030	0.835172	E	NaCl
AT1G10040	0.766837	E	NaCl
AT1G10050	0.988283	E	NaCl
AT1G10060	-0.00450243	E	NaCl
AT1G10070	5.1953	E	NaCl
AT1G10090	0.960048	E	NaCl
AT1G10095	0.505937	E	NaCl
AT1G10110	0.636847	E	NaCl
AT1G10120	0.746499	E	NaCl
AT1G10130	0.977196	E	NaCl
AT1G10140	1.55339	E	NaCl
AT1G10150	1.1948	E	NaCl
AT1G10160	0.900634	E	NaCl
AT1G10170	1.06121	E	NaCl
AT1G10180	0.93923	E	NaCl
AT1G10200	0.987634	E	NaCl
AT1G10210	0.531779	E	NaCl
AT1G10230	0.830907	E	NaCl
AT1G10240	1.21001	E	NaCl
AT1G10270	0.856152	E	NaCl
AT1G10280	1.01794	E	NaCl
AT1G10290	1.03076	E	NaCl
AT1G10300	-0.911935	E	NaCl
AT1G10310	0.938152	E	NaCl
AT1G10320	0.994345	E	NaCl
AT1G10330	-6.22953	E	NaCl
AT1G10340	0.224671	E	NaCl
AT1G10350	1.16962	E	NaCl
AT1G10360	1.53642	E	NaCl
AT1G10370	1.11288	E	NaCl
AT1G10380	0.896613	E	NaCl
AT1G10385	2.48449	E	NaCl
AT1G10390	0.99581	E	NaCl
AT1G10400	-0.156302	E	NaCl
AT1G10410	1.09679	E	NaCl
AT1G10417	-10.565	E	NaCl
AT1G10430	1.03793	E	NaCl
AT1G10450	1.0552	E	NaCl
AT1G10460	0.62108	E	NaCl
AT1G10470	0.940638	E	NaCl
AT1G10480	1.69129	E	NaCl
AT1G10490	0.934078	E	NaCl
AT1G10500	1.07825	E	NaCl
AT1G10510	0.853091	E	NaCl
AT1G10520	-3.27437	E	NaCl
AT1G10522	0.510516	E	NaCl
AT1G10530	1.98463	E	NaCl
AT1G10550	-2.26993	E	NaCl
AT1G10560	0.82659	E	NaCl
AT1G10570	0.936938	E	NaCl
AT1G10580	0.987261	E	NaCl
AT1G10590	0.949483	E	NaCl
AT1G10600	0.706236	E	NaCl
AT1G10610	0.503111	E	NaCl
AT1G10630	0.958237	E	NaCl
AT1G10640	0.694792	E	NaCl
AT1G10650	0.990442	E	NaCl
AT1G10660	0.99776	E	NaCl
AT1G10670	1.0202	E	NaCl
AT1G10680	1.05985	E	NaCl
AT1G10682	0.921777	E	NaCl
AT1G10690	-0.736379	E	NaCl
AT1G10700	1.10906	E	NaCl
AT1G10720	0.981635	E	NaCl
AT1G10730	1.023	E	NaCl
AT1G10740	1.16025	E	NaCl
AT1G10750	0.33731	E	NaCl
AT1G10760	1.10989	E	NaCl
AT1G10780	1.02912	E	NaCl
AT1G10790	0.268119	E	NaCl
AT1G10800	-0.198207	E	NaCl
AT1G10810	1.17837	E	NaCl
AT1G10820	0.812228	E	NaCl
AT1G10830	1.37346	E	NaCl
AT1G10840	0.923022	E	NaCl
AT1G10850	0.921418	E	NaCl
AT1G10865	1.07934	E	NaCl
AT1G10870	0.950089	E	NaCl
AT1G10880	1.05711	E	NaCl
AT1G10890	0.922417	E	NaCl
AT1G10900	1.07808	E	NaCl
AT1G10910	0.614714	E	NaCl
AT1G10920	0.575297	E	NaCl
AT1G10930	0.920817	E	NaCl
AT1G10940	0.937101	E	NaCl
AT1G10950	1.0255	E	NaCl
AT1G10960	0.769019	E	NaCl
AT1G10970	0.603527	E	NaCl
AT1G10990	0.515129	E	NaCl
AT1G11000	0.976737	E	NaCl
AT1G11020	1.01604	E	NaCl
AT1G11050	1.15726	E	NaCl
AT1G11060	0.949548	E	NaCl
AT1G11070	0.0148438	E	NaCl
AT1G11080	0.698333	E	NaCl
AT1G11090	0.875664	E	NaCl
AT1G11100	1.83322	E	NaCl
AT1G11120	-3.10233	E	NaCl
AT1G11125	0.763367	E	NaCl
AT1G11130	1.11292	E	NaCl
AT1G11150	97.1386	E	NaCl
AT1G11160	0.938885	E	NaCl
AT1G11170	2.33173	E	NaCl
AT1G11175	0.925414	E	NaCl
AT1G11180	2.42278	E	NaCl
AT1G11185	-6.22953	E	NaCl
AT1G11190	-332.863	E	NaCl
AT1G11200	1.1854	E	NaCl
AT1G11210	2.14142	E	NaCl
AT1G11220	1.01719	E	NaCl
AT1G11240	0.930907	E	NaCl
AT1G11260	1.13739	E	NaCl
AT1G11270	0.669709	E	NaCl
AT1G11280	0.832325	E	NaCl
AT1G11290	0.566841	E	NaCl
AT1G11300	4.40489	E	NaCl
AT1G11310	1.08545	E	NaCl
AT1G11320	-0.66781	E	NaCl
AT1G11330	1.02833	E	NaCl
AT1G11350	0.699797	E	NaCl
AT1G11360	1.19291	E	NaCl
AT1G11380	0.938971	E	NaCl
AT1G11390	0.861317	E	NaCl
AT1G11400	0.91258	E	NaCl
AT1G11410	-0.531183	E	NaCl
AT1G11420	1.08231	E	NaCl
AT1G11430	0.901838	E	NaCl
AT1G11440	0.639455	E	NaCl
AT1G11450	1.08239	E	NaCl
AT1G11460	-17.2348	E	NaCl
AT1G11475	0.854019	E	NaCl
AT1G11480	0.991757	E	NaCl
AT1G11490	97.1386	E	NaCl
AT1G11530	1.04593	E	NaCl
AT1G11540	0.960752	E	NaCl
AT1G11545	0.92664	E	NaCl
AT1G11570	0.517936	E	NaCl
AT1G11580	0.923854	E	NaCl
AT1G11592	0.75593	E	NaCl
AT1G11600	0.693126	E	NaCl
AT1G11630	0.994627	E	NaCl
AT1G11650	1.01679	E	NaCl
AT1G11655	-21.3812	E	NaCl
AT1G11660	1.055	E	NaCl
AT1G11670	0.89571	E	NaCl
AT1G11680	0.989022	E	NaCl
AT1G11700	0.819197	E	NaCl
AT1G11710	0.82569	E	NaCl
AT1G11720	1.08228	E	NaCl
AT1G11730	1.60658	E	NaCl
AT1G11740	1.62545	E	NaCl
AT1G11750	1.04091	E	NaCl
AT1G11755	1.04056	E	NaCl
AT1G11760	1.14575	E	NaCl
AT1G11780	0.919122	E	NaCl
AT1G11790	0.815649	E	NaCl
AT1G11800	0.750666	E	NaCl
AT1G11820	0.946437	E	NaCl
AT1G11840	1.10784	E	NaCl
AT1G11850	0.911675	E	NaCl
AT1G11860	0.938536	E	NaCl
AT1G11870	0.91557	E	NaCl
AT1G11880	2.26483	E	NaCl
AT1G11890	0.947853	E	NaCl
AT1G11900	-0.238077	E	NaCl
AT1G11905	0.887105	E	NaCl
AT1G11910	1.06247	E	NaCl
AT1G11915	0.926339	E	NaCl
AT1G11920	1.22917	E	NaCl
AT1G11930	1.02807	E	NaCl
AT1G11940	0.958805	E	NaCl
AT1G11950	0.957603	E	NaCl
AT1G11960	1.71709	E	NaCl
AT1G12000	0.964126	E	NaCl
AT1G12010	0.518663	E	NaCl
AT1G12020	0.34737	E	NaCl
AT1G12040	0.994349	E	NaCl
AT1G12050	0.947017	E	NaCl
AT1G12060	2.3777	E	NaCl
AT1G12080	0.942214	E	NaCl
AT1G12090	0.9418	E	NaCl
AT1G12110	1.09098	E	NaCl
AT1G12120	0.93288	E	NaCl
AT1G12130	1.20744	E	NaCl
AT1G12140	1.18943	E	NaCl
AT1G12150	0.418977	E	NaCl
AT1G12160	0.897515	E	NaCl
AT1G12200	1.26361	E	NaCl
AT1G12210	0.779627	E	NaCl
AT1G12220	2.33948	E	NaCl
AT1G12230	0.961697	E	NaCl
AT1G12240	0.987183	E	NaCl
AT1G12244	1.57803	E	NaCl
AT1G12250	1.0129	E	NaCl
AT1G12260	1.78218	E	NaCl
AT1G12270	0.919343	E	NaCl
AT1G12280	-3.42947	E	NaCl
AT1G12290	1.7994	E	NaCl
AT1G12300	1.58315	E	NaCl
AT1G12310	0.949328	E	NaCl
AT1G12320	0.974598	E	NaCl
AT1G12330	-1.87075	E	NaCl
AT1G12350	0.800418	E	NaCl
AT1G12360	1.15389	E	NaCl
AT1G12370	0.681	E	NaCl
AT1G12380	1.04704	E	NaCl
AT1G12390	0.830522	E	NaCl
AT1G12400	0.916869	E	NaCl
AT1G12410	0.963402	E	NaCl
AT1G12420	0.785389	E	NaCl
AT1G12430	0.894226	E	NaCl
AT1G12440	0.955473	E	NaCl
AT1G12450	-9.149	E	NaCl
AT1G12460	0.725535	E	NaCl
AT1G12470	1.00953	E	NaCl
AT1G12500	1.025	E	NaCl
AT1G12520	1.02076	E	NaCl
AT1G12530	0.937931	E	NaCl
AT1G12550	-0.595234	E	NaCl
AT1G12560	1.00831	E	NaCl
AT1G12580	0.994858	E	NaCl
AT1G12600	4.22139	E	NaCl
AT1G12620	0.850584	E	NaCl
AT1G12640	0.918494	E	NaCl
AT1G12650	0.95985	E	NaCl
AT1G12680	0.950941	E	NaCl
AT1G12700	14.4316	E	NaCl
AT1G12710	1.40242	E	NaCl
AT1G12730	3.13172	E	NaCl
AT1G12740	0.973158	E	NaCl
AT1G12750	0.882727	E	NaCl
AT1G12760	0.987326	E	NaCl
AT1G12770	0.841702	E	NaCl
AT1G12775	-0.779536	E	NaCl
AT1G12780	1.51628	E	NaCl
AT1G12790	0.0731806	E	NaCl
AT1G12800	1.03959	E	NaCl
AT1G12810	0.928686	E	NaCl
AT1G12820	0.913937	E	NaCl
AT1G12830	0.994777	E	NaCl
AT1G12840	1.0002	E	NaCl
AT1G12845	-109.464	E	NaCl
AT1G12850	0.988989	E	NaCl
AT1G12860	0.955625	E	NaCl
AT1G12880	3.54774	E	NaCl
AT1G12900	1.03137	E	NaCl
AT1G12910	0.968045	E	NaCl
AT1G12920	0.941694	E	NaCl
AT1G12930	0.794197	E	NaCl
AT1G12950	0.963143	E	NaCl
AT1G12970	1.04015	E	NaCl
AT1G12990	1.0653	E	NaCl
AT1G13000	1.03858	E	NaCl
AT1G13020	1.00558	E	NaCl
AT1G13030	0.979513	E	NaCl
AT1G13040	0.48696	E	NaCl
AT1G13050	-0.683143	E	NaCl
AT1G13060	0.966741	E	NaCl
AT1G13080	1.76457	E	NaCl
AT1G13090	2.24038	E	NaCl
AT1G13100	1.16275	E	NaCl
AT1G13110	1.34653	E	NaCl
AT1G13120	0.929328	E	NaCl
AT1G13130	-0.351472	E	NaCl
AT1G13145	2.19496	E	NaCl
AT1G13160	0.924275	E	NaCl
AT1G13170	0.924164	E	NaCl
AT1G13180	1.02104	E	NaCl
AT1G13190	1.00106	E	NaCl
AT1G13195	1.29106	E	NaCl
AT1G13210	1.06285	E	NaCl
AT1G13220	1.02774	E	NaCl
AT1G13245	4.05392	E	NaCl
AT1G13250	0.761294	E	NaCl
AT1G13260	1.27431	E	NaCl
AT1G13270	0.781595	E	NaCl
AT1G13280	0.944286	E	NaCl
AT1G13300	1.09632	E	NaCl
AT1G13320	0.997915	E	NaCl
AT1G13330	3.1512	E	NaCl
AT1G13340	1.49671	E	NaCl
AT1G13350	1.12626	E	NaCl
AT1G13360	1.17518	E	NaCl
AT1G13370	0.942268	E	NaCl
AT1G13380	1.06114	E	NaCl
AT1G13390	1.17371	E	NaCl
AT1G13410	0.746929	E	NaCl
AT1G13420	0.255391	E	NaCl
AT1G13430	1.61439	E	NaCl
AT1G13440	1.03572	E	NaCl
AT1G13450	1.14871	E	NaCl
AT1G13460	0.992311	E	NaCl
AT1G13480	0.517936	E	NaCl
AT1G13500	3.60441	E	NaCl
AT1G13510	0.649327	E	NaCl
AT1G13520	-0.552824	E	NaCl
AT1G13530	0.68741	E	NaCl
AT1G13540	0.39747	E	NaCl
AT1G13550	0.784736	E	NaCl
AT1G13560	1.02141	E	NaCl
AT1G13570	1.33176	E	NaCl
AT1G13580	0.954999	E	NaCl
AT1G13590	1.1268	E	NaCl
AT1G13600	0.523616	E	NaCl
AT1G13610	1.20744	E	NaCl
AT1G13620	5.70943	E	NaCl
AT1G13630	-5.79545	E	NaCl
AT1G13635	2.61984	E	NaCl
AT1G13640	0.80876	E	NaCl
AT1G13670	0.672096	E	NaCl
AT1G13690	0.895693	E	NaCl
AT1G13700	-3.56392	E	NaCl
AT1G13710	6.45338	E	NaCl
AT1G13730	0.979007	E	NaCl
AT1G13740	0.939171	E	NaCl
AT1G13750	0.926766	E	NaCl
AT1G13770	0.828646	E	NaCl
AT1G13780	0.792704	E	NaCl
AT1G13790	0.465904	E	NaCl
AT1G13800	118.145	E	NaCl
AT1G13810	0.879724	E	NaCl
AT1G13820	4.56808	E	NaCl
AT1G13830	1.14512	E	NaCl
AT1G13860	0.829553	E	NaCl
AT1G13870	0.912217	E	NaCl
AT1G13880	1.1111	E	NaCl
AT1G13900	1.00678	E	NaCl
AT1G13910	5.28848	E	NaCl
AT1G13920	1.26214	E	NaCl
AT1G13930	0.946892	E	NaCl
AT1G13940	1.01324	E	NaCl
AT1G13950	0.847579	E	NaCl
AT1G13960	1.05074	E	NaCl
AT1G13970	1.10935	E	NaCl
AT1G13980	0.999222	E	NaCl
AT1G13990	1.30756	E	NaCl
AT1G14000	1.10288	E	NaCl
AT1G14010	0.911676	E	NaCl
AT1G14020	1.00967	E	NaCl
AT1G14030	-0.439164	E	NaCl
AT1G14040	1.16642	E	NaCl
AT1G14060	0.844157	E	NaCl
AT1G14070	1.25155	E	NaCl
AT1G14080	1.06657	E	NaCl
AT1G14090	0.584388	E	NaCl
AT1G14120	1.04328	E	NaCl
AT1G14130	0.979526	E	NaCl
AT1G14140	1.38092	E	NaCl
AT1G14150	-0.82031	E	NaCl
AT1G14160	0.348557	E	NaCl
AT1G14170	0.988801	E	NaCl
AT1G14180	1.08945	E	NaCl
AT1G14185	0.00381404	E	NaCl
AT1G14190	0.178476	E	NaCl
AT1G14200	1.2677	E	NaCl
AT1G14205	0.832354	E	NaCl
AT1G14210	0.763576	E	NaCl
AT1G14220	0.718485	E	NaCl
AT1G14230	0.984861	E	NaCl
AT1G14240	1.24862	E	NaCl
AT1G14250	1.20744	E	NaCl
AT1G14260	1.98282	E	NaCl
AT1G14270	0.105968	E	NaCl
AT1G14280	1.12409	E	NaCl
AT1G14290	0.992973	E	NaCl
AT1G14300	0.897621	E	NaCl
AT1G14310	1.7994	E	NaCl
AT1G14320	0.971314	E	NaCl
AT1G14330	0.856932	E	NaCl
AT1G14340	1.18272	E	NaCl
AT1G14345	0.944262	E	NaCl
AT1G14350	0.701804	E	NaCl
AT1G14360	0.804207	E	NaCl
AT1G14370	1.39223	E	NaCl
AT1G14380	1.06944	E	NaCl
AT1G14390	0.973471	E	NaCl
AT1G14400	0.988705	E	NaCl
AT1G14410	0.67451	E	NaCl
AT1G14430	0.942268	E	NaCl
AT1G14440	-11.2319	E	NaCl
AT1G14450	0.953401	E	NaCl
AT1G14455	0.0731806	E	NaCl
AT1G14460	1.01101	E	NaCl
AT1G14470	5.05812	E	NaCl
AT1G14480	-0.683143	E	NaCl
AT1G14510	0.937784	E	NaCl
AT1G14520	-4.737	E	NaCl
AT1G14530	0.563187	E	NaCl
AT1G14540	0.841544	E	NaCl
AT1G14550	0.63019	E	NaCl
AT1G14560	1.09926	E	NaCl
AT1G14570	1.02134	E	NaCl
AT1G14580	0.897561	E	NaCl
AT1G14590	1.26103	E	NaCl
AT1G14610	0.976338	E	NaCl
AT1G14620	0.895161	E	NaCl
AT1G14630	1.38766	E	NaCl
AT1G14640	3.4774	E	NaCl
AT1G14650	1.00846	E	NaCl
AT1G14660	-1.48952	E	NaCl
AT1G14670	1.00176	E	NaCl
AT1G14680	0.939413	E	NaCl
AT1G14685	1.116	E	NaCl
AT1G14690	1.10018	E	NaCl
AT1G14700	-0.0245848	E	NaCl
AT1G14710	0.972071	E	NaCl
AT1G14720	1.19378	E	NaCl
AT1G14730	1.39108	E	NaCl
AT1G14740	1.08455	E	NaCl
AT1G14750	1.34596	E	NaCl
AT1G14770	0.473943	E	NaCl
AT1G14780	1.09224	E	NaCl
AT1G14790	-6.02791	E	NaCl
AT1G14810	0.931262	E	NaCl
AT1G14820	1.13601	E	NaCl
AT1G14830	0.981436	E	NaCl
AT1G14840	0.507779	E	NaCl
AT1G14850	0.938663	E	NaCl
AT1G14860	1.15259	E	NaCl
AT1G14870	0.988015	E	NaCl
AT1G14890	1.87236	E	NaCl
AT1G14900	0.915487	E	NaCl
AT1G14910	1.00145	E	NaCl
AT1G14920	0.901652	E	NaCl
AT1G14960	0.109102	E	NaCl
AT1G14970	1.45717	E	NaCl
AT1G14980	0.934873	E	NaCl
AT1G14990	0.781699	E	NaCl
AT1G15000	0.990673	E	NaCl
AT1G15002	0.290252	E	NaCl
AT1G15010	0.331718	E	NaCl
AT1G15020	0.92171	E	NaCl
AT1G15030	1.40812	E	NaCl
AT1G15040	2.20186	E	NaCl
AT1G15060	1.10661	E	NaCl
AT1G15080	-0.739091	E	NaCl
AT1G15100	0.9403	E	NaCl
AT1G15110	0.888371	E	NaCl
AT1G15120	0.948897	E	NaCl
AT1G15125	6.45338	E	NaCl
AT1G15130	1.06754	E	NaCl
AT1G15140	0.976746	E	NaCl
AT1G15165	1.11	E	NaCl
AT1G15170	0.861747	E	NaCl
AT1G15180	1.65099	E	NaCl
AT1G15200	0.976985	E	NaCl
AT1G15210	0.980128	E	NaCl
AT1G15215	-0.983303	E	NaCl
AT1G15220	0.986634	E	NaCl
AT1G15230	0.991903	E	NaCl
AT1G15240	0.994203	E	NaCl
AT1G15250	0.880764	E	NaCl
AT1G15260	-1.31812	E	NaCl
AT1G15270	0.986484	E	NaCl
AT1G15280	0.929451	E	NaCl
AT1G15290	1.14833	E	NaCl
AT1G15300	-89.9635	E	NaCl
AT1G15310	1.56328	E	NaCl
AT1G15340	1.00785	E	NaCl
AT1G15350	0.930944	E	NaCl
AT1G15370	0.947017	E	NaCl
AT1G15380	0.806504	E	NaCl
AT1G15385	0.273256	E	NaCl
AT1G15390	0.933857	E	NaCl
AT1G15400	0.968854	E	NaCl
AT1G15405	0.747581	E	NaCl
AT1G15410	0.819169	E	NaCl
AT1G15415	0.362109	E	NaCl
AT1G15420	0.879327	E	NaCl
AT1G15430	1.21534	E	NaCl
AT1G15440	0.92679	E	NaCl
AT1G15460	1.43757	E	NaCl
AT1G15470	0.977481	E	NaCl
AT1G15480	0.782467	E	NaCl
AT1G15490	0.948387	E	NaCl
AT1G15500	0.851585	E	NaCl
AT1G15510	0.239408	E	NaCl
AT1G15520	1.60658	E	NaCl
AT1G15530	0.995848	E	NaCl
AT1G15550	1.29496	E	NaCl
AT1G15570	0.864454	E	NaCl
AT1G15630	1.04579	E	NaCl
AT1G15640	-1.40097	E	NaCl
AT1G15660	1.07835	E	NaCl
AT1G15670	1.15999	E	NaCl
AT1G15690	1.00963	E	NaCl
AT1G15700	0.690597	E	NaCl
AT1G15710	0.874438	E	NaCl
AT1G15720	6.45413	E	NaCl
AT1G15730	0.616027	E	NaCl
AT1G15740	1.21491	E	NaCl
AT1G15750	0.984977	E	NaCl
AT1G15760	0.515693	E	NaCl
AT1G15780	1.08468	E	NaCl
AT1G15790	-0.320634	E	NaCl
AT1G15800	0.796301	E	NaCl
AT1G15810	0.973406	E	NaCl
AT1G15820	1.15102	E	NaCl
AT1G15830	0.548874	E	NaCl
AT1G15860	0.944289	E	NaCl
AT1G15870	-0.470823	E	NaCl
AT1G15880	0.925748	E	NaCl
AT1G15890	-11.1336	E	NaCl
AT1G15900	2.17428	E	NaCl
AT1G15910	0.794974	E	NaCl
AT1G15920	0.950887	E	NaCl
AT1G15930	0.914286	E	NaCl
AT1G15940	0.951595	E	NaCl
AT1G15950	1.1076	E	NaCl
AT1G15960	0.707278	E	NaCl
AT1G15970	0.838421	E	NaCl
AT1G15980	2.1005	E	NaCl
AT1G16000	0.949353	E	NaCl
AT1G16010	0.96306	E	NaCl
AT1G16020	0.87601	E	NaCl
AT1G16022	31.6403	E	NaCl
AT1G16030	1.73874	E	NaCl
AT1G16040	0.892145	E	NaCl
AT1G16060	0.676671	E	NaCl
AT1G16070	0.162827	E	NaCl
AT1G16080	1.20608	E	NaCl
AT1G16110	-1.71738	E	NaCl
AT1G16120	8.53651	E	NaCl
AT1G16130	-3.78512	E	NaCl
AT1G16140	1.74127	E	NaCl
AT1G16150	1.51626	E	NaCl
AT1G16160	1.07255	E	NaCl
AT1G16170	1.11041	E	NaCl
AT1G16180	1.12255	E	NaCl
AT1G16190	0.985822	E	NaCl
AT1G16210	1.08766	E	NaCl
AT1G16220	0.418855	E	NaCl
AT1G16240	1.06397	E	NaCl
AT1G16250	1.59	E	NaCl
AT1G16260	0.832354	E	NaCl
AT1G16270	0.987829	E	NaCl
AT1G16280	0.999911	E	NaCl
AT1G16300	1.05156	E	NaCl
AT1G16310	1.12847	E	NaCl
AT1G16320	0.906494	E	NaCl
AT1G16330	1.02242	E	NaCl
AT1G16340	0.868761	E	NaCl
AT1G16350	0.942954	E	NaCl
AT1G16370	0.322851	E	NaCl
AT1G16390	0.00363865	E	NaCl
AT1G16400	-0.654898	E	NaCl
AT1G16410	1.3698	E	NaCl
AT1G16420	-8.47588	E	NaCl
AT1G16430	0.701111	E	NaCl
AT1G16440	1.20917	E	NaCl
AT1G16445	9.20206	E	NaCl
AT1G16460	0.847107	E	NaCl
AT1G16470	0.964714	E	NaCl
AT1G16480	0.374791	E	NaCl
AT1G16490	1.6065	E	NaCl
AT1G16500	0.249764	E	NaCl
AT1G16510	0.729508	E	NaCl
AT1G16520	0.836612	E	NaCl
AT1G16530	0.334333	E	NaCl
AT1G16540	0.882195	E	NaCl
AT1G16550	0.885786	E	NaCl
AT1G16560	0.937151	E	NaCl
AT1G16570	1.01038	E	NaCl
AT1G16590	-3.66298	E	NaCl
AT1G16610	0.976268	E	NaCl
AT1G16630	1.05081	E	NaCl
AT1G16650	1.31515	E	NaCl
AT1G16670	1.28782	E	NaCl
AT1G16680	0.828323	E	NaCl
AT1G16690	0.520496	E	NaCl
AT1G16700	0.995812	E	NaCl
AT1G16710	1.06235	E	NaCl
AT1G16720	0.990357	E	NaCl
AT1G16740	0.896367	E	NaCl
AT1G16780	1.19724	E	NaCl
AT1G16790	0.928926	E	NaCl
AT1G16800	0.825389	E	NaCl
AT1G16810	0.931778	E	NaCl
AT1G16825	-0.447747	E	NaCl
AT1G16830	-0.286506	E	NaCl
AT1G16840	1.14284	E	NaCl
AT1G16850	3.3877	E	NaCl
AT1G16870	0.95824	E	NaCl
AT1G16880	0.991271	E	NaCl
AT1G16890	1.02349	E	NaCl
AT1G16900	0.885824	E	NaCl
AT1G16905	5.5426	E	NaCl
AT1G16916	0.591503	E	NaCl
AT1G16920	0.947552	E	NaCl
AT1G16930	0.725724	E	NaCl
AT1G16960	0.587832	E	NaCl
AT1G16970	0.966439	E	NaCl
AT1G17020	4.19174	E	NaCl
AT1G17030	-0.178711	E	NaCl
AT1G17040	1.58217	E	NaCl
AT1G17050	1.05212	E	NaCl
AT1G17060	0.992673	E	NaCl
AT1G17070	0.960842	E	NaCl
AT1G17080	1.01061	E	NaCl
AT1G17090	1.42032	E	NaCl
AT1G17100	0.478899	E	NaCl
AT1G17110	0.988171	E	NaCl
AT1G17120	0.872773	E	NaCl
AT1G17130	0.964223	E	NaCl
AT1G17140	1.05513	E	NaCl
AT1G17145	1.06747	E	NaCl
AT1G17147	0.942823	E	NaCl
AT1G17160	0.947737	E	NaCl
AT1G17170	0.95984	E	NaCl
AT1G17180	0.950359	E	NaCl
AT1G17190	0.868389	E	NaCl
AT1G17200	-0.270043	E	NaCl
AT1G17210	0.964866	E	NaCl
AT1G17220	1.0049	E	NaCl
AT1G17230	0.818723	E	NaCl
AT1G17240	0.090818	E	NaCl
AT1G17250	0.758166	E	NaCl
AT1G17255	3.24851	E	NaCl
AT1G17260	0.383067	E	NaCl
AT1G17270	0.795628	E	NaCl
AT1G17280	0.938572	E	NaCl
AT1G17285	0.946291	E	NaCl
AT1G17290	1.06054	E	NaCl
AT1G17300	-0.0658983	E	NaCl
AT1G17330	0.7437	E	NaCl
AT1G17340	1.11715	E	NaCl
AT1G17350	0.750881	E	NaCl
AT1G17360	1.05197	E	NaCl
AT1G17370	0.937187	E	NaCl
AT1G17380	1.61286	E	NaCl
AT1G17410	1.07914	E	NaCl
AT1G17420	1.3698	E	NaCl
AT1G17430	1.09587	E	NaCl
AT1G17440	1.02316	E	NaCl
AT1G17450	1.1348	E	NaCl
AT1G17455	1.20763	E	NaCl
AT1G17460	1.26103	E	NaCl
AT1G17470	0.930582	E	NaCl
AT1G17480	-0.877707	E	NaCl
AT1G17490	1.23236	E	NaCl
AT1G17500	1.09343	E	NaCl
AT1G17510	0.964888	E	NaCl
AT1G17520	0.994777	E	NaCl
AT1G17530	0.977388	E	NaCl
AT1G17550	1.11748	E	NaCl
AT1G17560	0.727162	E	NaCl
AT1G17580	0.960224	E	NaCl
AT1G17590	1.02832	E	NaCl
AT1G17620	1.0106	E	NaCl
AT1G17630	0.401483	E	NaCl
AT1G17640	-0.178237	E	NaCl
AT1G17650	1.64877	E	NaCl
AT1G17665	0.758417	E	NaCl
AT1G17680	0.98529	E	NaCl
AT1G17690	0.917165	E	NaCl
AT1G17720	0.952772	E	NaCl
AT1G17730	0.921604	E	NaCl
AT1G17744	0.640775	E	NaCl
AT1G17745	1.08077	E	NaCl
AT1G17750	1.27671	E	NaCl
AT1G17760	0.98245	E	NaCl
AT1G17780	0.859149	E	NaCl
AT1G17790	1.22661	E	NaCl
AT1G17810	2.05869	E	NaCl
AT1G17820	2.20168	E	NaCl
AT1G17830	-0.208147	E	NaCl
AT1G17840	2.37701	E	NaCl
AT1G17850	1.61439	E	NaCl
AT1G17860	1.00849	E	NaCl
AT1G17870	-3.60882	E	NaCl
AT1G17880	0.941313	E	NaCl
AT1G17890	1.02568	E	NaCl
AT1G17920	-0.983303	E	NaCl
AT1G17930	0.820829	E	NaCl
AT1G17940	1.13457	E	NaCl
AT1G17950	1.40392	E	NaCl
AT1G17960	0.223654	E	NaCl
AT1G17970	0.992894	E	NaCl
AT1G17980	0.959345	E	NaCl
AT1G17990	1.05711	E	NaCl
AT1G18000	1.05711	E	NaCl
AT1G18030	0.596852	E	NaCl
AT1G18040	0.669265	E	NaCl
AT1G18060	0.512689	E	NaCl
AT1G18070	1.00714	E	NaCl
AT1G18075	1.17101	E	NaCl
AT1G18080	0.967029	E	NaCl
AT1G18090	0.433843	E	NaCl
AT1G18100	-1.93783	E	NaCl
AT1G18140	0.608283	E	NaCl
AT1G18150	0.978899	E	NaCl
AT1G18160	0.993175	E	NaCl
AT1G18170	-25.3422	E	NaCl
AT1G18180	1.882	E	NaCl
AT1G18190	1.01096	E	NaCl
AT1G18200	1.2368	E	NaCl
AT1G18210	0.971035	E	NaCl
AT1G18250	0.894806	E	NaCl
AT1G18260	1.02359	E	NaCl
AT1G18265	2.01326	E	NaCl
AT1G18270	1.08005	E	NaCl
AT1G18290	0.523616	E	NaCl
AT1G18300	0.230984	E	NaCl
AT1G18320	-0.255866	E	NaCl
AT1G18330	0.702916	E	NaCl
AT1G18335	-123.518	E	NaCl
AT1G18340	0.726167	E	NaCl
AT1G18360	0.881387	E	NaCl
AT1G18370	1.10487	E	NaCl
AT1G18382	2.90869	E	NaCl
AT1G18390	1.17388	E	NaCl
AT1G18400	1.61286	E	NaCl
AT1G18410	2.45464	E	NaCl
AT1G18415	0.79889	E	NaCl
AT1G18420	0.908163	E	NaCl
AT1G18440	0.494751	E	NaCl
AT1G18450	0.93249	E	NaCl
AT1G18460	1.21286	E	NaCl
AT1G18470	1.16706	E	NaCl
AT1G18480	1.04208	E	NaCl
AT1G18485	-0.625671	E	NaCl
AT1G18490	1.02616	E	NaCl
AT1G18500	0.983471	E	NaCl
AT1G18540	0.949736	E	NaCl
AT1G18550	0.909982	E	NaCl
AT1G18560	2.90144	E	NaCl
AT1G18570	1.44463	E	NaCl
AT1G18580	1.06083	E	NaCl
AT1G18590	0.804538	E	NaCl
AT1G18600	0.940188	E	NaCl
AT1G18610	1.2529	E	NaCl
AT1G18620	1.18206	E	NaCl
AT1G18630	0.867388	E	NaCl
AT1G18640	0.826194	E	NaCl
AT1G18650	0.28618	E	NaCl
AT1G18660	0.968783	E	NaCl
AT1G18670	0.984437	E	NaCl
AT1G18680	0.758311	E	NaCl
AT1G18690	0.963335	E	NaCl
AT1G18700	0.972593	E	NaCl
AT1G18710	1.05985	E	NaCl
AT1G18720	1.11297	E	NaCl
AT1G18730	-2.27425	E	NaCl
AT1G18740	1.09952	E	NaCl
AT1G18745	0.498633	E	NaCl
AT1G18750	1.04579	E	NaCl
AT1G18800	1.00097	E	NaCl
AT1G18835	0.105264	E	NaCl
AT1G18840	0.938762	E	NaCl
AT1G18850	0.988999	E	NaCl
AT1G18860	1.37285	E	NaCl
AT1G18870	1.143	E	NaCl
AT1G18880	1.07423	E	NaCl
AT1G18890	1.13647	E	NaCl
AT1G18900	0.900632	E	NaCl
AT1G18910	1.04372	E	NaCl
AT1G18940	4.69293	E	NaCl
AT1G18950	0.939759	E	NaCl
AT1G18970	0.613416	E	NaCl
AT1G18980	1.04121	E	NaCl
AT1G19000	1.05251	E	NaCl
AT1G19010	1.43521	E	NaCl
AT1G19020	0.69008	E	NaCl
AT1G19025	0.0472428	E	NaCl
AT1G19050	1.00807	E	NaCl
AT1G19080	-32.9696	E	NaCl
AT1G19100	0.684622	E	NaCl
AT1G19110	1.0723	E	NaCl
AT1G19115	0.244733	E	NaCl
AT1G19120	0.845479	E	NaCl
AT1G19130	1.02832	E	NaCl
AT1G19140	0.854447	E	NaCl
AT1G19150	-0.0311556	E	NaCl
AT1G19170	0.856686	E	NaCl
AT1G19180	0.947673	E	NaCl
AT1G19190	0.758417	E	NaCl
AT1G19200	0.0777921	E	NaCl
AT1G19220	0.85573	E	NaCl
AT1G19230	1.30499	E	NaCl
AT1G19240	0.603918	E	NaCl
AT1G19250	-0.688121	E	NaCl
AT1G19270	1.09869	E	NaCl
AT1G19290	0.997254	E	NaCl
AT1G19300	1.2589	E	NaCl
AT1G19310	1.05466	E	NaCl
AT1G19330	0.838498	E	NaCl
AT1G19340	0.955625	E	NaCl
AT1G19350	1.15639	E	NaCl
AT1G19360	0.928677	E	NaCl
AT1G19370	0.976833	E	NaCl
AT1G19380	-0.497969	E	NaCl
AT1G19390	0.803395	E	NaCl
AT1G19397	4.99313	E	NaCl
AT1G19400	1.41626	E	NaCl
AT1G19430	1.03346	E	NaCl
AT1G19440	0.921354	E	NaCl
AT1G19450	1.09994	E	NaCl
AT1G19480	1.09314	E	NaCl
AT1G19485	0.927999	E	NaCl
AT1G19490	0.594955	E	NaCl
AT1G19520	0.94158	E	NaCl
AT1G19530	4.76452	E	NaCl
AT1G19540	-0.0416631	E	NaCl
AT1G19570	1.17613	E	NaCl
AT1G19580	0.996769	E	NaCl
AT1G19600	0.941406	E	NaCl
AT1G19650	1.29865	E	NaCl
AT1G19660	1.36489	E	NaCl
AT1G19670	3.26909	E	NaCl
AT1G19680	0.960983	E	NaCl
AT1G19690	0.801769	E	NaCl
AT1G19700	1.11025	E	NaCl
AT1G19710	0.934373	E	NaCl
AT1G19715	1.16563	E	NaCl
AT1G19720	2.28789	E	NaCl
AT1G19730	0.881387	E	NaCl
AT1G19740	1.64978	E	NaCl
AT1G19770	1.17828	E	NaCl
AT1G19800	0.977665	E	NaCl
AT1G19835	1.02674	E	NaCl
AT1G19840	2.05958	E	NaCl
AT1G19850	1.15148	E	NaCl
AT1G19860	1.05351	E	NaCl
AT1G19870	0.981318	E	NaCl
AT1G19880	0.960169	E	NaCl
AT1G19900	0.163446	E	NaCl
AT1G19910	0.996351	E	NaCl
AT1G19920	1.00497	E	NaCl
AT1G19940	0.887752	E	NaCl
AT1G19950	0.800211	E	NaCl
AT1G19960	2.52237	E	NaCl
AT1G19970	0.580022	E	NaCl
AT1G19980	-0.521967	E	NaCl
AT1G19990	0.844564	E	NaCl
AT1G20010	0.956232	E	NaCl
AT1G20020	0.824334	E	NaCl
AT1G20030	0.934713	E	NaCl
AT1G20050	0.964327	E	NaCl
AT1G20060	1.01551	E	NaCl
AT1G20070	1.40812	E	NaCl
AT1G20080	0.211426	E	NaCl
AT1G20090	0.851052	E	NaCl
AT1G20100	0.871117	E	NaCl
AT1G20110	1.01509	E	NaCl
AT1G20140	0.614579	E	NaCl
AT1G20160	1.26699	E	NaCl
AT1G20190	1.44292	E	NaCl
AT1G20200	0.951986	E	NaCl
AT1G20220	0.901799	E	NaCl
AT1G20225	0.952211	E	NaCl
AT1G20230	0.201592	E	NaCl
AT1G20260	1.03436	E	NaCl
AT1G20270	1.09896	E	NaCl
AT1G20300	0.858291	E	NaCl
AT1G20330	0.920214	E	NaCl
AT1G20340	0.953461	E	NaCl
AT1G20350	1.20744	E	NaCl
AT1G20370	0.944654	E	NaCl
AT1G20380	1.13512	E	NaCl
AT1G20390	4.69338	E	NaCl
AT1G20410	0.985749	E	NaCl
AT1G20430	0.936012	E	NaCl
AT1G20440	1.02471	E	NaCl
AT1G20450	1.10689	E	NaCl
AT1G20460	0.672732	E	NaCl
AT1G20480	0.986717	E	NaCl
AT1G20490	1.0233	E	NaCl
AT1G20510	0.944148	E	NaCl
AT1G20530	0.135445	E	NaCl
AT1G20540	0.766837	E	NaCl
AT1G20550	0.801769	E	NaCl
AT1G20560	1.04589	E	NaCl
AT1G20570	0.931282	E	NaCl
AT1G20575	1.05474	E	NaCl
AT1G20580	0.91344	E	NaCl
AT1G20590	2.05869	E	NaCl
AT1G20610	0.993251	E	NaCl
AT1G20620	1.28959	E	NaCl
AT1G20630	1.27423	E	NaCl
AT1G20640	0.877644	E	NaCl
AT1G20650	1.13227	E	NaCl
AT1G20670	0.988208	E	NaCl
AT1G20691	1.2792	E	NaCl
AT1G20693	0.972272	E	NaCl
AT1G20696	0.996549	E	NaCl
AT1G20700	-0.628145	E	NaCl
AT1G20720	0.861994	E	NaCl
AT1G20760	1.07632	E	NaCl
AT1G20770	0.971428	E	NaCl
AT1G20780	1.02298	E	NaCl
AT1G20810	0.249764	E	NaCl
AT1G20816	2.55579	E	NaCl
AT1G20823	0.740853	E	NaCl
AT1G20830	0.747555	E	NaCl
AT1G20840	1.05164	E	NaCl
AT1G20850	1.38335	E	NaCl
AT1G20870	1.44871	E	NaCl
AT1G20880	1.1314	E	NaCl
AT1G20890	1.29749	E	NaCl
AT1G20900	0.988953	E	NaCl
AT1G20910	1.00526	E	NaCl
AT1G20920	0.964055	E	NaCl
AT1G20930	0.97922	E	NaCl
AT1G20950	0.948921	E	NaCl
AT1G20960	1.0255	E	NaCl
AT1G20970	0.987482	E	NaCl
AT1G20980	1.0336	E	NaCl
AT1G21000	1.29094	E	NaCl
AT1G21010	1.2529	E	NaCl
AT1G21050	0.853449	E	NaCl
AT1G21060	0.584388	E	NaCl
AT1G21065	1.01614	E	NaCl
AT1G21070	0.97705	E	NaCl
AT1G21080	0.904069	E	NaCl
AT1G21090	0.779614	E	NaCl
AT1G21100	1.19084	E	NaCl
AT1G21110	0.870271	E	NaCl
AT1G21120	1.18381	E	NaCl
AT1G21130	1.38154	E	NaCl
AT1G21140	0.771993	E	NaCl
AT1G21150	0.523616	E	NaCl
AT1G21160	0.952165	E	NaCl
AT1G21170	0.971273	E	NaCl
AT1G21190	0.936936	E	NaCl
AT1G21200	1.1358	E	NaCl
AT1G21210	0.926339	E	NaCl
AT1G21270	1.05985	E	NaCl
AT1G21280	-0.368009	E	NaCl
AT1G21310	0.961465	E	NaCl
AT1G21340	2.66457	E	NaCl
AT1G21350	-1.18863	E	NaCl
AT1G21360	1.24455	E	NaCl
AT1G21370	0.858693	E	NaCl
AT1G21380	1.02277	E	NaCl
AT1G21390	0.909026	E	NaCl
AT1G21400	-0.303383	E	NaCl
AT1G21410	-9.34401	E	NaCl
AT1G21440	0.649601	E	NaCl
AT1G21450	1.11584	E	NaCl
AT1G21460	5.53698	E	NaCl
AT1G21480	0.992497	E	NaCl
AT1G21500	2.6726	E	NaCl
AT1G21520	1.22917	E	NaCl
AT1G21525	0.765075	E	NaCl
AT1G21540	1.17528	E	NaCl
AT1G21560	0.753457	E	NaCl
AT1G21580	1.017	E	NaCl
AT1G21590	1.52329	E	NaCl
AT1G21600	1.05673	E	NaCl
AT1G21610	0.994286	E	NaCl
AT1G21630	1.06558	E	NaCl
AT1G21640	1.06583	E	NaCl
AT1G21650	1.04678	E	NaCl
AT1G21660	0.93037	E	NaCl
AT1G21670	1.09975	E	NaCl
AT1G21680	1.42435	E	NaCl
AT1G21690	0.789949	E	NaCl
AT1G21695	0.935836	E	NaCl
AT1G21700	1.0709	E	NaCl
AT1G21710	1.14746	E	NaCl
AT1G21720	0.907589	E	NaCl
AT1G21730	1.07874	E	NaCl
AT1G21740	0.820405	E	NaCl
AT1G21750	0.975928	E	NaCl
AT1G21760	1.0808	E	NaCl
AT1G21770	1.02443	E	NaCl
AT1G21780	0.982919	E	NaCl
AT1G21790	-1.61911	E	NaCl
AT1G21830	-74.6018	E	NaCl
AT1G21840	-0.255866	E	NaCl
AT1G21850	1.20744	E	NaCl
AT1G21880	0.989972	E	NaCl
AT1G21900	0.94023	E	NaCl
AT1G21910	3.57628	E	NaCl
AT1G21920	1.14804	E	NaCl
AT1G21930	0.588082	E	NaCl
AT1G21980	1.09589	E	NaCl
AT1G22020	1.00894	E	NaCl
AT1G22030	0.792049	E	NaCl
AT1G22040	1.4806	E	NaCl
AT1G22050	1.1244	E	NaCl
AT1G22060	1.07071	E	NaCl
AT1G22065	2.6179	E	NaCl
AT1G22070	1.05208	E	NaCl
AT1G22110	1.69738	E	NaCl
AT1G22140	0.774976	E	NaCl
AT1G22150	-1.24076	E	NaCl
AT1G22160	4.60813	E	NaCl
AT1G22170	0.843899	E	NaCl
AT1G22180	1.25424	E	NaCl
AT1G22190	1.08451	E	NaCl
AT1G22200	0.975096	E	NaCl
AT1G22220	-0.0332195	E	NaCl
AT1G22230	0.752485	E	NaCl
AT1G22250	0.689311	E	NaCl
AT1G22260	0.996066	E	NaCl
AT1G22270	0.871955	E	NaCl
AT1G22280	1.05475	E	NaCl
AT1G22290	0.621606	E	NaCl
AT1G22300	0.979555	E	NaCl
AT1G22310	0.775677	E	NaCl
AT1G22330	0.876251	E	NaCl
AT1G22350	-0.0210493	E	NaCl
AT1G22360	1.15164	E	NaCl
AT1G22370	0.566841	E	NaCl
AT1G22400	1.10244	E	NaCl
AT1G22403	-2.81701	E	NaCl
AT1G22410	1.01648	E	NaCl
AT1G22430	2.1514	E	NaCl
AT1G22440	0.944746	E	NaCl
AT1G22450	0.95058	E	NaCl
AT1G22460	0.749194	E	NaCl
AT1G22470	0.620825	E	NaCl
AT1G22490	0.50318	E	NaCl
AT1G22500	1.33899	E	NaCl
AT1G22510	3.29573	E	NaCl
AT1G22520	0.851998	E	NaCl
AT1G22530	0.943467	E	NaCl
AT1G22540	1.03017	E	NaCl
AT1G22550	0.974675	E	NaCl
AT1G22570	0.95496	E	NaCl
AT1G22590	-13.9185	E	NaCl
AT1G22610	1.08103	E	NaCl
AT1G22620	1.11396	E	NaCl
AT1G22630	6.94409	E	NaCl
AT1G22640	1.08967	E	NaCl
AT1G22650	3.4774	E	NaCl
AT1G22660	1.25264	E	NaCl
AT1G22690	0.496143	E	NaCl
AT1G22700	0.929284	E	NaCl
AT1G22710	1.91314	E	NaCl
AT1G22730	1.09301	E	NaCl
AT1G22740	0.795541	E	NaCl
AT1G22750	0.835172	E	NaCl
AT1G22770	1.08209	E	NaCl
AT1G22780	0.933271	E	NaCl
AT1G22790	1.05885	E	NaCl
AT1G22800	0.916558	E	NaCl
AT1G22810	2.90869	E	NaCl
AT1G22830	1.2334	E	NaCl
AT1G22840	0.994672	E	NaCl
AT1G22850	1.10144	E	NaCl
AT1G22860	0.971151	E	NaCl
AT1G22870	1.36102	E	NaCl
AT1G22880	1.23357	E	NaCl
AT1G22882	1.01189	E	NaCl
AT1G22885	1	E	NaCl
AT1G22890	0.548874	E	NaCl
AT1G22910	1.00748	E	NaCl
AT1G22920	0.926865	E	NaCl
AT1G22930	1.21884	E	NaCl
AT1G22940	0.992881	E	NaCl
AT1G22950	1.03167	E	NaCl
AT1G22960	0.933064	E	NaCl
AT1G22970	0.934124	E	NaCl
AT1G22980	-2.34549	E	NaCl
AT1G22985	0.188653	E	NaCl
AT1G22990	-0.241152	E	NaCl
AT1G23000	2.4667	E	NaCl
AT1G23010	0.734496	E	NaCl
AT1G23020	1.04682	E	NaCl
AT1G23030	1.0139	E	NaCl
AT1G23040	1.06103	E	NaCl
AT1G23050	0.911675	E	NaCl
AT1G23052	0.334333	E	NaCl
AT1G23060	1.56381	E	NaCl
AT1G23080	0.919121	E	NaCl
AT1G23090	4.74807	E	NaCl
AT1G23100	0.660491	E	NaCl
AT1G23110	0.566841	E	NaCl
AT1G23120	-2.11948	E	NaCl
AT1G23130	-0.779994	E	NaCl
AT1G23140	1.97034	E	NaCl
AT1G23160	1.84443	E	NaCl
AT1G23170	0.982915	E	NaCl
AT1G23180	1.24331	E	NaCl
AT1G23190	1.14444	E	NaCl
AT1G23205	0.156417	E	NaCl
AT1G23210	-2.73052	E	NaCl
AT1G23220	0.844631	E	NaCl
AT1G23230	1.09787	E	NaCl
AT1G23260	1.02762	E	NaCl
AT1G23280	0.847063	E	NaCl
AT1G23290	0.934713	E	NaCl
AT1G23310	1.09741	E	NaCl
AT1G23330	1.04398	E	NaCl
AT1G23340	0.605497	E	NaCl
AT1G23360	-56.2821	E	NaCl
AT1G23380	1.06808	E	NaCl
AT1G23390	1.2722	E	NaCl
AT1G23400	1.22795	E	NaCl
AT1G23410	1.06893	E	NaCl
AT1G23440	1.03018	E	NaCl
AT1G23450	-0.0245848	E	NaCl
AT1G23460	1.59883	E	NaCl
AT1G23470	0.383067	E	NaCl
AT1G23480	1.12433	E	NaCl
AT1G23490	0.974448	E	NaCl
AT1G23530	0.5527	E	NaCl
AT1G23540	0.565584	E	NaCl
AT1G23550	1.10882	E	NaCl
AT1G23560	0.553526	E	NaCl
AT1G23710	1.46218	E	NaCl
AT1G23720	1.12854	E	NaCl
AT1G23740	14.7992	E	NaCl
AT1G23750	0.891199	E	NaCl
AT1G23760	1.05212	E	NaCl
AT1G23780	0.984955	E	NaCl
AT1G23790	6.2134	E	NaCl
AT1G23800	1.50659	E	NaCl
AT1G23820	1.02972	E	NaCl
AT1G23830	1.73511	E	NaCl
AT1G23850	1.00988	E	NaCl
AT1G23860	0.916104	E	NaCl
AT1G23870	1.19399	E	NaCl
AT1G23880	0.0212995	E	NaCl
AT1G23890	1.08123	E	NaCl
AT1G23900	1.04711	E	NaCl
AT1G23935	0.633001	E	NaCl
AT1G23940	0.777466	E	NaCl
AT1G23950	1.19058	E	NaCl
AT1G23960	1.08338	E	NaCl
AT1G23970	1.44182	E	NaCl
AT1G23980	0.901801	E	NaCl
AT1G24020	-17.025	E	NaCl
AT1G24030	-5.42954	E	NaCl
AT1G24040	0.885786	E	NaCl
AT1G24050	0.959318	E	NaCl
AT1G24090	0.758311	E	NaCl
AT1G24095	0.634367	E	NaCl
AT1G24100	0.959971	E	NaCl
AT1G24120	0.943368	E	NaCl
AT1G24130	1.08476	E	NaCl
AT1G24140	0.926339	E	NaCl
AT1G24148	1.20744	E	NaCl
AT1G24150	0.968146	E	NaCl
AT1G24160	0.935036	E	NaCl
AT1G24170	0.829205	E	NaCl
AT1G24180	1.00238	E	NaCl
AT1G24190	1.09565	E	NaCl
AT1G24240	0.776188	E	NaCl
AT1G24265	-0.899346	E	NaCl
AT1G24267	1.0561	E	NaCl
AT1G24280	0.983011	E	NaCl
AT1G24290	2.3153	E	NaCl
AT1G24300	0.993146	E	NaCl
AT1G24310	0.964927	E	NaCl
AT1G24320	0.972776	E	NaCl
AT1G24330	-0.010568	E	NaCl
AT1G24340	0.857984	E	NaCl
AT1G24350	1.07955	E	NaCl
AT1G24360	0.961116	E	NaCl
AT1G24370	0.496143	E	NaCl
AT1G24405	0.105264	E	NaCl
AT1G24420	-1.68942	E	NaCl
AT1G24430	1.82285	E	NaCl
AT1G24440	1.18806	E	NaCl
AT1G24450	1.04612	E	NaCl
AT1G24460	1.0713	E	NaCl
AT1G24490	0.827906	E	NaCl
AT1G24510	0.991517	E	NaCl
AT1G24530	1.30654	E	NaCl
AT1G24560	1.00129	E	NaCl
AT1G24575	0.765075	E	NaCl
AT1G24580	2.91395	E	NaCl
AT1G24600	-1.21531	E	NaCl
AT1G24610	0.965363	E	NaCl
AT1G24620	0.436428	E	NaCl
AT1G24625	0.992697	E	NaCl
AT1G24706	1.01993	E	NaCl
AT1G24735	1.21894	E	NaCl
AT1G24764	0.957219	E	NaCl
AT1G24793	6.0769	E	NaCl
AT1G24800	-1.80208	E	NaCl
AT1G24807	1.20744	E	NaCl
AT1G25054	0.909218	E	NaCl
AT1G25098	0.39747	E	NaCl
AT1G25211	1.03995	E	NaCl
AT1G25220	1.03605	E	NaCl
AT1G25230	1.04966	E	NaCl
AT1G25250	-0.062096	E	NaCl
AT1G25260	0.903489	E	NaCl
AT1G25275	1.13592	E	NaCl
AT1G25280	1.00893	E	NaCl
AT1G25290	0.259785	E	NaCl
AT1G25320	1.00863	E	NaCl
AT1G25350	1.03497	E	NaCl
AT1G25360	0.464175	E	NaCl
AT1G25370	1.38715	E	NaCl
AT1G25375	1.20614	E	NaCl
AT1G25380	0.908123	E	NaCl
AT1G25390	0.981963	E	NaCl
AT1G25400	0.67563	E	NaCl
AT1G25420	1.07192	E	NaCl
AT1G25422	3.0025	E	NaCl
AT1G25440	1.23877	E	NaCl
AT1G25450	0.858756	E	NaCl
AT1G25460	0.143454	E	NaCl
AT1G25480	0.832198	E	NaCl
AT1G25490	0.981095	E	NaCl
AT1G25500	0.772093	E	NaCl
AT1G25510	0.69938	E	NaCl
AT1G25520	1.04116	E	NaCl
AT1G25530	1.31367	E	NaCl
AT1G25540	0.967748	E	NaCl
AT1G25550	0.87436	E	NaCl
AT1G25560	0.906868	E	NaCl
AT1G25570	0.934043	E	NaCl
AT1G25580	0.893695	E	NaCl
AT1G25682	0.973097	E	NaCl
AT1G26090	0.930136	E	NaCl
AT1G26100	0.573714	E	NaCl
AT1G26110	1.00976	E	NaCl
AT1G26120	1.09537	E	NaCl
AT1G26130	1.06179	E	NaCl
AT1G26150	1.24137	E	NaCl
AT1G26160	0.778457	E	NaCl
AT1G26170	0.883705	E	NaCl
AT1G26180	0.790897	E	NaCl
AT1G26190	0.995806	E	NaCl
AT1G26200	1.46937	E	NaCl
AT1G26208	0.832354	E	NaCl
AT1G26218	-68.8706	E	NaCl
AT1G26220	0.303773	E	NaCl
AT1G26230	1.31294	E	NaCl
AT1G26240	1.20744	E	NaCl
[truncated: 237,030+ more rows]
