# Supplementary material for: Root remodeling mechanisms and salt tolerance trade-offs: The roles of HKT1, TMAC2, and TIP2;2 in Arabidopsis
Source: PLoS Genet. 2025 Jun 11;21(6):e1011713. doi: 10.1371/journal.pgen.1011713 (PMC12204623; doi:10.1371/journal.pgen.1011713)
Supplement: S5 Table — (XLSX) [file pgen.1011713.s018.xlsx]

## Sheet: Table S5
Supplementary Table S5. Average and Standard Error of gene expression
	root	E_Control	E_NaCl	E_KCl	E_NaClKCl	EH_Control	EH_NaCl	EH_KCl	EH_NaClKCl	J_Control	J_NaCl	J_KCl	J_NaClKCl	JH_Control	JH_NaCl	JH_KCl	JH_NaClKCl	E_Control_SE	E_NaCl_SE	E_KCl_SE	E_NaClKCl_SE	EH_Control_SE	EH_NaCl_SE	EH_KCl_SE	EH_NaClKCl_SE	J_Control_SE	J_NaCl_SE	J_KCl_SE	J_NaClKCl_SE	JH_Control_SE	JH_NaCl_SE	JH_KCl_SE	JH_NaClKCl_SE
1	AT1G01020	1.35724	1.96942	1.92108	1.93858	1.69824	1.29431	1.64841	1.74925	1.78817	1.82815	2.17036	1.6589	2.19495	2.02632	1.56897	1.26243	0.0885821	0.222108	0.169426	0.120059	0.128024	0.409902	0.13287	0.0800612	0.297866	0.0871126	0.179968	0.202409	0.0973164	0.21904	0.116	0.156072
2	AT1G01030	-1.02997	-1.2696	-1.88053	-1.38639	-0.352366	-4.17943	-2.07359	-1.71938	-0.356448	-1.51341	-1.09418	-0.571434	-0.54119	-1.07872	0.672679	-0.684225	0.56199	0.773117	0.293846	0.563497	0.200492	0.290751	0.453462	0.502956	0.262796	1.11005	0.131119	0.378983	0.033704	0.124012	0.680718	0.684176
3	AT1G01040	3.6433	3.70082	3.53681	4.07543	3.59501	3.59232	3.12254	3.10233	3.0854	3.56769	3.74804	2.95279	3.46839	3.01236	3.5446	3.86209	0.0482081	0.061044	0.0746781	0.145843	0.0701524	0.236416	0.0365621	0.13556	0.291361	0.105197	0.165845	0.295101	0.0661515	0.20255	0.0464361	0.194521
4	AT1G01050	4.73734	4.29681	4.43208	4.04331	4.31381	4.21668	4.49019	4.82178	4.6029	4.43179	4.33956	4.77994	4.52249	4.0911	3.9904	4.46711	0.0912032	0.0905912	0.0534966	0.167811	0.0399713	0.229324	0.0699262	0.124813	0.0814968	0.0985181	0.112831	0.293066	0.138225	0.0827767	0.178181	0.0466919
5	AT1G01060	-0.328421	0.946404	-0.393638	0.431817	1.19399	0.827355	-1.71938	-0.209635	-0.102285	1.35874	-0.395842	2.69501	0.695052	0.347877	1.66966	-0.160966	0.444508	0.785897	0.857296	0.195137	0.597806	0.666872	1.04851	0.0780428	0.103807	0.315518	0.890004	1.06483	0.785693	0.285624	0.940871	0.263483
6	AT1G01070	1.97763	3.84647	1.65158	4.07008	3.73064	4.18191	2.79216	3.45492	4.08322	3.78158	3.26032	3.2485	3.73344	3.09683	4.43936	3.58992	0.695956	0.555179	0.386056	0.46299	0.142762	0.254103	0.102521	0.411206	0.161433	0.352163	0.264798	0.0715567	0.102379	0.376579	0.615808	0.17591
7	AT1G01080	1.16787	0.81881	2.01913	1.62092	1.03669	1.70901	2.20669	1.56879	1.27806	1.07399	1.49506	2.58523	-0.370839	0.945813	1.09958	2.24137	0.199284	0.404781	0.417339	0.129602	0.10179	0.212397	0.214728	0.121029	0.312468	0.0357743	0.339361	0.812334	0.411374	0.222643	0.0634344	0.281498
8	AT1G01090	5.97966	6.12986	5.95337	6.16062	6.14937	6.13224	5.788	5.90945	6.09592	5.91519	6.14937	6.11326	6.24966	6.29308	6.33021	6.09123	0.0575912	0.0798642	0.0695388	0.145292	0.0394693	0.218803	0.0241798	0.0227501	0.0765021	0.101418	0.043413	0.0650469	0.0502505	0.0213988	0.0507722	0.0789822
9	AT1G01100	6.93734	6.63116	6.71898	6.65178	6.58814	6.48922	6.89664	6.95874	7.25452	6.72752	6.83057	6.65178	6.72235	6.72752	6.40056	6.54091	0.0739328	0.0319649	0.117022	0.0549033	0.0291074	0.250274	0.0621147	0.0645205	0.207008	0.0760801	0.0647098	0.05492	0.0362485	0.168189	0.121208	0.101376
10	AT1G01110	2.48583	1.78959	2.03826	1.35724	1.76618	1.87302	1.70901	2.04154	1.66085	1.7708	2.11667	1.15535	2.34788	1.65002	2.32441	0.99155	0.23816	0.0833372	0.0922479	0.119795	0.0798508	0.0779395	0.0433268	0.0760014	0.181867	0.128217	0.191377	0.0581741	0.160713	0.239189	0.0704612	0.271016
11	AT1G01120	4.15507	4.81226	4.14604	4.76086	4.73967	4.63436	4.76976	5.16414	4.69331	4.71025	4.48156	5.28266	4.88203	5.56519	5.36377	4.63921	0.270055	0.188016	0.307562	0.137205	0.167233	0.144083	0.0468177	0.272599	0.181065	0.209275	0.0259681	0.119239	0.236907	0.101415	0.172876	0.0787995
12	AT1G01140	0.782688	2.49907	0.417807	2.71495	1.87069	3.34252	1.52521	0.851119	2.73749	2.66801	1.66101	2.64703	0.82983	2.02632	2.46961	3.21602	0.517484	0.456485	0.398237	0.474944	0.30895	0.86889	0.342393	0.208849	0.0398854	0.554295	0.152131	0.641373	0.290159	0.232587	0.372563	0.474816
13	AT1G01160	3.12979	3.2295	3.4424	3.05778	3.01401	3.39771	2.96279	2.97815	3.01236	3.06576	3.37332	3.21722	3.40742	3.28396	2.71119	2.97182	0.0464346	0.0823503	0.145302	0.0430365	0.0355681	0.160343	0.0836005	0.0539769	0.124148	0.191233	0.0501983	0.250683	0.179049	0.182024	0.179995	0.0800741
14	AT1G01170	0.683093	1.43484	1.07695	1.30989	1.07922	1.92664	1.10901	1.31055	1.09625	-0.0522266	1.49506	2.02725	0.82983	1.15092	1.09958	1.3148	0.130007	0.068159	0.0360234	0.272926	0.136882	0.217799	0.193846	0.251684	0.256085	0.480478	0.0658141	0.291311	0.0496868	0.171523	0.41394	0.0922042
15	AT1G01180	2.219	2.39512	2.77336	2.63792	2.37484	2.07414	1.76361	1.52212	2.21871	1.26802	3.01972	3.2485	2.69296	3.07169	2.72867	2.5917	0.138692	0.234531	0.0544741	0.190186	0.0321885	0.314073	0.17616	0.477958	0.314412	0.326149	0.339508	0.266327	0.206321	0.0902339	0.0871274	0.0817226
16	AT1G01190	0.683093	1.99406	0.945223	1.90341	1.42479	-0.504415	0.996314	1.89997	0.995014	0.849413	0.282463	1.03003	1.31148	0.996314	0.955944	1.37289	0.276246	0.553616	0.893087	0.828778	0.606502	0.786566	0.257283	0.316896	0.125083	0.511629	0.248044	0.232342	0.322837	0.322785	0.419254	0.497458
17	AT1G01200	0.944834	0.437709	0.34583	0.671539	0.545207	0.139232	0.720709	0.00302534	1.09625	0.433663	1.20822	1.85883	1.31148	0.897045	0.166782	0.751191	0.138524	0.12064	0.269742	0.192193	0.141969	0.111976	0.163972	0.261351	0.253625	0.247312	0.268601	0.573753	0.879729	0.270745	0.388668	0.173368
18	AT1G01210	2.31355	1.67024	2.03826	2.27296	1.67978	0.31078	1.96827	2.10845	1.96892	1.4384	2.28802	2.12019	1.88071	2.1019	1.18335	1.93148	0.167512	0.123723	0.178899	0.155828	0.263633	0.499553	0.241271	0.176087	0.0788615	0.261659	0.0727884	0.265367	0.0826259	0.224354	0.31715	0.11776
19	AT1G01220	3.34536	3.4254	3.02712	3.65392	3.47923	3.26077	2.91174	3.06877	3.03487	3.34024	3.19248	2.77479	3.25911	3.25304	3.23242	3.31141	0.0789612	0.17364	0.0772683	0.115422	0.0312919	0.205106	0.0564693	0.123518	0.168796	0.0505057	0.123616	0.35975	0.050612	0.0635438	0.103721	0.0982407
20	AT1G01225	0.256347	-0.379567	0.482465	-0.0763147	0.229689	0.933139	1.09625	0.851119	-0.356448	-0.306584	0.34583	0.900105	0.953665	0.0693262	1.05943	0.362032	0.159296	0.425494	0.0736858	0.292759	0.0261293	0.117844	0.110416	0.505478	0.712666	0.327516	0.184563	0.167378	0.0585608	0.392524	0.248839	0.20953
21	AT1G01230	3.44069	3.56274	3.41419	3.36465	3.74018	3.72945	3.77097	3.64445	3.57297	3.78991	3.40342	3.62644	3.61833	3.7012	3.66378	3.68323	0.0753101	0.127744	0.0711281	0.112061	0.0600283	0.0804724	0.110359	0.0516384	0.10538	0.0218315	0.19335	0.067234	0.0907698	0.103541	0.135919	0.116597
22	AT1G01240	1.61269	2.49063	2.17652	1.99561	2.29463	2.12036	1.74984	2.37676	2.02308	1.64361	2.15218	1.57659	2.34788	1.77697	2.57018	1.93148	0.213469	0.190647	0.164896	0.0890208	0.0508773	0.22149	0.326879	0.150765	0.141364	0.284198	0.185132	0.163504	0.160139	0.167762	0.27563	0.386423
23	AT1G01260	3.03578	2.75401	2.46488	2.87874	2.84388	3.08862	2.54383	2.93114	3.03487	3.09119	3.11231	2.39719	3.04875	2.63335	2.74538	2.86896	0.039964	0.0617792	0.171125	0.193707	0.0264169	0.382105	0.112211	0.0979649	0.0637304	0.0561804	0.128465	0.276056	0.098592	0.104598	0.108662	0.0339114
24	AT1G01290	1.66101	1.49104	1.53144	2.07819	1.57124	1.4496	2.02192	2.02814	2.02308	2.75319	1.60451	1.53083	2.26484	1.65002	1.80943	1.58583	0.0677426	0.0860307	0.121526	0.469635	0.0818201	0.275438	0.111336	0.55267	0.0766178	0.343286	0.17478	0.316151	0.127879	0.112775	0.0859397	0.103469
25	AT1G01300	5.08247	4.52677	4.74823	4.29596	4.0889	4.06252	4.83196	4.36214	4.58391	4.3502	4.87164	5.01948	4.70328	4.21039	4.23424	4.65047	0.171022	0.0256869	0.17412	0.149675	0.0776261	0.10019	0.168256	0.0638187	0.201573	0.37227	0.124714	0.109447	0.0866069	0.0818362	0.23217	0.0956852
26	AT1G01320	3.69971	3.88843	4.22879	5.05742	4.27326	5.09356	4.22781	3.33992	4.03845	3.5093	3.75455	4.37709	3.22259	5.08964	4.79919	5.41165	0.158375	0.249939	0.113323	0.393948	0.104965	0.319857	0.250214	0.166733	0.159177	0.282273	0.49481	0.27277	0.458501	0.287389	0.449806	0.242022
27	AT1G01340	1.8624	1.26064	1.84526	0.750552	1.2717	-1.1053	2.08471	1.45279	1.66085	0.907707	1.25164	1.38781	1.11607	1.31945	1.22494	-0.316946	0.343169	0.373065	0.132639	0.448387	0.178269	1.71485	0.52056	0.157614	0.191843	0.167731	0.147602	0.0117605	0.27916	0.218855	0.193587	0.469796
28	AT1G01350	3.08664	3.02079	2.87111	2.65887	2.54018	2.67465	2.98814	2.82488	2.9568	2.95128	2.83058	3.10875	3.07379	2.92905	3.19714	2.71585	0.167428	0.0778258	0.127369	0.159608	0.0973811	0.109713	0.219265	0.152164	0.128941	0.107837	0.0838714	0.015694	0.102275	0.115811	0.163245	0.119475
29	AT1G01360	2.66297	1.91605	2.89727	2.50112	1.84613	2.02725	2.58208	2.29497	2.17127	2.20022	2.4762	2.69501	2.72788	1.96999	2.30802	1.12895	0.212647	0.193351	0.283806	0.311509	0.230944	0.362638	0.127537	0.0553883	0.214725	0.153346	0.0741191	0.289232	0.205701	0.200045	0.190572	0.219688
30	AT1G01370	1.29853	1.05814	0.844237	0.146881	0.782688	-0.263349	0.838886	0.766446	0.64419	0.963469	0.895858	1.99406	1.31148	0.839746	1.13956	-0.316946	0.243073	0.261114	0.151917	0.498556	0.0362358	0.716088	0.208218	0.195911	0.13033	0.227453	0.111224	0.714357	0.196412	0.212592	0.167003	0.312992
31	AT1G01380	-1.02997	-0.938996	-1.3294	-0.849046	-1.05101	-4.17943	-0.130948	-1.02173	-2.08357	-0.790891	-0.917073	-0.395842	-1.20449	-0.404778	-0.266639	-1.59809	0.219766	0.304683	0.424405	0.189418	0.344475	1.12549	0.185558	0.188563	0.0347223	0.728187	0.167691	0.201958	0.659881	0.520132	0.081775	0.0484697
32	AT1G01390	-4.17943	-4.4181	-3.50874	-2.19707	-4.16375	-1.1053	-0.201003	-3.3474	-1.44851	-4.84523	-1.78017	-0.988767	-1.50207	-2.40379	-1.499	-0.483637	0.617143	1.26324	0.666839	1.08329	0.712183	0.41157	0.132779	0.297767	1.16196	1.35641	0.365413	0.49842	0.336232	0.923494	0.665422	0.470648
33	AT1G01420	0.944834	0.355443	-0.635204	0.814212	1.01765	1.12579	2.27296	2.26394	1.91388	1.7373	1.25164	1.15535	2.00989	1.15092	1.63574	0.131466	0.313674	0.248587	0.427877	0.151626	0.243665	0.48091	0.223209	0.511991	0.123574	0.154925	0.122803	0.222017	0.291268	0.0566333	0.398222	0.238153
34	AT1G01430	3.68923	3.65863	3.12576	3.39002	3.3769	4.05142	3.97765	3.45492	2.83632	2.97733	3.7267	3.74248	3.71696	3.42172	3.92296	3.92668	0.124344	0.00814081	0.174386	0.100685	0.0889141	0.100623	0.167511	0.0625594	0.294077	0.256139	0.108052	0.140605	0.0805909	0.0307343	0.164241	0.17104
35	AT1G01440	2.37518	2.6079	2.66996	2.60102	2.95074	2.535	2.34733	2.23516	2.60062	2.34094	2.44508	1.89528	2.82342	2.63335	2.45304	2.61891	0.0420638	0.112871	0.117834	0.141935	0.17111	0.175601	0.227952	0.152469	0.0759943	0.0599779	0.256561	0.220039	0.175547	0.113173	0.0631784	0.142883
36	AT1G01448	1.82815	1.21453	1.59595	1.30989	0.940925	1.03003	0.217606	0.244972	0.64419	-0.182037	1.30989	1.09345	1.67714	1.47736	0.904395	0.253935	0.236367	0.282573	0.143208	0.436544	0.0737058	0.401878	0.178215	0.451441	0.355496	0.320124	0.266699	0.264052	0.306378	0.464594	0.289632	0.303212
37	AT1G01453	-0.764022	-3.93814	-0.051833	-4.56867	-4.97894	-2.25856	0.0343343	-1.5492	-3.84076	-0.985867	-0.184596	1.57659	-0.54119	-1.07872	-4.97894	-2.89858	1.27429	1.32564	1.005	1.20433	0.199143	0.356599	0.455636	0.381379	0.821498	0.850893	0.547065	1.80234	0.344017	0.614681	1.09537	0.276084
38	AT1G01470	4.62637	5.37937	4.82575	4.34345	4.79647	4.71527	4.71605	4.99684	5.52804	5.36377	4.9806	5.68729	5.27522	4.87798	4.51899	5.06973	0.271004	0.206836	0.0919085	0.142849	0.128931	0.11784	0.0798282	0.129654	0.151682	0.215694	0.13698	0.41165	0.203053	0.12864	0.189015	0.190863
39	AT1G01480	1.29853	0.81881	1.07695	-0.363601	0.912931	1.03003	-1.49387	-1.12073	-1.44851	-0.306584	1.27832	1.6589	1.44989	4.97288	3.24448	1.19615	0.28315	0.233351	0.188353	0.375049	0.209677	1.70225	0.555409	0.357633	0.468288	1.07236	0.500088	0.825414	0.786711	0.467167	0.956518	0.117344
40	AT1G01490	3.99495	3.43692	4.09058	3.55583	3.45835	3.04503	3.92918	3.80183	4.10758	3.28657	3.89961	4.53769	3.74588	4.22781	4.40462	3.29608	0.176376	0.205128	0.267695	0.113997	0.0484451	0.435708	0.0598493	0.194747	0.259224	0.421856	0.108683	0.252109	0.0929876	0.101153	0.165269	0.134096
41	AT1G01500	2.25076	2.517	1.92108	2.32052	2.66873	2.39942	2.71081	2.61024	2.21871	2.17529	2.41845	2.75303	2.30929	3.22666	2.9705	2.00435	0.111445	0.235928	0.182105	0.0564334	0.22157	0.0159441	0.133612	0.134595	0.0346639	0.194847	0.349318	0.0121659	0.283174	0.177102	0.228826	0.209044
42	AT1G01510	4.35344	4.18507	4.03714	4.23437	4.04863	4.0716	3.71174	3.96251	4.26668	4.14328	4.14436	3.55879	4.27495	3.70839	3.92296	3.86209	0.127473	0.188283	0.0516899	0.213853	0.0379072	0.103085	0.143803	0.0671712	0.147429	0.0375331	0.0794538	0.34321	0.129888	0.140995	0.0861547	0.111242
43	AT1G01540	4.14662	3.95592	3.83753	4.22811	3.83403	3.93822	3.67005	3.47059	3.99659	3.74014	3.92803	4.13445	3.95234	3.86022	3.59355	3.53879	0.0907153	0.0469592	0.122566	0.15414	0.0791859	0.0108874	0.0807944	0.052246	0.0723991	0.154538	0.154224	0.11867	0.113376	0.0647327	0.20874	0.197447
44	AT1G01550	5.43241	5.60622	5.30836	5.09995	5.38534	5.33757	5.56366	5.51676	5.08784	5.4137	5.52635	5.40985	5.58599	5.56519	5.49197	5.47555	0.0605073	0.0577962	0.117016	0.128527	0.0894363	0.0590836	0.0493057	0.0242942	0.144034	0.0843257	0.138111	0.0170436	0.0403176	0.0375434	0.0303553	0.0475472
45	AT1G01560	-2.45126	-2.07359	-4.8621	-4.56867	-4.97894	-4.17943	-1.9337	-3.3474	-2.08357	-3.298	-4.13002	-1.57341	-4.4181	0.504116	-0.839375	-4.71152	0.31902	0.897666	1.1362	1.10136	0.294858	1.12549	0.993408	0.575741	0.204634	0.495968	0.912878	1.0961	1.32086	1.09868	1.02982	0.693483
46	AT1G01570	-0.164464	0.694832	0.482465	0.879232	1.01765	0.585086	-0.130948	-0.479795	-0.647372	1.07399	0.34583	1.70634	1.21966	1.09958	0.803254	0.565348	0.330592	0.268034	0.0679164	0.622844	0.356823	0.545738	0.280705	0.218925	0.452134	0.327821	0.181319	0.570495	0.0933823	0.0884228	0.140749	0.132488
47	AT1G01580	4.04256	1.98172	5.28526	5.85145	2.65447	2.9568	5.72843	5.17659	4.25438	5.76152	5.22567	5.33723	5.94524	4.37953	2.6957	5.83617	0.455586	1.10157	1.06429	0.641961	0.328782	1.30868	0.121355	0.540996	0.609684	0.675346	0.532856	0.136931	0.429771	0.0700393	0.989995	0.736261
48	AT1G01600	2.04825	1.62002	1.38914	1.07539	1.34666	0.31078	0.641204	1.18752	1.78817	1.07399	0.939498	1.70634	1.94669	3.09683	2.9705	1.4279	0.168969	0.606337	0.402741	0.0842797	0.195092	0.678102	0.326769	0.142958	0.655335	0.133393	0.125599	0.128269	0.392345	0.0919966	0.344348	0.172747
49	AT1G01610	4.0543	3.93198	4.53025	4.29596	4.31147	4.0376	4.75834	4.54038	4.69331	4.36686	4.50501	5.11764	4.26358	5.45851	4.85725	4.44905	0.0527965	0.232869	0.108346	0.244843	0.213285	0.238508	0.0796358	0.16746	0.087385	0.119921	0.233017	0.266042	0.299176	0.14292	0.124264	0.190003
50	AT1G01620	7.31193	7.45043	7.58208	7.48932	7.74486	7.57484	7.86932	7.75809	7.09002	7.02076	7.60219	7.37001	7.73281	7.23195	7.55993	7.18481	0.116761	0.186294	0.316152	0.202245	0.202336	0.235555	0.164381	0.0652361	0.0652987	0.210873	0.349218	0.0730959	0.214221	0.121752	0.150911	0.177159
51	AT1G01630	4.07483	4.05523	4.34449	3.7984	3.90811	3.86621	4.28056	3.97696	3.95342	4.0565	4.0543	4.69521	4.30519	3.83486	3.93779	4.2186	0.0428246	0.0969859	0.115757	0.103902	0.0323565	0.0120935	0.0740363	0.115742	0.0687527	0.115003	0.220186	0.566908	0.0957859	0.0551534	0.0530108	0.147477
52	AT1G01640	2.45938	1.91605	2.46488	1.99561	1.34666	2.07414	2.76673	3.10697	2.34947	2.59478	2.71339	1.78767	2.41452	0.996314	1.42168	1.85806	0.28105	0.229027	0.164865	0.476825	0.250342	0.413959	0.251568	0.175846	0.032273	0.376045	0.411998	0.0671133	0.319561	0.199932	0.334654	0.033817
53	AT1G01650	3.85945	3.85017	3.53681	3.82849	3.77331	3.78648	3.39945	3.47059	4.0543	4.04918	3.45747	4.06651	3.4803	3.65097	3.57425	4.30605	0.126857	0.237893	0.0375764	0.0425915	0.0251692	0.00360755	0.0421313	0.160219	0.123602	0.211647	0.088772	0.368513	0.0755681	0.0544687	0.0382842	0.191532
54	AT1G01660	0.134741	-0.139504	-0.511242	-1.38639	-1.59809	-0.783958	1.10901	0.417807	0.995014	0.849413	0.0753166	0.364776	0.35967	-0.158214	-1.2493	0.131466	0.252241	0.156071	0.289467	1.27192	0.355624	0.602756	0.168129	0.217381	0.256021	0.22586	0.134612	0.289356	0.149305	0.0638638	0.447579	0.247718
55	AT1G01670	-0.328421	-1.03167	-2.20146	-1.38639	-2.16365	-4.17943	-0.424399	-0.121079	-0.647372	-0.455506	-1.499	-4.2572	-4.4181	-1.65299	-2.21434	-0.483637	0.564932	0.534086	0.609173	0.34822	0.178628	2.25402	0.495466	0.392749	0.445765	0.963348	0.385128	1.4639	0.783926	0.367625	0.194895	0.604578
56	AT1G01690	0.856296	1.31135	0.735827	0.671539	0.891346	1.37289	0.98136	0.923429	1.35833	1.40073	1.02472	1.61815	1.11607	0.258541	1.22494	0.912931	0.156802	0.246739	0.141482	0.145231	0.0997923	0.102029	0.180014	0.171686	0.150716	0.122591	0.0942331	0.0143488	0.068821	0.345767	0.135287	0.192323
57	AT1G01710	2.73596	3.00271	3.03889	2.52195	2.68093	2.12036	2.65887	3.01286	2.67318	2.4259	2.85301	2.60625	2.86591	2.29497	2.45304	2.41642	0.0921038	0.125904	0.188987	0.038371	0.116353	0.316084	0.203636	0.0973521	0.146605	0.0265457	0.0705768	0.0210999	0.122191	0.0890724	0.155351	0.159344
58	AT1G01720	4.45614	5.0364	4.48349	5.08349	5.40792	5.49362	4.40917	4.72509	4.85925	4.73396	4.69894	4.87289	4.84634	5.64232	5.70032	5.16949	0.187077	0.248482	0.0925531	0.325996	0.0763239	0.792861	0.0858678	0.130256	0.0904425	0.0707988	0.168516	0.0460215	0.231411	0.0410363	0.364327	0.070261
59	AT1G01725	-0.520306	0.770998	0.117509	0.431817	1.03669	0.933139	0.621315	0.34583	0.323624	0.160019	1.02472	1.27764	0.82983	0.582939	-0.839375	0.46412	0.454006	0.1726	0.178831	0.156966	0.0438259	0.0154729	0.226018	0.174257	0.378463	0.584675	0.0659512	0.218949	0.286634	0.471143	0.5264	0.313456
60	AT1G01730	2.7777	2.99634	3.09177	2.91152	2.68922	3.24077	2.26266	2.71469	2.43876	1.86046	3.21001	3.48404	3.24767	2.89092	2.90258	2.95279	0.0951187	0.0700666	0.0419322	0.0980353	0.0720196	0.392772	0.0499463	0.0435407	0.0658502	0.282295	0.0486443	0.509971	0.182555	0.0405477	0.0903515	0.168823
61	AT1G01740	1.45751	-0.0363859	0.34583	-0.209635	0.582939	0.457666	-0.201003	0.720709	0.64419	1.11997	0.0753166	0.263304	0.0440951	-1.07872	-0.0363859	0.253935	0.293009	0.179169	0.230728	0.300046	0.303664	0.355581	0.519105	0.252849	0.108288	0.161331	0.206576	0.288221	0.0979125	0.318365	0.3594	0.0975663
62	AT1G01750	3.58347	3.1373	3.51998	1.53542	2.55628	2.12036	4.17599	4.06799	3.90518	4.0679	3.42754	3.73376	3.56139	3.11021	2.61876	3.22911	0.0717461	0.406169	0.260347	0.500121	0.122923	0.730278	0.157326	0.235875	0.0516248	0.320818	0.234145	0.0489354	0.0871003	0.125349	0.342339	0.0719856
63	AT1G01760	0.486914	0.437709	-0.176078	-0.0763147	0.445846	0.707856	-0.201003	0.201305	0.488789	-0.0522266	1.09806	0.467021	0.453304	-1.33111	0.42	0.131466	0.152748	0.216528	0.283582	0.461509	0.0411501	0.143151	0.19934	0.126004	0.267014	0.318394	0.145653	0.0247545	0.186833	0.669846	0.174857	0.222494
64	AT1G01770	2.11696	2.4562	1.94538	2.61806	2.96217	2.02725	1.48128	1.98242	1.52091	1.89528	2.49221	1.78767	2.39366	2.58686	2.90258	2.27296	0.0727168	0.285589	0.249576	0.0948731	0.225559	0.043239	0.0891238	0.254523	0.250208	0.16585	0.322249	0.228996	0.0541739	0.157202	0.261438	0.113752
65	AT1G01780	3.01633	1.95877	2.64248	1.86839	1.96942	0.933139	2.86492	2.8324	3.21188	2.24942	2.7807	2.62606	3.12698	2.20669	2.12959	1.73358	0.455925	0.402558	0.110969	0.490213	0.307213	0.795727	0.142193	0.0796653	0.231181	0.111412	0.129516	0.00626575	0.360853	0.131518	0.131288	0.276372
66	AT1G01790	3.42882	2.6079	3.4739	2.89519	2.85681	3.69892	3.16996	2.75007	3.05919	2.17529	3.16425	2.88035	2.32899	2.94284	2.85727	3.99913	0.142626	0.415008	0.0891973	0.333593	0.0782058	0.0700186	0.0394012	0.183744	0.131432	0.283058	0.299956	0.255632	0.174139	0.137016	0.211504	0.30711
67	AT1G01800	4.32039	4.44623	4.37255	4.43885	4.48667	4.62591	4.39751	4.24567	4.20908	4.20721	4.5718	4.65635	4.63571	4.49513	4.46332	4.44045	0.0959817	0.0638708	0.0562212	0.0990894	0.0455437	0.0797562	0.0629841	0.0277244	0.0922145	0.028131	0.0133726	0.0918943	0.0543589	0.0744963	0.0588428	0.0533633
68	AT1G01820	4.0543	3.89172	3.92791	3.76097	4.11127	3.60946	4.00628	4.05543	4.17346	3.77258	4.0371	3.75147	4.04014	3.66076	3.46452	3.84842	0.134833	0.178106	0.15922	0.124499	0.105374	0.267744	0.283518	0.176804	0.156337	0.14623	0.338621	0.322793	0.164313	0.0259923	0.229271	0.113675
69	AT1G01830	3.33022	2.77686	2.95955	2.81768	2.8263	2.8524	2.11535	2.37676	2.17127	2.85301	2.73666	2.88035	3.1668	2.483	2.6372	2.46506	0.208478	0.125352	0.0794101	0.167053	0.0563109	0.320854	0.145845	0.295111	0.15055	0.0944537	0.0609672	0.0662489	0.153904	0.169147	0.0253974	0.162862
70	AT1G01860	0.585961	0.593521	-0.176078	0.522754	0.515643	0.933139	0.40843	0.613229	0.995014	-0.455506	0.34583	0.0158375	-0.370839	1.19615	-0.0363859	0.565348	0.0614006	0.277026	0.381115	0.204005	0.0963174	0.719764	0.175866	0.177847	0.50511	0.281729	0.109672	0.26354	0.366466	0.288221	0.435599	0.0090222
71	AT1G01880	-1.35148	-0.518259	-1.88053	-2.89345	-0.961949	-1.54536	-1.09418	-0.930761	0.134127	-0.985867	-1.09418	-1.57341	0.0440951	-4.16375	-4.97894	-1.23331	0.307514	0.724281	0.259372	0.887713	0.158551	0.414552	0.21378	0.737442	0.393524	0.215127	0.734674	0.355675	0.790749	0.768729	1.58012	0.524042
72	AT1G01900	1.23193	1.10278	0.992084	0.814212	0.963796	0.933139	1.01121	1.27764	0.488789	1.46895	1.09806	1.03003	1.36389	0.659614	0.904395	0.99155	0.286765	0.124682	0.230029	0.0776742	0.148351	0.0925182	0.0544649	0.385743	0.306856	0.180836	0.433717	0.0951432	0.203834	0.117812	0.0815301	0.17406
73	AT1G01910	4.77623	4.47494	4.39399	4.41822	4.57849	4.30652	4.33622	4.40078	4.42684	4.50219	4.37549	4.42804	4.64398	4.60307	4.48521	4.6214	0.0927622	0.0438698	0.0486769	0.0874738	0.0614139	0.119423	0.0579189	0.0490735	0.0237258	0.200335	0.0806226	0.0562758	0.0961436	0.077076	0.0227527	0.103365
74	AT1G01920	2.71225	2.41173	2.56409	2.78514	2.65447	2.73749	2.39512	2.62198	2.70441	2.29497	2.98771	3.05878	2.85368	2.91693	2.5045	2.27296	0.0458193	0.23012	0.0880933	0.0891469	0.0306527	0.0769146	0.158942	0.0893308	0.0251589	0.326473	0.0842771	0.0975284	0.143923	0.132914	0.0618007	0.151267
75	AT1G01930	1.66101	2.30929	2.06372	2.67856	2.07572	2.20872	1.85595	2.2151	2.21871	2.06151	2.03852	1.70634	2.48612	2.37818	2.43749	2.56502	0.220276	0.186878	0.109139	0.0840497	0.10172	0.192646	0.195775	0.113988	0.0906974	0.153891	0.0801032	0.17869	0.133103	0.0197486	0.310377	0.172081
76	AT1G01940	2.18369	1.53675	1.94538	1.69256	1.92664	1.92664	2.21814	1.79954	1.78817	2.10911	2.40315	2.26619	2.28549	2.27594	1.52935	1.49104	0.131233	0.278676	0.0750843	0.148636	0.138765	0.0881441	0.0232353	0.0883947	0.134435	0.191601	0.0501762	0.151657	0.144901	0.0954653	0.291905	0.159691
77	AT1G01950	3.17681	3.21764	3.36138	3.2955	3.17407	3.02191	3.02562	2.86397	2.9568	3.26755	3.28914	3.48404	3.26854	3.05746	3.34043	3.12946	0.152989	0.0429578	0.116392	0.115881	0.108291	0.0831772	0.0415852	0.0919531	0.155019	0.128657	0.076761	0.020606	0.0647055	0.0108001	0.203898	0.130763
78	AT1G01960	5.96098	5.97371	5.90378	6.11681	5.87585	6.05486	5.53766	5.50498	5.78941	6.08066	5.91906	5.51513	5.78872	5.54929	5.99565	5.94687	0.0644857	0.0956734	0.0922098	0.08581	0.0741997	0.172962	0.0552223	0.172788	0.153451	0.0500801	0.0699577	0.355739	0.0264151	0.175181	0.0621688	0.075553
79	AT1G01970	1.29853	1.12778	1.1203	0.596067	0.940925	1.87302	1.59413	1.33366	-0.102285	0.849413	0.845638	1.85883	0.453304	0.945813	0.483105	1.8189	0.222208	0.0283538	0.0321287	0.323646	0.112063	0.0613324	0.155471	0.0761061	0.332981	0.0947689	0.387156	0.394462	0.287895	0.194253	0.272171	0.286916
80	AT1G01990	2.3458	2.17666	1.92108	2.15218	2.05429	2.2835	2.3196	2.65447	2.26619	2.03234	2.38719	2.42215	2.69296	1.54396	2.15524	1.58583	0.0820911	0.114169	0.0897354	0.0827983	0.127888	0.352483	0.115291	0.193594	0.150261	0.079063	0.129225	0.450533	0.220354	0.25187	0.261326	0.281742
81	AT1G02000	2.82322	2.72291	2.9485	3.08597	2.48006	2.2835	3.28638	2.93114	2.60062	2.97733	2.46183	3.14392	2.77686	3.09683	2.58586	2.73951	0.0281913	0.139989	0.185111	0.168268	0.0791513	0.206665	0.152656	0.185471	0.0382017	0.063497	0.0821961	0.154944	0.07614	0.0217887	0.0458315	0.0206423
82	AT1G02010	1.45751	0.946404	-0.051833	0.146881	1.15817	0.933139	0.75278	1.14365	1.35833	0.724858	0.214571	0.364776	0.82983	0.945813	0.483105	1.19615	0.214278	0.201492	0.400861	0.213257	0.0901461	0.143409	0.269716	0.223667	0.427927	0.242599	0.189474	0.499755	0.145541	0.171309	0.248218	0.0245926
83	AT1G02020	0.379077	1.33635	1.16434	1.17908	1.36279	0.31078	0.192928	0.131466	0.323624	1.46895	1.68969	1.09345	1.36389	0.4322	1.05943	0.565348	0.31455	0.149886	0.0637125	0.353177	0.238305	0.167771	0.184299	0.273415	0.108571	0.387307	0.213711	0.542689	0.146856	0.273074	0.16775	0.188948
84	AT1G02030	-4.17943	-0.433079	-1.57341	-1.1053	-1.59809	-2.25856	-0.737244	-1.88053	-0.356448	0.253935	-1.27975	0.0158375	-1.20449	-0.276443	-1.2493	-0.316946	1.07739	0.530776	0.648651	0.282445	0.153549	0.487255	0.374232	0.444299	0.349773	1.04007	0.382976	0.347741	0.179769	0.330355	0.140956	0.383074
85	AT1G02050	0.585961	0.632332	1.27636	0.750552	1.47196	1.51538	-0.980174	-1.71938	-1.44851	0.849413	0.978263	0.737746	1.31148	1.27859	1.05943	0.665741	0.309499	0.143465	0.131383	0.243038	0.134639	0.64455	0.538162	0.769291	0.509649	1.02402	0.139296	0.160117	0.341745	0.339856	0.120432	0.118927
86	AT1G02060	1.02324	1.27764	1.49935	1.69256	1.55299	1.64841	1.17728	1.31055	1.35833	1.60451	0.845638	0.661535	1.21966	1.27859	2.02053	0.751191	0.0867083	0.120987	0.191754	0.242413	0.126348	0.101209	0.225295	0.160907	0.168693	0.0529225	0.227301	0.122011	0.0364176	0.260941	0.31314	0.110955
87	AT1G02080	5.71607	5.82562	5.72062	6.2459	5.80236	5.14731	5.04332	5.34891	5.66203	5.70342	5.68347	4.85406	5.4452	5.54203	5.39522	5.65063	0.0435411	0.109058	0.0302367	0.174818	0.114643	0.134472	0.0735115	0.214129	0.404962	0.0525422	0.0720349	0.46184	0.0817155	0.133387	0.0952051	0.0543037
88	AT1G02090	4.13781	3.6142	3.98121	3.44586	3.58992	3.17739	3.78385	3.84076	4.24173	3.91606	3.79214	3.70306	3.76536	3.39725	3.02885	3.9093	0.18995	0.174479	0.146824	0.0394539	0.0721466	0.361262	0.079546	0.125426	0.0888881	0.0960835	0.0332678	0.0335883	0.114861	0.0789938	0.31908	0.131274
89	AT1G02100	3.47038	3.43692	3.7959	3.39002	3.67432	3.50664	3.80173	3.93677	3.75427	3.86397	3.4962	2.98847	3.4803	3.44817	2.94148	3.42524	0.0467304	0.249095	0.0299444	0.164279	0.0811576	0.046513	0.146304	0.0764995	0.09377	0.213576	0.136752	0.32371	0.0983692	0.0856888	0.251652	0.018739
90	AT1G02110	2.73596	2.73629	3.02712	3.16461	2.88183	2.90955	2.39512	2.52135	3.25705	2.97733	2.63925	2.51958	2.87929	2.73036	2.34225	2.44234	0.0303508	0.144007	0.100221	0.0961994	0.113439	0.0206611	0.16948	0.132561	0.252272	0.345484	0.0644624	0.00923123	0.141489	0.141922	0.178533	0.145477
91	AT1G02120	4.12792	4.28896	4.56012	3.97335	4.19209	4.12089	4.61301	4.32065	4.03845	4.23845	4.23325	3.90811	4.43635	3.96767	3.78697	4.22671	0.0360309	0.135655	0.0933477	0.286169	0.0812042	0.204178	0.157643	0.106051	0.110454	0.0257845	0.0620527	0.131753	0.203886	0.0517038	0.163217	0.049812
92	AT1G02130	4.23181	4.03229	4.07368	4.22191	4.03509	3.85202	4.08501	4.38143	4.13307	4.16556	4.10155	3.97727	4.29389	4.0253	4.02674	4.05641	0.0473879	0.0746081	0.0266229	0.0356148	0.0441807	0.198115	0.0390845	0.023882	0.0757671	0.0354694	0.143711	0.0211355	0.139394	0.0783845	0.0946614	0.0508596
93	AT1G02140	4.96262	4.84165	5.06618	4.52384	4.80772	4.75228	5.11502	5.0384	5.1385	4.82087	4.84151	5.50344	5.05716	4.82575	5.00422	4.63222	0.0618573	0.066408	0.147921	0.084097	0.0186991	0.0183048	0.0300796	0.0846189	0.125304	0.005623	0.0165555	0.146328	0.0367032	0.0335815	0.0610649	0.0666877
94	AT1G02145	3.08664	2.70401	2.66996	2.52195	2.88921	2.73749	3.1295	2.99147	3.25705	2.92156	2.6657	1.89528	2.28549	2.336	2.25893	2.78319	0.176183	0.162474	0.057841	0.109547	0.170104	0.0971941	0.162441	0.0844951	0.0955325	0.0819878	0.145181	0.302918	0.0837983	0.0216309	0.134281	0.129136
95	AT1G02150	3.17681	2.81358	3.52717	3.55583	3.07087	3.67107	3.57437	3.06877	3.65443	3.10328	3.33851	3.36845	3.19575	3.49329	3.17552	3.56418	0.275766	0.264441	0.0855556	0.0423481	0.0299145	0.0357015	0.0863892	0.0933402	0.357907	0.239517	0.134446	0.0624036	0.151063	0.194049	0.165497	0.0495322
96	AT1G02160	2.25076	1.68676	2.41121	1.69256	1.51008	1.64841	2.1048	2.08446	2.17127	2.20022	1.66101	2.39719	1.44989	1.67731	1.9465	1.26243	0.155532	0.188051	0.172067	0.0172159	0.0770145	0.382493	0.111062	0.00838839	0.310042	0.137205	0.302017	0.476282	0.0917262	0.0606264	0.0435762	0.0994531
97	AT1G02170	2.7777	3.21764	3.28665	3.19195	3.14952	2.20872	3.33022	2.94304	2.9568	3.09119	3.15634	3.29192	3.33973	3.40543	2.81924	3.65929	0.117572	0.17012	0.0947175	0.118202	0.13675	0.36887	0.202058	0.139423	0.152263	0.0881565	0.113746	0.145512	0.148417	0.0246835	0.0917255	0.156955
98	AT1G02180	-0.520306	-0.518259	-0.788553	0.0377199	0.515643	-0.037039	-0.789833	-0.599556	-0.356448	-1.51341	0.0753166	-1.2493	-0.0683183	-0.86066	-2.21434	-0.0194839	0.288513	0.319732	0.0939662	0.339213	0.32652	0.401168	0.109558	0.163878	0.670364	0.202027	0.212504	0.517683	0.0774004	0.0774537	0.567957	0.303754
99	AT1G02205	1.82815	1.08077	0.0338226	0.814212	1.17415	2.47081	0.838886	1.34707	1.7279	1.07399	1.34438	1.92664	1.8189	2.1019	2.39872	0.912931	0.423249	0.164058	0.375548	1.01656	0.296862	0.701047	0.331402	0.127337	0.205137	0.22522	0.0708872	0.118248	0.0975618	0.120336	0.421056	0.121608
100	AT1G02220	1.75035	3.07439	1.19716	3.45747	3.8152	3.54053	1.53083	1.88966	2.12036	2.06151	2.52366	2.77479	2.3706	3.96767	3.72836	2.95279	0.501134	0.490778	0.311556	0.775552	0.0257149	1.26082	0.219745	0.23237	0.140371	0.0283413	0.100348	0.0294682	0.485662	0.0804618	0.604217	0.0525852
101	AT1G02230	-1.35148	-0.780886	-1.88053	-0.514386	-0.549888	-0.263349	0.701831	1.70901	0.64419	-0.182037	0.282463	0.263304	-0.54119	0.897045	-0.839375	-0.316946	0.0964092	0.210176	0.282139	0.108787	0.0751249	0.342451	0.289725	1.28291	0.434176	0.154767	0.144174	0.23862	0.358591	0.270945	0.204661	0.28388
102	AT1G02260	2.7777	2.72291	3.23554	2.98521	3.0538	3.11246	3.09409	2.85752	2.86552	2.90772	2.83058	2.81817	2.69296	2.86274	2.91648	2.86896	0.0423925	0.0511733	0.0928718	0.0695827	0.0967036	0.130952	0.151323	0.0808899	0.116786	0.0510393	0.0260938	0.235402	0.128632	0.114199	0.0954073	0.100496
103	AT1G02270	2.71225	2.91568	2.21814	2.76673	2.52756	2.93217	2.26855	2.66272	2.83632	2.87878	2.1019	2.56303	2.52708	3.0854	2.92843	2.91501	0.102268	0.148247	0.0693466	0.144454	0.0670287	0.225951	0.155195	0.185979	0.160886	0.299225	0.182025	0.454797	0.146421	0.08886	0.252269	0.0929991
104	AT1G02280	2.93807	2.59967	2.91996	3.13912	2.78727	2.56891	3.63599	3.60125	3.11126	3.22339	2.63925	2.51958	2.58478	2.37818	2.84388	2.99094	0.16513	0.131437	0.0446091	0.11573	0.10395	0.669495	0.07319	0.183087	0.0943752	0.0999439	0.0389214	0.00923123	0.110069	0.0404653	0.148479	0.129768
105	AT1G02290	1.45751	1.56284	1.89782	0.431817	1.67024	0.933139	1.69934	1.77788	1.35833	1.64361	1.66101	0.965365	1.60451	0.504116	1.42168	1.3148	0.0534774	0.137348	0.0195016	0.39319	0.033181	0.357359	0.0318115	0.0481505	0.311265	0.277358	0.0438556	0.00239987	0.414865	0.245212	0.121625	0.083827
106	AT1G02300	-0.520306	0.244972	0.417807	1.07539	0.275987	0.827355	2.19845	2.15946	0.888504	1.64361	0.845638	0.147883	0.453304	-0.404778	-0.520306	0.751191	0.298422	0.378815	0.10886	0.0999433	0.149602	0.498036	0.120097	0.353411	0.39407	0.427708	0.593575	0.0360954	0.515965	0.0719982	0.309754	0.323287
107	AT1G02305	5.22803	5.42118	5.40662	5.2088	5.70032	5.36164	5.0053	5.18808	4.69331	4.60217	5.49601	4.86659	5.6245	5.22352	5.31423	5.34456	0.0275705	0.170594	0.252977	0.217515	0.0992461	0.168161	0.0703936	0.185444	0.038387	0.213667	0.294632	0.129123	0.144935	0.0543806	0.0358219	0.199059
108	AT1G02310	0.256347	1.43484	-0.051833	-0.849046	0.182658	0.585086	-0.130948	-0.424399	1.52091	0.58852	-0.395842	0.364776	0.0440951	-0.037039	0.0753166	0.99155	0.186464	0.781325	0.332179	0.247902	0.366261	0.474343	0.127068	0.09718	0.100366	0.23199	0.47777	0.438009	0.193603	0.383799	0.127265	0.219617
109	AT1G02330	3.83887	3.33626	3.28665	3.37864	3.43749	3.36036	2.98244	3.03204	3.4258	3.29956	3.47434	3.04356	3.64937	3.37864	3.51621	3.37186	0.0615827	0.0725599	0.0565785	0.0425601	0.0539512	0.0992742	0.070995	0.12545	0.194651	0.0437253	0.0725359	0.296165	0.0528045	0.0731566	0.0684631	0.0270856
110	AT1G02335	1.66101	3.65295	3.03889	2.29773	3.04829	2.64096	2.9288	3.44041	2.60062	3.81724	3.13276	3.87884	3.58741	3.09683	2.80639	3.27848	0.722779	0.23127	0.170775	0.377019	0.101509	0.13055	0.212917	0.182638	0.212711	0.722277	0.07277	0.632653	0.324417	0.101846	0.156772	0.0499534
111	AT1G02340	-0.328421	1.53675	1.23758	1.26826	2.02814	1.51538	0.873308	1.08745	0.64419	0.58852	1.17159	0.900105	1.16819	1.65002	1.96942	0.751191	0.539022	0.295268	0.446988	0.258513	0.294045	0.152709	0.562327	0.172033	0.180294	0.427989	0.484917	0.0943932	0.149554	0.228047	0.737395	0.45277
112	AT1G02360	4.51641	3.73701	5.16884	3.74217	3.90553	3.87931	4.93687	4.32358	3.48298	3.7215	5.16561	5.49431	4.7688	4.21587	3.24448	3.83653	0.242079	0.395463	0.243238	0.194579	0.185863	0.28727	0.2054	0.109638	0.283339	0.235277	0.221238	0.414001	0.16344	0.0971551	0.549653	0.100372
113	AT1G02370	2.31355	2.29926	2.54612	2.85014	2.22026	2.20872	1.98571	2.19767	2.73749	2.59478	2.13068	1.48868	2.43749	2.40134	1.91919	2.00435	0.0926009	0.136157	0.181328	0.319487	0.122094	0.0753956	0.12348	0.127454	0.170745	0.110848	0.136694	0.629588	0.0491176	0.13086	0.18804	0.0861636
114	AT1G02380	-1.35148	0.318702	0.798564	-1.38639	-1.9337	0.139232	-1.09418	-1.31212	-0.647372	-0.182037	-1.499	-0.395842	-0.945848	-1.65299	-0.266639	-0.316946	0.511617	0.526637	0.623909	0.43908	0.53675	1.03384	0.196914	0.296919	0.261525	0.251365	0.498056	0.816123	0.357265	0.469968	1.25016	0.379096
115	AT1G02390	-0.00966655	1.02935	-0.051833	0.431817	0.0658798	1.20559	-0.681082	0.0918782	0.488789	0.433663	-0.783958	-0.395842	-0.0683183	0.347877	0.551862	0.46412	0.303691	0.59915	0.242204	0.604855	0.351088	0.645157	0.208114	0.315557	0.164988	0.186218	0.355155	0.783999	0.31034	0.163842	0.491248	0.0739644
116	AT1G02400	1.09532	1.70013	2.19845	1.86839	2.24693	1.70901	3.06812	2.6162	1.85068	2.59478	1.89179	2.71354	2.34788	2.86274	2.10831	2.17483	0.224371	0.211259	0.270988	0.0928671	0.210486	0.274961	0.155494	0.180766	0.296345	0.231697	0.470526	0.167677	0.0758876	0.244117	0.152098	0.0822746
117	AT1G02410	2.31355	2.6079	3.06092	2.71495	2.78727	3.20127	2.83058	3.23839	3.0854	3.4978	2.84232	2.85936	2.7623	3.17267	2.68005	2.53793	0.256843	0.112198	0.0735761	0.0792445	0.0791051	0.0924691	0.102389	0.161267	0.0208787	0.295796	0.100945	0.0263816	0.132067	0.145591	0.117049	0.141947
118	AT1G02420	0.856296	0.721142	0.34583	1.01121	1.17415	1.51538	0.429514	0.720709	1.35833	1.26802	1.17159	0.569891	1.06705	1.09958	1.45302	0.99155	0.0248146	0.107626	0.126228	0.201402	0.0761287	0.546912	0.121391	0.113843	0.297683	0.361281	0.0549301	0.350905	0.112911	0.19295	0.0361316	0.114206
119	AT1G02430	-0.520306	-0.938996	0.1917	-0.660302	-0.184596	-0.504415	0.166782	-0.268639	0.323624	0.0515973	-1.27975	1.15535	0.272673	-0.404778	0.0753166	-0.684225	0.11269	0.270144	0.270288	0.519817	0.107518	0.209847	0.203896	0.487233	0.378463	0.268437	0.634344	1.0087	0.156274	0.149288	0.131894	0.167638
120	AT1G02460	1.09532	1.08077	0.34583	0.34583	1.30833	0.933139	0.551862	1.16584	1.59413	1.16883	0.939498	0.965365	0.953665	1.61644	1.42168	0.838886	0.223932	0.286154	0.230741	0.0237016	0.307738	1.10137	0.213313	0.256376	0.259098	0.165582	0.141866	1.14738	0.222749	0.153457	0.244095	0.110633
121	AT1G02475	-0.00966655	1.02935	1.23758	1.13146	1.92664	2.1691	1.48128	1.59802	0.888504	0.253935	1.06367	1.99406	-0.0683183	1.36389	1.78481	1.96901	0.536143	0.263163	0.175699	0.390619	0.208437	0.172835	0.20723	0.718164	0.195937	0.168125	0.0265524	0.992994	0.512046	0.172914	0.718474	0.150874
122	AT1G02500	7.95335	7.69738	7.98399	7.49264	7.52032	7.67356	7.99662	8.03142	7.80441	7.81983	7.98399	8.16682	7.94941	7.77569	7.62114	7.74486	0.137313	0.102598	0.0567244	0.171488	0.037474	0.146101	0.0212979	0.0556232	0.0477187	0.0466524	0.0669606	0.120946	0.0755683	0.017959	0.167437	0.0366589
123	AT1G02520	4.5843	4.46029	4.56375	4.86303	4.9806	4.27861	3.98146	4.0223	4.17346	4.37897	4.70628	4.38373	4.78391	6.61358	5.29516	4.72112	0.157571	0.133446	0.0771495	0.0773957	0.170603	0.242454	0.0480252	0.169724	0.00836012	0.211446	0.112792	0.29931	0.500569	0.268616	0.27962	0.0874531
124	AT1G02560	4.44905	4.55625	4.32358	4.57815	4.51855	4.88161	4.49737	4.69757	4.96012	4.74273	4.30723	4.89867	4.22969	4.6987	4.55562	5.06479	0.114697	0.0809727	0.0910085	0.0405483	0.0779978	0.0738674	0.14564	0.14887	0.228772	0.0283929	0.0768136	0.207588	0.166567	0.131158	0.0904549	0.142245
125	AT1G02570	-1.79329	-0.938996	0.34583	-4.56867	-2.6725	-4.17943	0.40843	-0.780886	-0.647372	-0.790891	-0.635204	-0.395842	-0.54119	-2.40379	-1.499	-0.483637	0.211739	0.844657	0.745617	1.20433	0.452415	2.04735	0.131538	0.512633	0.541003	0.619251	0.256379	0.466779	0.621971	0.382681	0.140408	0.746027
126	AT1G02575	-1.79329	-1.66119	-0.635204	-1.38639	-4.97894	-4.17943	-0.681082	-0.681082	-2.08357	-0.790891	-2.104	-1.2493	-2.64087	-1.65299	-3.76561	-2.89858	0.145535	0.118478	0.108228	0.255302	0.716976	1.9808	0.261611	0.329537	0.464737	1.47902	0.686749	1.25815	0.612595	0.97057	0.934629	0.411893
127	AT1G02580	-0.764022	0.00807417	-1.57341	-0.660302	0.229689	0.707856	-1.59963	-1.88053	-0.647372	-3.298	-1.27975	-1.57341	-0.209635	0.4322	0.42	-1.23331	0.484511	0.916628	0.291597	0.706394	0.466234	2.73439	0.612721	0.387378	0.418402	0.619406	1.13874	0.122003	0.199927	0.392649	0.966522	0.366506
128	AT1G02610	-0.164464	0.405836	0.117509	0.522754	1.44124	0.827355	0.720709	0.766446	0.134127	-0.455506	0.845638	-0.110224	0.164187	0.721142	1.22494	-0.316946	0.207444	0.331571	0.516439	0.215646	0.319581	0.191301	0.453496	0.253445	0.49163	0.425739	0.7104	0.64119	0.210611	0.253358	0.450914	0.068552
129	AT1G02640	2.7777	4.91098	3.16957	4.84151	4.39075	4.30652	3.17544	4.10088	4.00799	3.75559	4.19477	3.79966	4.39632	3.58744	4.69577	3.00775	0.409636	0.597683	0.477751	0.274852	0.202596	0.453695	0.169483	0.166986	0.0677408	0.403226	0.511392	0.0915128	0.297987	0.196361	0.38006	0.297627
130	AT1G02650	-1.35148	-1.51341	-2.20146	-1.38639	-3.04528	-2.25856	-2.81722	-1.31212	-3.84076	-1.51341	-1.09418	-2.59796	-2.64087	-3.13452	-1.78296	-4.71152	0.467556	0.144826	0.132425	0.841247	0.460525	0.800572	0.517571	0.247404	1.14224	0.148292	0.6078	0.284935	0.517157	0.756967	0.532866	1.06883
131	AT1G02660	0.683093	1.92778	1.53144	2.24715	1.59732	3.43248	1.42626	1.81296	1.66085	1.7373	1.34438	1.70634	2.19495	2.22845	2.77547	2.6471	0.393562	0.244113	0.27836	0.187803	0.391604	0.236331	0.100983	0.152737	0.0511275	0.609577	0.163162	0.743133	0.180583	0.13514	0.457187	0.263382
132	AT1G02670	-0.328421	-1.14205	-0.511242	-1.38639	-1.59809	-2.25856	-1.38639	-1.42783	-3.84076	-1.91817	-1.27975	-4.2572	-0.370839	-1.33111	-0.671174	-4.71152	0.87938	0.355568	0.376874	0.389187	0.318134	0.876085	0.745893	0.968349	0.821498	0.394484	0.391427	1.4639	0.391503	0.362126	0.481754	1.18444
133	AT1G02680	1.75035	1.27764	1.96892	1.62092	1.47196	1.82456	0.75278	0.417807	1.27806	0.907707	1.1358	1.4384	1.85	1.54396	1.05943	1.4279	0.250305	0.132952	0.237666	0.191884	0.0784432	0.701502	0.200142	0.211409	0.0904034	0.058313	0.144201	0.0413464	0.271277	0.0720871	0.0787295	0.151606
134	AT1G02690	3.74248	3.60228	3.36986	3.60182	3.36482	3.27838	3.88096	3.67502	3.98159	3.8258	3.48937	3.8185	3.49055	3.11021	3.24448	3.56418	0.0855818	0.0234277	0.132632	0.124971	0.116633	0.0880201	0.106598	0.0624969	0.103019	0.0770021	0.131527	0.187836	0.0227042	0.173902	0.203283	0.037666
135	AT1G02700	-2.45126	-3.93814	-2.20146	-0.849046	-3.50874	-2.25856	-3.65411	-2.03836	-3.84076	-2.37446	-2.104	1.03003	-1.20449	-0.86066	-0.671174	-4.71152	0.0480572	0.761281	0.799077	1.18862	0.649292	1.25118	1.06658	0.241007	0.746697	0.776746	0.675527	1.52906	0.377335	0.172874	1.03857	0.822989
136	AT1G02720	2.66297	2.08073	2.64248	2.39366	2.27501	2.67465	2.59729	2.75646	1.78817	2.83944	2.83058	3.23133	2.7623	2.66773	2.17529	2.78319	0.082124	0.181018	0.101187	0.105495	0.18898	0.187297	0.0850524	0.0932251	0.334134	0.31284	0.10722	0.24174	0.0991624	0.045795	0.212054	0.00742822
137	AT1G02730	4.06507	4.4651	4.10547	4.22191	4.15556	3.90374	3.99482	3.48498	4.16117	4.33025	4.23699	3.8185	4.29939	3.61989	4.4779	4.23304	0.141081	0.183821	0.0723346	0.160163	0.261932	0.114598	0.18095	0.158144	0.148742	0.0792679	0.134829	0.305674	0.144255	0.23999	0.107373	0.0269571
138	AT1G02740	0.379077	0.770998	0.482465	0.522754	0.855688	0.707856	0.735827	0.851119	0.995014	1.26802	1.1358	0.900105	1.78412	0.897045	0.483105	0.838886	0.186559	0.243743	0.13068	0.348312	0.141929	0.0659451	0.0821254	0.20171	0.249759	0.174132	0.221834	0.0302301	0.325302	0.208903	0.0918603	0.0800387
139	AT1G02750	0.944834	1.94513	1.46615	1.69256	1.47196	1.57785	1.1399	1.69256	0.995014	1.94731	1.37161	1.03003	2.21871	2.20669	2.04351	1.3148	0.209422	0.31329	0.0972504	0.165938	0.0614741	0.24004	0.141992	0.04843	0.0851985	0.08438	0.1282	0.0199342	0.135555	0.237977	0.447315	0.122607
140	AT1G02780	8.39398	8.30735	8.18103	8.5652	8.42732	8.1288	8.03142	8.09087	8.36157	8.32143	8.29584	8.4482	8.3376	8.36157	8.30735	8.29584	0.018982	0.0524708	0.101303	0.151489	0.0402597	0.0151501	0.0420119	0.0453438	0.0733917	0.129236	0.00864236	0.0552998	0.051966	0.0805438	0.039989	0.0664092
141	AT1G02810	3.39778	3.2295	3.17854	3.12683	2.72487	3.50664	3.47806	3.32159	3.25705	3.4978	3.48937	3.48404	3.11269	3.02149	2.9826	3.46583	0.0604307	0.117772	0.0586864	0.0691847	0.131496	0.0957748	0.119504	0.123212	0.127211	0.154271	0.114136	0.0281501	0.0527033	0.0598964	0.108603	0.171948
142	AT1G02816	3.57146	3.39509	3.25316	3.42524	3.58992	3.83753	3.47806	4.0223	4.14795	3.64141	3.3818	4.11745	3.8146	4.11033	4.14062	3.69249	0.136876	0.0990413	0.0428595	0.130947	0.0480595	0.0650655	0.0506608	0.171896	0.182755	0.147311	0.0428992	0.230367	0.0456947	0.0251016	0.182237	0.148236
143	AT1G02840	5.31588	4.84723	5.35718	4.67939	4.83116	4.64092	4.83855	4.95136	5.05396	4.52442	5.35629	5.21053	5.28695	4.92022	4.47357	4.94349	0.138621	0.256959	0.0688016	0.356251	0.0475935	0.132149	0.0620054	0.278799	0.128703	0.256985	0.133191	0.102393	0.189877	0.065401	0.267772	0.0747304
144	AT1G02850	3.77184	4.74348	3.51998	5.29879	5.1686	5.55256	3.28638	4.27108	4.49723	4.68678	3.97746	4.30118	4.1791	5.37937	5.38845	4.47438	0.373313	0.527185	0.191502	0.723362	0.0744283	1.14576	0.244185	0.205734	0.143878	0.134075	0.144938	0.0183823	0.358783	0.0301818	0.48257	0.0778194
145	AT1G02860	1.90115	3.17885	2.32769	2.58366	3.14952	2.67465	2.61491	2.88124	2.07357	2.49838	2.26818	1.21538	2.77686	2.91693	3.25505	2.51425	0.283537	0.421447	0.367221	0.216439	0.20932	0.347138	0.331649	0.178585	0.174531	0.397035	0.281104	0.5814	0.105369	0.0614889	0.192893	0.191028
146	AT1G02870	3.24324	2.66333	2.90792	2.39366	2.61891	2.60625	2.92208	3.30824	3.32459	2.87878	2.91051	2.7353	2.67318	2.80793	2.7597	3.10846	0.171429	0.124759	0.156359	0.273688	0.125503	0.249959	0.160217	0.214224	0.166121	0.0986252	0.131917	0.0210313	0.0682365	0.178559	0.0817941	0.154794
147	AT1G02880	3.63129	3.25586	3.43296	3.04356	3.35553	3.47135	3.54813	3.62641	3.27745	3.41176	3.61884	3.36845	3.77402	3.83486	3.0042	3.31141	0.0566538	0.10238	0.170442	0.0746232	0.101597	0.19716	0.212241	0.0677573	0.0339195	0.186302	0.115936	0.00103581	0.070812	0.131098	0.243367	0.135667
148	AT1G02890	5.15371	5.19022	5.36651	5.32011	5.25937	5.26185	5.02787	4.93572	4.90957	5.16798	5.03336	4.94882	5.14253	5.40507	5.31668	4.9904	0.0909362	0.0052431	0.0398534	0.0950393	0.0635778	0.123256	0.0173929	0.154378	0.18281	0.0668198	0.0250095	0.0688742	0.127497	0.0504723	0.11834	0.152515
149	AT1G02900	5.13653	3.89518	5.3492	3.33999	3.72721	3.08862	5.40985	4.74479	4.53993	3.70568	5.51319	4.9785	5.11694	4.70793	4.3559	3.84842	0.555519	0.397417	0.278992	0.465492	0.0868227	1.08308	0.291494	0.153693	0.109005	0.480733	0.20315	0.00236028	0.171314	0.135987	0.16428	0.0816899
150	AT1G02910	2.37518	2.26298	2.48403	2.29773	2.15112	2.39942	2.27764	2.48248	2.31064	1.7373	1.4384	2.64703	2.11119	2.336	2.3639	2.30265	0.0859285	0.131287	0.129481	0.172516	0.065667	0.157365	0.128915	0.173471	0.461883	0.189296	0.240915	0.17993	0.167089	0.17736	0.075173	0.143906
151	AT1G02920	1.16787	3.67602	2.15581	2.12812	1.9052	2.82266	1.7291	1.94669	1.35833	1.31031	1.86419	2.91693	2.00989	3.80665	2.34225	2.61891	0.746558	0.520802	0.268344	0.339105	0.274961	0.41109	0.204149	0.315567	0.218054	0.149785	0.300028	0.822612	0.472113	0.751265	0.514751	0.155661
152	AT1G02930	1.45751	4.09673	1.53144	2.83424	2.63423	3.22085	2.03003	2.08446	2.83632	2.53661	1.76618	2.64703	2.89552	4.70793	3.22009	2.82116	0.897543	0.858957	0.605488	0.499305	0.196287	0.769685	0.374184	0.270172	0.354352	0.321677	0.28319	0.0934997	0.358375	0.521338	0.38394	0.202716
153	AT1G02950	1.09532	1.46895	1.73826	0.879232	1.09958	0.585086	1.79121	1.91098	1.52091	1.31031	1.60451	2.15112	1.74543	1.58071	1.7279	1.67731	0.0160365	0.131781	0.139461	0.440869	0.108588	0.646942	0.111438	0.0385592	0.143733	0.160954	0.25202	0.0172865	0.245239	0.194545	0.0951375	0.442409
154	AT1G02960	2.15218	1.87424	2.46488	1.7279	1.49256	0.933139	1.98571	1.91098	1.52091	1.89528	1.68969	2.44542	1.71095	1.36389	1.69973	1.4279	0.295765	0.176999	0.182106	0.0581831	0.100533	0.164326	0.110049	0.154575	0.368076	0.047758	0.0913682	0.586858	0.176926	0.0945281	0.149249	0.176056
155	AT1G02970	1.09532	0.991374	0.898116	-0.209635	0.421553	-0.783958	0.775368	0.990249	1.52091	1.4384	0.803254	-0.23499	1.31148	-0.404778	0.73929	1.12895	0.0788047	0.229422	0.227655	0.399062	0.147719	0.777801	0.250495	0.0890093	0.222219	0.36651	0.143834	0.912223	0.260316	0.476292	0.255208	0.089703
156	AT1G02980	-2.45126	-3.93814	-1.57341	-1.72515	-1.77122	-4.17943	-3.65411	-1.42783	-3.84076	-3.298	-1.78017	-1.2493	-0.54119	0.721142	-1.2493	-2.89858	0.802805	0.847178	0.59191	0.673693	0.69687	1.45491	0.546102	0.846195	0.612501	0.469381	0.581061	0.193623	0.32531	0.285284	0.964317	0.676781
157	AT1G02990	2.8465	3.70863	3.34252	3.40264	3.46349	3.39771	2.76673	3.14226	3.0854	3.66622	3.4117	2.54061	3.67545	3.46698	3.79244	3.53879	0.153345	0.173662	0.0340158	0.101348	0.10292	0.204622	0.0835566	0.149031	0.113738	0.196958	0.0730168	0.678249	0.0482578	0.200882	0.220901	0.0470169
158	AT1G03000	2.04825	2.62487	2.64248	3.22852	2.96944	3.20127	2.62378	2.67902	2.43876	2.61526	2.90056	1.85883	2.80814	2.7449	2.58586	2.56502	0.140896	0.128866	0.110785	0.248153	0.108739	0.234089	0.0664096	0.0931933	0.0553615	0.0709278	0.11799	0.358702	0.129216	0.0112318	0.0714478	0.0861268
159	AT1G03010	0.134741	-1.8754	-0.276443	-2.19707	-2.6725	-2.25856	0.0343343	-0.839375	-0.356448	-1.91817	-0.635204	0.263304	0.35967	-1.33111	-0.839375	-0.927347	0.217879	0.688108	0.114547	0.783356	0.228249	1.41727	0.332137	0.435918	0.421161	0.677117	0.459279	0.23862	0.920216	0.21738	0.184563	0.458674
160	AT1G03030	1.97763	1.94513	1.96892	2.34388	2.32256	2.43726	2.18152	2.57574	2.63878	1.89528	2.30505	2.0906	2.26484	2.18668	1.9465	2.3907	0.0634142	0.0691404	0.0631394	0.0948667	0.0771794	0.121608	0.057967	0.121275	0.031013	0.197902	0.171286	0.0638618	0.271007	0.025039	0.12869	0.063544
161	AT1G03040	3.76214	3.66249	3.65863	3.63745	3.56846	3.6556	3.4971	3.67502	3.79883	3.80281	3.64608	3.80914	3.44952	3.61163	3.91554	3.86209	0.0508959	0.0460468	0.094608	0.165664	0.0997819	0.10059	0.0886142	0.149491	0.101781	0.184123	0.122684	0.09625	0.161045	0.109091	0.127018	0.135031
162	AT1G03060	5.6245	5.91311	5.57374	6.02307	5.84466	5.65193	4.98601	4.96001	5.75449	5.72426	5.49291	4.33947	5.54306	5.49659	5.80775	5.68347	0.0949273	0.171573	0.0616851	0.143362	0.148673	0.255068	0.130352	0.309677	0.443954	0.118442	0.185792	0.77204	0.12599	0.219044	0.164081	0.0558826
163	AT1G03070	-0.328421	0.918421	1.03078	0.431817	0.670433	-0.783958	0.478026	0.668283	0.323624	0.793272	1.06367	1.03003	1.60451	1.23886	-0.391444	0.565348	0.529106	0.192646	0.0854169	0.361379	0.145673	0.505117	0.027218	0.0969133	0.171234	0.0674601	0.217479	0.0199342	0.253302	0.0810857	0.442031	0.194669
164	AT1G03080	5.66685	6.16011	5.97966	6.2459	6.17018	5.9821	5.68292	5.66012	5.95398	6.45717	5.91243	5.65341	6.04896	6.42541	6.59957	6.15161	0.215024	0.116802	0.0804707	0.124458	0.0352855	0.0195574	0.0940887	0.121209	0.0913766	0.169133	0.12862	0.357443	0.118076	0.121608	0.304553	0.0511977
165	AT1G03090	2.91693	3.79689	3.38752	4.00577	4.27705	4.36168	2.86915	3.29206	2.73749	2.90772	3.94832	2.49525	3.89885	3.84716	4.1547	3.12946	0.135947	0.636167	0.551427	0.266408	0.282285	0.0692244	0.206408	0.34536	0.0915431	0.260746	0.687543	0.305317	0.110425	0.238503	0.286775	0.215706
166	AT1G03100	1.56615	0.844851	1.19716	0.879232	0.485817	1.29431	0.814212	0.668283	0.64419	0.907707	0.845638	0.569891	0.896761	0.897045	1.30777	0.838886	0.156876	0.260759	0.227553	0.0902698	0.184037	0.35917	0.422192	0.0389307	0.147094	0.228667	0.191647	0.350905	0.180745	0.193076	0.211706	0.0863143
167	AT1G03106	-0.520306	-1.14205	-0.930761	-4.56867	-4.16375	-4.17943	-0.17238	-0.780886	-3.84076	-0.790891	-2.56424	-1.57341	1.27126	-2.03836	-2.21434	-2.89858	1.38597	0.439522	0.36998	0.836041	0.709118	1.9808	0.848392	0.629051	0.795026	1.30431	0.787891	1.0961	1.39257	0.470636	1.05753	0.381475
168	AT1G03110	2.97702	2.8622	2.64248	3.05778	2.7345	2.32441	3.0466	2.97275	3.55884	3.42172	2.8057	3.2485	2.95691	2.99158	2.85727	2.69454	0.108855	0.0962462	0.10686	0.115951	0.071126	0.204343	0.151486	0.124317	0.266583	0.029682	0.0917651	0.00242923	0.132322	0.0130071	0.088628	0.0676847
169	AT1G03130	1.78959	3.8291	2.77336	3.20552	3.2508	5.10023	3.71174	4.05084	3.63653	2.79714	2.97718	3.47232	1.11607	4.08295	4.79114	3.98009	1.03332	0.379038	0.555126	0.487453	0.830243	0.347209	0.345995	0.276092	0.180082	0.408357	0.396477	0.56848	0.625297	0.404613	1.0837	0.341151
170	AT1G03140	4.26426	4.37528	4.1152	4.06163	4.25641	4.35048	4.44879	4.52576	4.56619	4.24866	4.37137	4.03569	4.37481	4.11033	4.42269	4.20336	0.0301459	0.0392511	0.166963	0.120886	0.0502972	0.0326265	0.0549482	0.0577943	0.146161	0.072894	0.153271	0.252448	0.0933536	0.048903	0.113363	0.071947
171	AT1G03150	2.86591	2.80814	3.02712	2.39366	2.57616	2.07414	2.77815	2.7777	3.30125	2.89425	2.44508	2.89942	2.50461	2.29497	2.66715	2.03852	0.0251083	0.0875935	0.13261	0.114857	0.132778	0.149697	0.123796	0.273751	0.274558	0.0769261	0.0514395	0.107675	0.0576744	0.122183	0.0390493	0.166043
172	AT1G03160	2.219	2.30929	2.17652	2.63792	2.28418	2.535	2.34083	2.02814	2.21871	2.03234	2.32089	2.39719	1.85	2.02632	2.10831	2.93188	0.172275	0.143197	0.180729	0.369565	0.0996947	0.200599	0.216318	0.194667	0.115299	0.260587	0.184116	0.314967	0.0801187	0.0759109	0.0257112	0.174358
173	AT1G03180	1.45751	0.844851	0.844237	0.431817	0.855688	1.12579	0.297908	0.466792	1.19507	0.510667	0.606398	1.85883	0.82983	1.09958	1.09958	0.665741	0.0783041	0.220142	0.305419	0.100369	0.142076	0.744697	0.374677	0.155975	0.37675	0.314416	0.244574	0.134685	0.0482455	0.198643	0.219704	0.152106
174	AT1G03190	1.90115	2.15803	2.26124	2.02663	2.26619	2.36354	2.17414	2.17844	1.52091	2.17529	2.15218	2.21366	1.94669	2.31435	2.21573	2.07639	0.0705528	0.162586	0.0346236	0.0580195	0.0792615	0.0317423	0.0400662	0.101088	0.192073	0.280632	0.0971934	0.346287	0.210023	0.0403033	0.171868	0.101534
175	AT1G03210	3.36893	2.85368	3.75821	2.61806	2.61891	2.67465	2.92208	2.79079	2.34947	2.3196	3.21001	2.89942	3.5015	2.71346	2.38239	3.08809	0.20291	0.128458	0.193301	0.0874021	0.0836825	0.1868	0.274696	0.284949	0.0523195	0.263444	0.0576925	0.260617	0.247142	0.0496777	0.317181	0.0745839
176	AT1G03220	6.87965	8.17566	7.78098	7.57945	7.93095	7.96576	6.43347	6.75017	6.62177	6.64515	7.79848	7.88468	8.02512	8.49056	8.06853	7.63876	0.27639	0.153477	0.083976	0.177333	0.0975223	0.724565	0.219107	0.242669	0.133335	0.191046	0.167504	0.128971	0.0859515	0.108735	0.157887	0.0666756
177	AT1G03230	5.4448	5.10039	5.54045	5.0646	5.16492	5.10611	4.57039	4.77956	5.2819	4.93315	5.69508	5.14731	5.83281	5.48182	5.00422	4.94349	0.110694	0.14025	0.0717043	0.0872269	0.0946583	0.290734	0.200726	0.192151	0.246806	0.363767	0.246542	0.237916	0.0710447	0.10689	0.218911	0.109404
178	AT1G03250	2.63598	2.71306	2.28321	2.61806	2.57616	2.12036	2.52271	2.44946	2.73749	2.38051	2.55654	3.10875	2.67318	2.44601	2.7597	2.56502	0.104528	0.0942635	0.116654	0.0534768	0.0350109	0.202119	0.233523	0.155674	0.199241	0.221608	0.0891365	1.01943	0.166585	0.116242	0.279042	0.103711
179	AT1G03260	2.43014	1.96942	1.46615	1.86839	1.86141	1.64841	2.05551	1.42559	2.8968	1.86046	2.03852	1.78767	1.71095	1.84052	1.7279	1.7765	0.151525	0.157968	0.107883	0.100523	0.0723326	0.101181	0.338879	0.282157	0.342794	0.0972471	0.371191	0.249754	0.0724291	0.125904	0.287747	0.0286093
180	AT1G03270	-0.164464	0.544054	0.34583	0.24983	0.275987	0.585086	-0.907229	0.244972	0.888504	-0.605058	0.147201	0.364776	0.35967	-1.65299	-0.520306	-0.160966	0.193742	0.322093	0.146913	0.23607	0.201546	0.401459	0.365634	0.148853	0.570278	0.449931	0.476943	0.289356	0.185475	0.619143	0.330343	0.156513
181	AT1G03280	3.48827	3.58859	3.72353	3.5748	3.59896	3.67107	3.7901	3.75787	3.68583	3.19248	3.8865	3.60535	3.84249	3.50332	3.60153	3.51286	0.105733	0.0637294	0.0470068	0.0350786	0.0585593	0.00728919	0.139821	0.102591	0.136145	0.191135	0.0681615	0.0125319	0.100483	0.0720469	0.19971	0.0605458
182	AT1G03290	3.15907	3.54234	3.15979	3.11322	3.59501	3.60946	3.41094	3.32688	3.76833	3.39162	3.53429	3.60535	3.65969	3.5951	3.86723	3.73634	0.14966	0.128999	0.135728	0.182635	0.0235059	0.223823	0.00308196	0.0898121	0.0773252	0.0801568	0.214699	0.180852	0.0622817	0.214993	0.182655	0.173151
183	AT1G03300	0.585961	0.0515973	0.482465	-0.0763147	-0.689343	-0.263349	-0.737244	-2.19012	-1.44851	-2.37446	-0.783958	-1.57341	0.453304	-1.33111	-0.671174	-0.316946	0.199145	0.206024	0.341568	0.198298	0.264646	0.391037	0.823054	0.778392	0.32581	0.879176	0.616226	0.531082	0.125102	0.365462	0.397529	0.134444
184	AT1G03310	1.66101	2.42935	1.7101	2.27296	1.9052	2.88263	2.32452	2.10845	2.43876	2.34094	1.89179	2.39719	2.26484	2.42611	2.02053	1.7765	0.24002	0.184362	0.317698	0.156241	0.211456	0.42769	0.353599	0.0833557	0.324321	0.134224	0.203392	0.00950398	0.204123	0.0336843	0.169163	0.20847
185	AT1G03330	3.41338	3.0613	3.37864	2.94148	2.98447	2.67465	3.52213	3.56862	3.54254	3.35785	3.38824	3.50465	3.54215	3.01236	2.99313	2.56502	0.0694298	0.130284	0.209259	0.237803	0.0797098	0.516373	0.130693	0.0642725	0.285629	0.15205	0.125775	0.010014	0.240796	0.028227	0.122465	0.19707
186	AT1G03340	-1.35148	-0.139504	-1.57341	-0.660302	-0.862056	0.827355	-0.620016	-0.121079	-1.44851	-0.182037	-0.917073	-0.783958	0.453304	-0.037039	0.551862	0.131466	0.431067	0.310118	0.266858	0.250548	0.156822	0.401627	0.337273	0.239412	0.30145	0.224425	0.62194	0.0390486	0.386544	0.385755	0.980846	0.456948
187	AT1G03350	4.65111	4.54149	4.21317	4.38657	4.49181	4.61062	4.33483	4.35992	4.26668	4.48171	4.30723	4.54923	4.5656	4.59476	4.78651	4.54386	0.0479108	0.0526554	0.0993573	0.0642244	0.0353237	0.191956	0.0839476	0.0161559	0.0407988	0.0322925	0.104666	0.0176353	0.0396647	0.0889048	0.123507	0.0517978
188	AT1G03360	2.89784	2.25285	2.75773	2.50112	2.51249	2.07414	2.57574	2.4012	2.43876	2.73735	2.37155	2.0906	2.58478	2.25285	2.48834	2.30265	0.148811	0.0697152	0.22175	0.228962	0.0423847	0.0682774	0.122754	0.118388	0.114997	0.130226	0.0482306	0.14379	0.144757	0.163893	0.142404	0.0458436
189	AT1G03365	2.93807	2.80036	2.65447	2.91152	2.80073	2.67465	2.58208	2.55162	3.0854	3.26755	2.61189	2.26619	2.71081	2.96951	3.0042	2.95279	0.102844	0.0389242	0.0148107	0.00625407	0.0516055	0.0360631	0.15333	0.0709969	0.0334991	0.222692	0.0559925	0.135868	0.158467	0.0300016	0.169355	0.00925685
190	AT1G03370	3.79642	4.18807	3.75139	4.36214	4.16446	4.36168	4.07223	4.0466	3.81417	4.24866	4.33025	3.66514	3.99891	4.42856	4.11448	4.29112	0.168905	0.13532	0.181225	0.0639956	0.00516431	0.105615	0.0302066	0.186659	0.188475	0.161685	0.0460944	0.269497	0.138822	0.0354071	0.0735259	0.0418302
191	AT1G03380	4.20779	4.81486	4.63127	4.54787	4.77831	4.90875	4.47415	4.67561	4.3128	4.61062	4.64398	4.25426	4.77858	4.51988	4.56375	4.54386	0.111755	0.0767679	0.147621	0.113806	0.069992	0.164714	0.142825	0.0303243	0.0458726	0.136537	0.240051	0.40373	0.0956794	0.137971	0.0451759	0.101135
192	AT1G03400	-4.17943	-0.938996	-1.57341	-0.0763147	-0.689343	-0.504415	-0.839375	-0.541641	-0.647372	-1.23568	0.481442	0.147883	-1.95019	-0.687946	-0.520306	-1.59809	1.23013	0.189385	0.525326	0.262447	0.411417	0.209847	0.231881	0.279286	0.174695	0.376596	0.230686	0.0699042	0.754911	0.684825	0.373402	0.516503
193	AT1G03410	1.35724	1.31135	2.19845	1.8319	1.03669	1.57785	2.29484	2.69425	2.12036	2.53661	2.06188	3.05878	3.0586	2.60311	2.41971	1.89193	0.134586	0.121456	0.130703	0.118447	0.0822061	0.559492	0.327406	0.452088	0.123734	0.0357072	0.220322	0.31847	0.213153	0.123606	0.263063	0.0294971
194	AT1G03420	3.8275	3.28351	3.91989	2.87874	3.21333	3.20127	0.353348	0.417807	0.995014	0.58852	3.8221	3.51436	4.02257	3.46698	3.68565	3.31141	0.205404	0.13576	0.134532	0.109057	0.0439025	1.85383	0.427051	1.28631	0.397888	1.11845	0.404317	0.0422954	0.228794	0.119128	0.107552	0.0689849
195	AT1G03430	1.82815	1.56284	1.67907	1.53542	1.37404	1.4496	1.12285	1.20327	0.767441	1.11997	1.82236	1.85883	1.94669	1.54396	1.18335	1.4279	0.067001	0.178526	0.0706448	0.247268	0.040188	0.119822	0.141993	0.304906	0.0950663	0.177303	0.183472	1.03638	0.355986	0.169722	0.236472	0.116756
196	AT1G03440	0.256347	0.0515973	0.898116	1.07539	0.582939	0.457666	1.38781	0.282463	0.64419	-0.790891	0.752251	0.900105	0.35967	0.945813	1.13956	-0.483637	0.280007	0.114799	0.163336	0.296824	0.223555	0.0943281	0.462372	0.208878	0.0554653	0.414266	0.280695	0.241297	0.303233	0.0571943	0.181509	0.28069
197	AT1G03457	2.11696	1.77915	2.61491	2.07819	2.03852	2.2835	2.49243	2.46063	1.96892	1.86046	2.22432	2.88035	2.60334	1.80872	2.51958	2.24137	0.124726	0.248776	0.0726876	0.320312	0.0970274	0.139917	0.0639246	0.14385	0.107786	0.158324	0.138927	0.133411	0.2234	0.239687	0.0421386	0.101799
198	AT1G03470	0.256347	1.21453	1.07695	1.7279	0.782688	0.933139	0.948287	0.166317	1.19507	0.793272	1.76618	1.53083	1.8189	0.945813	1.38199	1.06064	0.384212	0.0786666	0.289643	0.360416	0.259973	0.256428	0.12482	0.163942	0.36031	0.0439552	0.177168	0.0613027	0.23189	0.108239	0.354444	0.0893397
199	AT1G03475	3.44069	3.63504	4.1152	4.01623	3.6077	4.10904	4.31018	3.77546	3.65443	3.85748	3.73463	4.60535	3.58741	3.94988	3.87931	4.30605	0.1728	0.192871	0.110865	0.0749183	0.14433	0.142153	0.0412597	0.11062	0.334351	0.00814224	0.226183	0.555533	0.153329	0.124547	0.0723992	0.123769
200	AT1G03510	-1.02997	-1.38639	-1.88053	-1.1053	-0.961949	-0.504415	-0.620016	-1.12073	-3.84076	-0.605058	-1.27975	-0.395842	-2.64087	-2.40379	-0.839375	-0.684225	0.137183	0.269646	0.49104	0.89937	0.280425	0.520473	0.412876	0.0857578	1.05275	0.503658	0.295741	1.68488	0.338481	1.32361	0.181173	0.179476
201	AT1G03520	1.29853	2.08073	1.7101	1.90341	2.05429	2.82266	1.57659	1.63276	1.52091	1.31031	1.63574	2.37254	2.03522	1.99723	2.08369	2.00435	0.16741	0.299711	0.0579207	0.0553667	0.0643793	0.536154	0.397805	0.13982	0.0947024	0.260391	0.215592	0.600192	0.23322	0.0886513	0.148462	0.297324
202	AT1G03530	3.7846	3.51056	4.07368	3.36465	3.73064	3.6556	3.51969	3.20427	3.34525	3.89174	3.47434	3.26488	3.17986	3.66076	3.66996	3.73634	0.0741044	0.186305	0.28133	0.0903811	0.10697	0.184192	0.0770346	0.132689	0.00846595	0.266507	0.227514	0.316112	0.218688	0.0424033	0.119163	0.158271
203	AT1G03540	0.585961	-0.599556	-0.511242	-0.0763147	-0.184596	0.31078	-0.839375	-1.02173	0.64419	0.160019	-0.516724	-1.2493	-1.20449	-0.86066	-0.671174	-0.160966	0.330296	0.121746	0.207842	0.153281	0.189164	0.928071	0.309016	0.346538	0.252841	0.357255	0.0725098	0.628688	0.378081	0.25651	0.252873	0.14067
204	AT1G03545	0.683093	-1.2696	0.0338226	-0.0763147	-0.689343	-1.54536	-1.49387	-1.02173	-0.985014	-0.790891	-1.499	-2.59796	-0.73864	-1.07872	0.0753166	-2.09013	0.546778	0.271893	0.195931	0.272838	0.104275	0.730321	0.507045	0.274962	0.5149	0.357317	0.529637	0.867951	0.319928	0.238937	0.212344	0.469376
205	AT1G03550	2.80073	2.18668	2.19845	1.53542	1.49256	1.12579	2.20669	2.17844	2.34947	1.7373	1.95877	1.74822	2.21871	2.07819	0.904395	2.14513	0.293455	0.202841	0.0353013	0.255536	0.152759	0.391155	0.108531	0.0909773	0.12135	0.318906	0.0176159	0.0143291	0.289121	0.189815	0.46559	0.0990265
206	AT1G03560	2.15218	1.67024	1.38914	1.86839	1.03669	1.87302	1.53083	1.46895	2.12036	2.34094	1.66101	1.15535	1.78412	1.7456	1.18335	1.37289	0.254299	0.126273	0.126	0.197988	0.220161	0.043368	0.110127	0.118248	0.335203	0.369193	0.106821	0.0973942	0.265386	0.144639	0.259952	0.291851
207	AT1G03590	3.39778	3.33626	3.57016	3.82849	3.97545	3.79941	3.57437	3.78697	3.63653	3.77258	3.68266	3.00733	3.79051	3.70839	3.55174	3.20044	0.0663434	0.0942691	0.0776606	0.0697482	0.0518389	0.0778957	0.0485163	0.0729939	0.0562402	0.0826307	0.091578	0.324693	0.0272667	0.0684688	0.0901964	0.168502
208	AT1G03600	2.43014	3.09486	3.37864	3.04356	3.0042	4.75228	4.0473	3.4031	2.92718	2.10911	2.83058	4.50519	1.06705	3.74964	3.94866	4.19569	0.391748	0.375379	0.0804013	0.356626	0.274734	0.259516	0.0678157	0.2879	0.251962	0.54833	0.282542	1.12977	0.747644	0.403442	0.612616	0.222974
209	AT1G03610	1.29853	2.77686	2.48403	2.94148	2.75252	3.27838	1.91146	2.71469	1.96892	1.97553	3.11231	2.26619	2.77686	2.60311	2.79051	2.5917	0.377542	0.355147	0.397571	0.128195	0.190587	0.0115217	0.207541	0.11047	0.214975	0.342435	0.55835	0.208937	0.122094	0.0440644	0.180236	0.189772
210	AT1G03630	0.856296	1.23703	1.78959	2.24715	0.963796	3.50664	2.61491	1.78905	2.56217	1.31031	1.68969	2.98847	-1.95019	2.83626	1.99424	3.10846	0.520996	0.519005	0.132637	0.376966	0.472079	0.501588	0.591895	0.533077	0.594819	0.397757	0.724663	0.667515	1.38553	0.469747	0.514271	0.274359
211	AT1G03650	-0.164464	-0.433079	-1.3294	-1.1053	0.0113021	0.139232	-0.267736	-0.930761	-0.985014	-0.306584	-0.279648	-1.98284	-1.95019	-0.404778	-0.839375	-1.23331	0.245401	0.0865501	0.326592	0.392945	0.186647	0.178532	0.245064	0.818995	0.349416	0.182678	0.40364	0.995455	0.52644	0.145099	0.313915	0.817344
212	AT1G03660	-0.328421	-0.379567	0.1917	-0.0763147	-0.293059	-0.263349	-0.034223	0.530489	-0.647372	-0.0522266	0.544668	-0.783958	0.953665	0.4322	-0.0363859	-0.927347	0.313864	0.454431	0.389852	0.24996	0.0845629	0.690762	0.227143	0.165609	0.238456	0.369555	0.777397	0.600735	0.0810869	0.0966633	0.12155	0.341545
213	AT1G03680	2.25076	2.40159	3.36138	3.21771	2.34068	3.77121	3.87313	3.27756	3.16514	2.55573	3.3551	3.57072	1.94669	3.14695	3.04187	4.0751	0.291474	0.461404	0.144883	0.278065	0.316317	0.222163	0.238914	0.282316	0.395694	0.243045	0.365347	0.68254	0.381926	0.368833	0.207154	0.227788
214	AT1G03687	2.15218	1.30132	1.86991	1.86839	1.7373	1.87302	1.27764	1.23886	1.96892	1.46895	2.17036	1.89528	2.06188	1.67731	1.27004	1.37289	0.189128	0.168756	0.0998866	0.29618	0.121817	0.0771157	0.10308	0.206638	0.142498	0.134756	0.291556	0.00415767	0.0504513	0.137805	0.170147	0.244322
215	AT1G03700	1.82815	-0.08472	1.89782	0.671539	1.11916	0.585086	1.42626	1.77788	1.91388	0.907707	1.68969	1.95925	1.88071	1.84052	0.955944	0.253935	0.36028	0.758966	0.268631	0.267525	0.683194	0.179405	0.198342	0.256074	0.34239	0.223976	0.201862	0.393545	0.211788	0.193393	0.277673	0.187008
216	AT1G03730	1.23193	1.71233	1.78959	1.40277	1.25544	1.37289	2.03003	1.64758	1.85068	1.79924	1.52592	1.78767	1.67714	2.05551	1.63574	1.5362	0.106158	0.0981028	0.195126	0.186534	0.165496	0.529213	0.304157	0.103655	0.312401	0.250015	0.186517	0.138027	0.11567	0.203512	0.0956747	0.0969564
217	AT1G03740	3.95168	4.4651	4.3836	4.22191	4.48041	4.40805	4.35101	4.35809	3.52292	4.13754	4.26319	4.08762	4.65781	4.84694	4.64481	4.06744	0.156008	0.0978948	0.219868	0.20353	0.133416	0.0994337	0.148111	0.11499	0.242981	0.128114	0.147518	0.112815	0.117737	0.067099	0.206259	0.118499
218	AT1G03750	1.09532	1.71233	0.616466	2.15218	1.57124	1.87302	0.930415	1.02684	1.19507	1.67237	1.02472	0.965365	1.8189	2.05551	2.06372	1.4279	0.284149	0.172687	0.320229	0.0897295	0.0392185	0.0338767	0.150372	0.21229	0.112964	0.0645137	0.164883	0.199461	0.114442	0.0720016	0.219583	0.209498
219	AT1G03760	1.50967	1.62002	1.73826	1.99561	1.17415	1.64841	1.63659	1.77788	1.85068	1.35874	2.44508	2.29394	1.71095	1.54396	1.69973	1.58583	0.178677	0.0387742	0.16837	0.139354	0.16197	0.342164	0.0622977	0.242843	0.13192	0.136695	0.395253	0.386424	0.0533299	0.0443143	0.119913	0.0646157
220	AT1G03770	1.82815	1.75035	1.78959	1.69256	2.24071	1.37289	1.34707	1.29924	2.63878	1.7373	1.40277	1.48868	1.49203	1.58071	2.04351	1.58583	0.079333	0.118703	0.0585773	0.166443	0.16941	0.172126	0.164329	0.243635	0.437256	0.116645	0.371832	0.115443	0.0673264	0.136551	0.168154	0.134915
221	AT1G03780	2.3458	3.03273	2.80222	2.96937	2.599	2.67465	2.51419	2.42611	3.03487	3.32301	2.61189	2.98847	2.98274	2.64915	3.10519	2.56502	0.219539	0.314044	0.121945	0.172277	0.199708	0.0292211	0.220843	0.0713218	0.187028	0.0451796	0.0511469	0.181437	0.126613	0.147187	0.216425	0.0330746
222	AT1G03790	-2.45126	0.102127	-1.3294	-1.38639	0.182658	0.933139	-0.681082	0.166317	-1.44851	0.0515973	0.606398	0.0158375	0.953665	1.23886	1.66966	-2.89858	0.569998	1.46011	0.205043	0.399967	0.110535	0.989281	0.351005	0.835179	0.507447	0.498541	0.988894	0.347741	0.337236	0.241565	1.04129	1.23053
223	AT1G03820	1.41169	1.49104	1.27636	0.146881	0.229689	0.31078	2.0682	1.37375	0.64419	1.02122	1.79059	3.52535	1.60451	0.659614	-0.145358	0.838886	0.0702322	0.253267	0.348263	0.14724	0.0578201	0.668538	0.397617	0.438237	0.324766	0.394996	0.67919	0.61909	0.646371	0.425292	0.735545	0.0610112
224	AT1G03830	3.2273	2.55681	2.37214	2.80036	2.54018	2.2835	2.21814	2.63766	2.83632	2.98999	2.4762	2.44542	2.43749	2.50112	2.71119	2.14513	0.193947	0.141917	0.0909119	0.0800819	0.0727375	0.10998	0.151797	0.126523	0.201624	0.157582	0.217347	0.264313	0.18993	0.028979	0.099874	0.173321
225	AT1G03840	2.99629	2.35894	2.61491	2.43862	2.17785	2.36354	2.15178	2.26394	2.92718	2.59478	2.18958	2.49525	2.30929	2.20669	2.15524	2.20678	0.195409	0.242411	0.0111131	0.225461	0.0407792	0.168147	0.135635	0.136303	0.219813	0.084583	0.18914	0.278421	0.0911728	0.11017	0.170534	0.120239
226	AT1G03850	3.50465	4.51552	4.32358	3.95773	4.26628	4.17299	4.45306	4.76908	3.81417	3.52029	4.89605	3.75147	4.7688	4.33892	4.68806	3.48974	0.151051	0.145638	0.275135	0.270674	0.135777	0.866312	0.275242	0.132674	0.174319	0.328995	0.428796	0.0394032	0.149088	0.280409	0.137992	0.186963
227	AT1G03860	5.38534	4.97802	5.11694	5.20522	5.12069	5.16682	4.85347	5.03608	5.25578	5.19657	4.94706	5.66864	5.2311	5.21787	4.90206	5.10713	0.0358801	0.117082	0.178078	0.166328	0.0644512	0.00180215	0.104479	0.0712648	0.077849	0.0272245	0.126933	0.239331	0.0572385	0.0629714	0.0965756	0.0570549
228	AT1G03870	6.74303	6.0054	6.79158	6.1421	6.49882	6.10365	6.93577	6.65178	6.30182	6.10905	6.9102	7.06399	6.86914	6.55354	5.9478	6.2118	0.24449	0.230122	0.0362298	0.246026	0.156124	0.314491	0.13373	0.0608027	0.0494886	0.215484	0.110176	0.247507	0.0918993	0.149996	0.273399	0.124476
229	AT1G03900	5.68043	5.41868	5.53662	5.12001	5.41497	5.36774	5.39024	5.26354	5.24874	5.34863	5.23257	5.7351	5.51964	5.27846	5.11658	5.18092	0.127169	0.078111	0.103186	0.0935828	0.0625143	0.0157154	0.0999043	0.0612548	0.0501744	0.0132485	0.127899	0.174373	0.139053	0.0192149	0.115065	0.0979133
230	AT1G03905	1.8624	1.21453	1.86991	1.30989	0.912931	0.585086	1.79121	1.826	2.07357	1.40073	1.5795	1.38781	1.71095	1.84052	1.22494	1.12895	0.154292	0.0801676	0.078896	0.311178	0.256071	0.3624	0.036932	0.043294	0.154991	0.17526	0.0389273	0.100824	0.120201	0.23943	0.22484	0.209926
231	AT1G03910	4.34635	4.48041	4.58528	4.61141	4.4639	4.55535	4.19547	4.34635	4.52265	4.66069	4.42093	4.47357	4.37481	4.41005	4.33643	4.38864	0.0464032	0.0209041	0.0490553	0.0490724	0.0497045	0.0421142	0.0914957	0.0726588	0.0900293	0.044956	0.0759872	0.0649871	0.0733079	0.0473915	0.0392746	0.0651916
232	AT1G03920	1.29853	1.59279	1.49935	-0.209635	0.940925	0.31078	1.34707	1.59802	1.52091	1.50136	1.40277	1.95925	1.27126	0.996314	1.27004	1.37289	0.0265289	0.12094	0.138402	0.467527	0.114243	0.567607	0.209768	0.127828	0.115209	0.266668	0.0243602	0.623964	0.117368	0.171165	0.26828	0.0830542
233	AT1G03930	2.80073	2.90827	2.32769	2.94148	2.88183	2.88263	3.05056	3.08262	2.9568	3.17986	2.77302	3.04356	2.95691	2.52057	2.83105	3.14877	0.110099	0.020364	0.272042	0.0680616	0.0118459	0.10869	0.039573	0.0569958	0.0939854	0.118269	0.117756	0.122707	0.0493733	0.121687	0.12935	0.0194099
234	AT1G03935	-0.328421	-1.8754	-0.051833	-1.72515	-1.16589	-1.1053	-1.59963	-2.37446	-3.84076	-4.84523	-4.13002	-4.2572	-1.20449	-3.13452	-3.76561	-2.89858	0.797618	0.389767	0.331989	0.590121	0.226509	0.41157	0.138521	0.794559	0.873181	0.935355	1.25641	1.87298	0.207906	0.861823	1.00449	0.502887
235	AT1G03950	2.28043	2.05793	1.59595	1.62092	1.87069	1.97763	2.52271	2.08446	2.73749	2.3196	1.79059	2.67048	2.06188	2.25285	1.80943	1.67731	0.267524	0.103437	0.129239	0.151793	0.157582	0.208746	0.123459	0.244068	0.216458	0.398855	0.163434	0.442247	0.0438076	0.0966607	0.0571707	0.0756222
236	AT1G03960	1.97763	2.13156	1.27636	1.8319	1.82343	1.82456	1.23649	1.76287	1.85068	2.17529	2.11667	1.82343	1.8189	1.86705	2.04351	1.63299	0.0241357	0.161211	0.0756726	0.145757	0.202785	0.166758	0.147711	0.0550305	0.0707555	0.165515	0.170376	0.376402	0.131775	0.168792	0.137079	0.200785
237	AT1G03970	2.48583	3.04443	2.19845	2.61806	3.06287	3.15627	2.53806	2.49799	2.86552	2.80954	2.55654	2.46968	2.39366	2.87707	3.30371	2.41642	0.0990248	0.192953	0.109692	0.154182	0.0129265	0.104905	0.121235	0.0238651	0.080279	0.200167	0.0683506	0.224625	0.256783	0.142034	0.349604	0.0113695
238	AT1G03980	-1.02997	-0.839375	-0.051833	-1.38639	-0.41038	0.457666	-0.789833	-0.479795	-0.102285	0.0515973	-0.0913908	-0.110224	0.541415	-0.276443	-0.520306	-0.927347	0.260056	0.250273	0.141229	0.573137	0.223147	0.751544	0.37438	0.306828	0.117399	0.777974	0.167496	0.375916	0.237021	0.342213	0.135251	0.230883
239	AT1G04000	1.90115	1.27764	1.23758	0.431817	1.51008	1.87302	1.2221	1.79954	1.09625	1.21631	1.30989	2.37254	1.40999	1.47736	1.05943	1.49104	0.390336	0.130053	0.13374	0.317414	0.171501	0.402149	0.0259934	0.145651	0.202286	0.256402	0.17719	0.550419	0.137813	0.0509986	0.13026	0.128348
240	AT1G04010	2.01663	2.36921	1.62172	2.24715	2.58304	2.24566	1.78599	1.92198	2.34947	2.06151	2.13068	2.21366	2.80814	1.94731	1.80943	1.96901	0.126101	0.065585	0.182562	0.139584	0.0986875	0.211115	0.125476	0.0596635	0.0487444	0.0437815	0.0625592	0.181283	0.239474	0.00633602	0.181522	0.179214
241	AT1G04020	2.93807	2.53898	2.84632	2.48261	2.44191	2.64096	2.03003	2.1357	2.56217	2.61526	2.26818	2.42215	2.28549	2.25285	2.65107	2.84461	0.116256	0.0807815	0.216685	0.212146	0.137919	0.0803459	0.0915622	0.144495	0.0801678	0.0165357	0.238386	0.0770376	0.158109	0.0719246	0.122625	0.0946712
242	AT1G04030	3.72208	3.15473	3.15979	2.78514	2.88921	2.70657	2.88402	2.94304	3.01236	3.00271	3.3551	3.21722	3.53007	2.79216	2.57018	2.76053	0.186411	0.0585322	0.090524	0.077958	0.180721	0.0898133	0.063464	0.175095	0.089886	0.141646	0.0728086	0.234682	0.297041	0.0908882	0.226742	0.0882157
243	AT1G04040	7.00084	6.88088	7.04287	6.57912	6.78349	6.71103	6.93297	6.80585	6.91971	7.07129	7.03859	7.26529	7.13045	7.00721	6.55946	6.89784	0.0314044	0.063427	0.0398642	0.0707386	0.0335309	0.122619	0.114524	0.0226006	0.0429739	0.0494231	0.0846391	0.109793	0.0941161	0.0650407	0.165784	0.014259
244	AT1G04050	1.50967	1.45167	0.898116	1.86839	1.2717	1.51538	0.873308	0.695531	0.888504	1.26802	0.544668	0.147883	1.06705	-0.037039	1.49256	0.838886	0.291542	0.154313	0.0939106	0.551249	0.131865	0.745637	0.167922	0.0922163	0.22435	0.345898	0.267799	0.56191	0.0777407	0.470594	0.177792	0.192066
245	AT1G04070	2.18369	1.57643	2.17652	1.86839	1.45326	0.827355	1.74984	1.53083	0.888504	1.67237	1.82236	2.64703	1.97883	0.996314	1.18335	1.49104	0.123052	0.0359762	0.301064	0.0861439	0.0218161	0.00619525	0.163178	0.199893	0.380536	0.0755687	0.0874783	0.430523	0.0788304	0.40157	0.155384	0.0230392
246	AT1G04080	5.04846	5.00262	5.07003	4.96885	4.90333	4.8073	4.77216	4.92999	5.35193	4.99407	5.11239	4.87289	4.87862	5.0463	5.11376	4.82134	0.0454667	0.0836775	0.0381445	0.022784	0.0421416	0.0303271	0.0378076	0.0947497	0.117098	0.0366559	0.0642422	0.0822064	0.0361576	0.0348733	0.0723427	0.126584
247	AT1G04090	-1.79329	-1.2696	-2.20146	-2.19707	-1.9337	-4.17943	-0.737244	-1.22069	-0.985014	-0.182037	-1.27975	-0.988767	-2.64087	-2.40379	-0.391444	-1.59809	0.227176	0.359782	0.445089	0.791631	0.01949	2.04735	0.105255	0.183059	0.531967	0.648745	0.628357	0.238762	0.681633	0.42792	0.295767	0.267764
248	AT1G04100	0.256347	0.00807417	0.672679	1.53542	0.314604	-0.504415	0.504116	0.64291	-0.102285	1.02122	0.544668	0.0158375	0.82983	1.15092	0.803254	0.253935	0.0970736	0.103433	0.156624	0.36275	0.170847	0.811295	0.315487	0.579458	0.374542	0.0781901	0.989382	0.102118	0.232269	0.30265	0.193547	0.0353508
249	AT1G04110	-4.17943	-4.4181	-3.50874	-2.89345	-1.59809	0.31078	-1.49387	-3.76561	-3.84076	-0.985867	-3.2099	-0.395842	-4.4181	-2.40379	-0.839375	0.253935	1.08404	1.00436	0.728107	0.749852	0.87444	0.928071	0.287191	0.661444	0.942831	1.13817	0.64245	1.68488	0.525745	0.34831	1.05989	0.960731
250	AT1G04120	6.01489	6.27079	6.03943	6.53894	6.26691	6.42444	5.83231	5.92961	6.21276	6.81972	5.97075	5.65063	5.95398	6.28885	6.69466	6.04961	0.0835648	0.187955	0.0515311	0.151451	0.0486864	0.393081	0.137559	0.0474247	0.138349	0.257203	0.159782	0.29874	0.156424	0.191275	0.281446	0.176905
251	AT1G04130	2.11696	1.78959	1.89782	2.24715	1.72162	1.87302	1.50686	1.78905	2.17127	1.70541	1.46351	2.39719	1.67714	1.51433	1.30777	1.67731	0.0399274	0.0702852	0.132492	0.207907	0.0366436	0.281565	0.285043	0.184129	0.178438	0.175139	0.107949	0.516451	0.124479	0.140888	0.277668	0.0965927
252	AT1G04140	5.68449	5.64932	5.66964	5.71707	5.77928	5.64642	5.59099	5.71652	5.57125	5.65504	5.59805	5.52635	5.7213	5.56201	5.55131	5.64015	0.0667602	0.0519778	0.0453461	0.0448658	0.0710048	0.0137519	0.0245466	0.106786	0.0531222	0.0352654	0.0618239	0.11384	0.0228471	0.0891117	0.02678	0.117801
253	AT1G04150	-1.02997	-1.03167	-0.930761	-1.72515	-2.6725	-4.17943	-2.56424	-2.61364	-0.985014	-4.84523	-3.2099	-1.57341	-1.20449	-1.65299	-0.520306	-1.59809	0.549135	0.641899	0.245699	0.282207	0.0832213	1.12549	0.969865	0.604398	1.08189	1.01099	0.580622	1.0961	0.612042	0.793876	0.601454	0.272918
254	AT1G04160	2.86591	2.72988	2.98447	2.39366	2.24071	2.43726	2.54984	2.27501	2.92718	3.39162	2.73666	2.17883	3.02413	2.50112	2.57018	2.53793	0.0253221	0.313472	0.193682	0.302956	0.107708	0.167881	0.228834	0.233795	0.189647	0.295934	0.164466	0.385235	0.219995	0.0739234	0.294668	0.171651
255	AT1G04170	5.8616	5.60467	5.69812	5.76693	5.56865	5.40318	5.53238	5.44637	5.55646	5.56106	5.64101	5.68729	5.67555	5.79191	5.76272	5.68782	0.0573341	0.0529802	0.0688143	0.107493	0.0478311	0.0850332	0.0271817	0.102643	0.143294	0.112502	0.0846584	0.0655538	0.0220815	0.0915041	0.0852362	0.0251385
256	AT1G04180	0.944834	0.918421	1.16434	1.49538	2.15112	1.76595	1.45209	1.20327	1.66085	1.89528	1.71367	2.0906	0.615563	1.44124	1.66966	1.26243	0.0270759	0.0550759	0.350454	0.278008	0.242162	0.870926	0.151791	0.212658	0.386803	0.169478	0.222545	0.284756	0.468897	0.101633	0.562091	0.157559
257	AT1G04190	4.10092	4.02762	4.05662	3.67109	3.8841	3.77121	3.63248	3.82849	4.2229	3.93259	3.93983	3.97727	3.84249	4.03266	3.82924	3.9093	0.0491096	0.105432	0.116034	0.0460872	0.0631721	0.137054	0.113575	0.186699	0.15622	0.124521	0.315925	0.135895	0.0369495	0.0638084	0.177343	0.0352004
258	AT1G04200	3.79642	3.94539	3.78321	3.39002	3.6271	3.41419	3.81897	3.90273	3.84563	4.26087	3.79901	3.39441	4.06651	3.55174	3.44575	3.86209	0.126866	0.195677	0.0502885	0.206222	0.00639969	0.092735	0.0313375	0.114647	0.0659755	0.0580714	0.0700247	0.145707	0.0883736	0.0470648	0.165166	0.0987902
259	AT1G04210	4.80751	4.71845	4.65658	4.97943	4.73388	4.8885	4.29577	4.36461	4.16117	4.66659	4.44491	4.12552	4.45831	4.85087	4.76259	4.70389	0.0766087	0.110068	0.0757114	0.20635	0.0266869	0.194182	0.0928725	0.0885891	0.192472	0.0203465	0.140529	0.44368	0.146986	0.0177436	0.148138	0.144935
260	AT1G04220	3.68923	3.80658	3.64492	3.71839	3.73591	3.08862	3.37997	3.84941	3.73847	4.20721	3.48101	4.75449	3.86946	4.74934	4.43003	3.4117	0.191088	0.232439	0.153089	0.0539873	0.106803	0.0710793	0.119576	0.0365411	0.060318	0.203721	0.189441	0.504609	0.138719	0.0495672	0.109079	0.152824
261	AT1G04230	1.56615	1.87424	2.03826	1.90341	2.06372	1.97763	1.73789	1.9944	2.52336	2.22432	2.22432	2.06151	2.39366	2.29497	1.66966	2.30265	0.216649	0.108265	0.0978095	0.114716	0.132768	0.203029	0.147703	0.139967	0.251699	0.181737	0.157075	0.0789555	0.216088	0.180903	0.0775987	0.115584
262	AT1G04240	2.43014	2.56502	2.32769	2.39366	2.22026	2.43726	3.04114	2.4012	1.78817	1.94731	2.44508	1.74822	1.88071	1.40093	2.08369	1.89193	0.176686	0.101592	0.150329	0.260288	0.0529156	0.389366	0.350593	0.226822	0.152537	0.321903	0.228318	0.0143291	0.29773	0.265107	0.161205	0.242531
263	AT1G04250	5.1674	4.65915	5.20751	5.46881	5.3363	5.08759	5.35193	5.00446	4.94755	4.48171	5.36774	5.35151	5.27769	4.84234	4.58898	4.9281	0.117388	0.158899	0.0986972	0.180144	0.0847645	0.0969489	0.0719432	0.0770454	0.0947989	0.236359	0.0955836	0.0620308	0.0811561	0.0985901	0.115114	0.0400581
264	AT1G04260	2.56156	2.71306	2.75773	2.27296	2.57616	2.79633	2.68431	2.78444	2.86552	2.66801	2.97718	3.35474	3.0586	3.0854	3.0042	2.3907	0.085353	0.0939247	0.133177	0.105295	0.0673304	0.0193879	0.104495	0.266231	0.211232	0.0912629	0.325486	0.288687	0.0815799	0.0674866	0.104187	0.120959
265	AT1G04270	7.56634	7.36216	7.54933	7.43733	7.26189	7.23195	7.62114	7.67856	7.79205	7.45863	7.53857	7.54933	7.45863	7.32186	7.37891	7.20571	0.0359983	0.0588037	0.142508	0.0837986	0.105768	0.0734778	0.0421583	0.0749657	0.130609	0.0724469	0.0773728	0.00537894	0.0548079	0.027104	0.0734363	0.100664
266	AT1G04280	4.01341	3.34286	4.24567	3.22852	3.56382	3.11246	4.46348	4.21387	3.05919	3.60946	4.41725	4.24977	4.24657	3.70839	3.51621	3.31141	0.272771	0.247358	0.0995448	0.322225	0.128148	0.560395	0.125505	0.0559609	0.302913	0.0653399	0.232172	0.0620367	0.18245	0.0700421	0.168177	0.0742519
267	AT1G04290	2.31355	2.13156	2.19845	2.17327	2.35562	1.57785	2.29484	2.39366	2.21871	2.44552	2.49221	2.79687	2.65384	2.27594	2.45304	2.61891	0.0614538	0.143366	0.0891301	0.121729	0.0620222	0.254884	0.0730491	0.0700591	0.133084	0.29124	0.0927789	0.187512	0.219109	0.0657034	0.0350814	0.241105
268	AT1G04295	-1.02997	-0.433079	-1.12073	-0.849046	-2.16365	-1.1053	-1.09418	-1.5492	-0.102285	-2.37446	-1.78017	-0.783958	0.272673	-0.687946	-2.85094	-0.684225	0.295708	0.152676	0.214305	0.585752	0.254672	0.223941	0.222814	0.531464	0.217922	0.581853	0.121728	0.622064	1.04902	0.428131	0.821665	0.493694
269	AT1G04300	4.62201	4.75009	4.581	4.91038	4.91345	4.76126	4.20878	4.28712	4.34674	4.71494	4.67236	4.63571	4.56031	4.71283	5.00807	4.58766	0.143408	0.0412733	0.125906	0.15991	0.105083	0.213565	0.0434849	0.116494	0.132436	0.0390916	0.0198807	0.0708866	0.049485	0.0729612	0.189638	0.0551238
270	AT1G04310	0.134741	0.965365	0.117509	1.17908	1.14108	1.03003	0.551862	0.00302534	1.09625	0.433663	1.09806	-0.23499	1.27126	1.61644	2.06372	0.838886	0.264345	0.143476	0.207413	0.420181	0.0763584	0.129194	0.0821228	0.222997	0.336883	0.452654	0.258523	0.473154	0.271642	0.184063	0.720051	0.032116
271	AT1G04330	-0.164464	-1.8754	0.1917	-2.89345	-3.04528	-1.54536	0.13698	0.244972	0.888504	0.0515973	-0.516724	1.03003	0.82983	-0.86066	-2.21434	-1.59809	0.404884	0.653302	0.313139	1.06075	0.670776	0.443973	0.199717	0.204222	0.311413	0.546828	0.593775	0.30626	0.547733	0.306802	0.811014	0.302917
272	AT1G04340	3.98611	3.38011	3.13683	3.67109	3.49099	3.17739	3.62325	3.56418	3.84563	3.85748	3.3551	3.74248	3.58741	3.52418	3.25505	3.21602	0.217199	0.0247999	0.18667	0.125037	0.0232288	0.126805	0.0835132	0.120479	0.2262	0.106266	0.0891033	0.0629243	0.0944417	0.114281	0.164201	0.114618
273	AT1G04350	-0.328421	0.284547	1.16434	0.596067	-0.0363859	1.29431	1.04427	0.244972	0.134127	0.0515973	0.665741	1.09345	-1.50207	0.347877	0.803254	1.26243	0.469451	0.226997	0.216736	0.0949778	0.211737	0.261335	0.158182	0.220064	0.386247	0.170547	0.257231	0.33797	0.664854	0.145137	0.527505	0.225545
274	AT1G04360	2.75749	3.41314	1.99406	3.30894	3.2538	2.535	2.15178	3.14226	3.01236	3.15834	2.20757	3.27815	3.44952	3.67107	3.95307	2.76053	0.289763	0.477129	0.411352	0.37505	0.127951	0.11747	0.252012	0.193348	0.107025	0.0402772	0.17398	0.207215	0.0460271	0.138557	0.277246	0.00893432
275	AT1G04390	1.35724	1.52608	1.89782	1.53542	1.94165	1.4496	1.77639	1.74925	0.995014	1.21631	1.17159	1.48868	1.44989	1.58071	0.73929	1.4279	0.164948	0.124211	0.0235629	0.117926	0.139498	0.0254723	0.120372	0.240774	0.227635	0.203294	0.260556	0.0162055	0.0296559	0.0341165	0.337985	0.192073
276	AT1G04400	4.79139	5.50152	5.1355	5.45429	5.61475	5.64642	4.46772	4.84358	4.33712	4.87257	5.27287	5.02928	5.44145	5.23886	5.45045	5.11179	0.133333	0.132195	0.277118	0.0525999	0.0549551	0.336963	0.210752	0.194784	0.154373	0.160265	0.271528	0.0286406	0.117018	0.12729	0.135406	0.157042
277	AT1G04410	8.89062	8.85373	8.62431	8.78811	8.78811	8.78811	8.68893	8.75361	8.8174	8.89062	8.85373	9.4228	8.98456	8.98456	8.59388	8.78811	0.0823299	0.0971726	0.104083	0.104408	0.0933842	0.0818965	0.0728088	0.0583248	0.0212626	0.0985641	0.0218744	0.317346	0.0313127	0.0385625	0.117735	0.0299781
278	AT1G04420	1.56615	1.71233	1.84526	2.81768	1.76618	3.17739	2.26855	1.96942	2.39418	1.50136	1.89179	3.2485	0.35967	2.7449	2.5045	3.42524	0.272612	0.183538	0.0918832	0.237711	0.272737	0.265869	0.375321	0.264976	0.418154	0.35975	0.372842	0.592392	0.643282	0.340993	0.218118	0.29931
279	AT1G04425	1.16787	-0.599556	0.844237	-1.1053	-1.16589	-0.504415	1.59413	1.76287	1.85068	1.21631	0.978263	-0.110224	-0.209635	-0.037039	-0.391444	0.253935	0.655667	0.222551	0.378084	0.64304	0.191867	1.09295	0.0328731	1.07542	0.447259	0.692344	0.27256	0.0591492	0.128226	0.165912	0.175993	1.30625
280	AT1G04430	5.99911	5.90323	5.92671	6.07801	6.01774	6.09525	6.05026	5.81501	6.16509	6.2419	6.00812	5.58383	6.0037	5.82274	6.0054	6.0054	0.0288626	0.0582788	0.0152011	0.0813406	0.0728507	0.142745	0.0489457	0.0496925	0.0672641	0.0399879	0.0767285	0.32976	0.0285183	0.0462287	0.095833	0.0466844
281	AT1G04440	4.62201	4.93761	4.76454	4.79088	5.08784	4.74444	4.52464	4.675	4.2229	4.71494	4.96702	4.63571	5.09068	4.86557	4.59698	4.49607	0.0352973	0.0971434	0.153068	0.0186372	0.148703	0.0789306	0.108072	0.151913	0.199636	0.136698	0.284415	0.0110484	0.118998	0.0190377	0.0738788	0.0968754
282	AT1G04480	6.24124	6.05172	6.18942	6.24058	6.21347	5.79136	6.2025	6.3105	6.42919	6.08647	6.26622	6.64856	6.04696	6.07147	5.89403	6.00196	0.0626633	0.0314778	0.152103	0.156808	0.0435857	0.198306	0.0366094	0.0849382	0.132038	0.11958	0.0743316	0.30596	0.0345656	0.116697	0.140977	0.0720616
283	AT1G04490	0.134741	1.33635	-0.930761	0.750552	1.03669	0.707856	0.217606	1.02684	1.09625	1.86046	0.421553	-0.23499	0.541415	0.782688	1.05943	0.362032	0.546012	0.979141	0.477858	0.221326	0.254972	0.462844	0.453715	0.253957	0.223835	0.419913	0.44367	0.799639	0.146832	0.385629	0.398987	0.122528
284	AT1G04510	4.83674	4.47039	4.44318	4.49008	4.36808	4.32791	4.51236	4.69757	4.84151	5.00608	4.54874	4.39609	4.35194	4.33025	4.36526	4.36356	0.0584865	0.0790987	0.0972395	0.0879035	0.0747525	0.0118442	0.0559455	0.0665026	0.0456476	0.217326	0.119034	0.0754383	0.0884743	0.0367912	0.0967138	0.110491
285	AT1G04520	3.15907	2.68123	2.81929	2.78514	2.48006	2.32441	2.97718	3.06123	3.38654	2.83944	3.04503	3.19118	2.86591	2.94284	3.08145	2.30265	0.105692	0.255362	0.202353	0.188626	0.208489	0.255349	0.113633	0.153881	0.0854344	0.120085	0.114026	0.069545	0.111275	0.0660546	0.164687	0.24045
286	AT1G04530	2.88369	3.08145	2.98447	3.28285	3.59501	3.32094	3.36448	3.44041	3.27745	3.16867	3.2195	3.19118	3.54215	3.35933	3.28657	3.14877	0.109186	0.0679906	0.0786115	0.0513614	0.130408	0.00975392	0.0658319	0.0712122	0.0574829	0.0410668	0.0471601	0.326627	0.0821831	0.0311295	0.0754604	0.0182715
287	AT1G04550	1.97763	1.52608	1.53144	2.02663	1.7373	1.70901	2.3196	2.27501	2.39418	1.97553	1.99723	1.74822	2.30929	1.86705	1.38199	1.8189	0.2365	0.144284	0.151832	0.0941521	0.0318052	0.417352	0.0660657	0.0559337	0.192982	0.105625	0.0422229	0.0485169	0.234664	0.0658444	0.261093	0.147934
288	AT1G04555	0.782688	1.15022	0.735827	0.34583	1.01765	-0.783958	0.445846	1.18752	1.09625	0.724858	0.606398	0.263304	1.71095	0.782688	1.09958	0.751191	0.149946	0.293294	0.495152	0.160871	0.180354	0.926338	0.166491	0.152894	0.0194965	0.279908	0.212118	0.59066	0.390323	0.163813	0.12762	0.169789
289	AT1G04560	-0.764022	-0.599556	-0.788553	-0.514386	-3.50874	-1.1053	-0.09529	-0.839375	-1.44851	-0.790891	-0.917073	0.467021	1.97883	0.996314	1.09958	-4.71152	1.1966	1.36276	1.33901	1.07338	1.09252	0.634583	1.48075	1.0662	0.645756	0.281176	0.672916	0.229473	0.424323	0.840376	1.81033	1.22325
290	AT1G04570	-1.02997	-1.03167	-4.8621	-1.38639	-2.6725	-1.1053	-1.32684	-0.541641	-0.647372	-0.0522266	-2.56424	-0.783958	-0.0683183	-0.158214	-1.499	-0.316946	0.316423	0.402715	1.15113	1.22064	0.547499	0.41157	0.247127	1.05233	0.636989	0.661631	1.10937	0.136358	0.497439	0.361057	0.433739	0.733346
291	AT1G04580	-1.35148	-2.59796	-4.8621	-4.56867	-4.97894	-4.17943	-0.980174	0.552999	1.19507	-0.306584	-4.97894	-4.2572	-2.64087	-3.13452	-4.97894	-2.09013	1.17979	0.724333	0.448029	0.198552	0.17475	1.76101	0.435461	0.941145	0.562709	1.3956	0.459879	0.245797	0.655518	0.236575	0.643265	0.974374
292	AT1G04590	2.93807	2.91568	2.80222	2.95308	2.88921	2.2835	1.71912	1.49104	2.12036	2.06151	2.84232	2.67048	2.87929	2.44601	2.2405	2.5917	0.0695134	0.112936	0.0823858	0.0844652	0.0127238	0.301013	0.129748	0.451191	0.121839	0.33952	0.160112	0.14615	0.19803	0.182345	0.252952	0.0968946
293	AT1G04600	-1.02997	-0.08472	-0.930761	-0.209635	-0.293059	-0.783958	-1.15967	-0.479795	-0.356448	0.253935	0.214571	-0.23499	-0.54119	-0.037039	0.166782	-0.483637	0.232409	0.323327	0.221846	0.115724	0.169826	0.0277084	0.371345	0.141668	0.502694	0.295428	0.244095	0.652445	0.638886	0.0858013	0.540598	0.277903
294	AT1G04610	2.71225	2.13156	2.59818	2.17327	2.42795	1.57785	2.12942	2.56059	2.26619	2.61526	1.66101	1.74822	2.43749	2.57107	2.3639	2.56502	0.0759071	0.151831	0.162756	0.0538963	0.0880183	0.0862521	0.0479996	0.100491	0.0457455	0.218372	0.312277	0.626339	0.0244629	0.100395	0.0601905	0.150159
295	AT1G04620	1.41169	0.721142	1.19716	1.7279	0.545207	2.12036	1.37134	1.18752	0.767441	-0.0522266	1.89179	0.825637	0.896761	0.839746	0.551862	1.89193	0.531332	0.28443	0.174462	0.305339	0.252767	0.185003	0.0872598	0.490763	0.38087	0.479591	0.324709	0.0571591	0.0936196	0.223354	0.329795	0.103477
296	AT1G04630	3.72208	3.5951	3.45252	3.21771	3.53965	3.36036	3.15467	3.7439	3.98159	3.28657	3.87477	3.8185	3.8919	3.66076	2.6372	3.55261	0.120514	0.0252903	0.158308	0.0788432	0.0419495	0.0226346	0.126387	0.0639059	0.249281	0.229179	0.110698	0.255128	0.212527	0.122987	0.347796	0.0484007
297	AT1G04635	0.856296	0.157784	0.0338226	-0.660302	0.0113021	0.457666	0.478026	0.963796	1.09625	0.907707	-0.279648	0.965365	0.695052	0.504116	0.955944	0.99155	0.115159	0.394493	0.161383	0.30634	0.174275	0.226103	0.104679	0.123877	0.495751	0.169608	0.521349	0.273927	0.0792711	0.217957	0.33553	0.333299
298	AT1G04640	1.09532	0.896761	1.31078	1.53542	1.11916	1.29431	1.88369	1.66315	1.85068	1.53542	1.5795	2.17883	1.44989	1.84052	0.955944	1.58583	0.200844	0.0998625	0.127514	0.1126	0.0853061	0.117393	0.143627	0.264313	0.263393	0.084937	0.288386	0.503337	0.101729	0.172078	0.18086	0.187183
299	AT1G04650	1.29853	1.26064	0.844237	1.13146	0.610734	2.2835	-0.000417288	0.201305	0.323624	1.21631	0.845638	1.38781	1.44989	1.44124	1.9465	1.89193	0.121524	0.178117	0.190437	0.474451	0.206915	1.25067	0.215586	0.478235	0.148669	0.345488	0.19088	0.337955	0.142229	0.0815127	0.383784	0.282578
300	AT1G04680	5.14065	5.00861	4.85267	5.28695	5.11946	4.94349	4.88078	4.68	5.05396	5.1127	4.85031	5.34607	4.9806	4.70793	4.71163	5.09798	0.0609619	0.119274	0.0755554	0.184141	0.0349347	0.0976934	0.0736	0.0287514	0.0341872	0.0272336	0.115458	0.261077	0.0574438	0.0761688	0.124141	0.0498717
301	AT1G04690	5.67679	5.5361	5.38022	5.55898	5.43538	5.40318	5.45809	5.46024	5.61306	5.438	5.24212	5.35151	5.47869	5.39304	5.43838	5.56366	0.0699661	0.0934309	0.0295425	0.148887	0.0341122	0.0334378	0.0457129	0.0675468	0.0789934	0.0151362	0.0705479	0.0264486	0.035981	0.0648685	0.0576256	0.0878978
302	AT1G04700	0.585961	1.33635	1.1203	0.146881	0.445846	-0.037039	1.53083	1.18752	0.995014	1.67237	1.68969	1.21538	1.67714	1.51433	0.256347	0.565348	0.226614	0.0784376	0.173794	0.48883	0.138898	0.943907	0.150283	0.317833	0.354797	0.409853	0.336201	0.450584	0.253229	0.139442	0.400921	0.275155
303	AT1G04710	2.58389	2.01852	1.42762	1.57878	1.86141	2.60625	1.80298	1.89997	1.78817	2.20022	1.93942	1.85883	1.88071	1.96999	2.06372	2.51425	0.128521	0.0991572	0.332855	0.193867	0.0964894	0.377736	0.196428	0.198086	0.233162	0.0585056	0.170338	0.720657	0.0649352	0.0161196	0.166948	0.179345
304	AT1G04730	1.94322	1.77915	2.11379	1.57878	2.09553	1.20559	1.09625	1.36279	2.26619	1.79924	1.60451	1.78767	2.11119	1.44124	1.89193	0.99155	0.174317	0.0730136	0.0881317	0.21893	0.15784	0.0521457	0.190967	0.202032	0.275484	0.0710468	0.0792728	0.0287956	0.32616	0.293485	0.0556275	0.25364
305	AT1G04750	5.22803	5.29116	5.20402	4.746	4.95921	4.96001	5.28404	5.35352	5.43241	5.27012	5.22289	5.34054	5.50889	5.05445	4.95366	4.80936	0.0418019	0.031398	0.0618955	0.128202	0.0439991	0.238393	0.0303864	0.121848	0.0995441	0.0757716	0.0314362	0.0539812	0.174585	0.050553	0.134112	0.0848463
306	AT1G04760	0.134741	0.544054	-2.72513	-1.72515	0.545207	-0.504415	-0.424399	-0.479795	-1.44851	0.160019	-0.783958	0.364776	0.164187	0.166782	-0.266639	-0.0194839	0.217444	0.387328	0.90963	0.667648	0.210497	0.264258	0.386969	0.199041	0.681798	0.244303	0.400025	0.438009	0.255267	0.263788	0.276409	0.316019
307	AT1G04770	2.8465	3.06794	3.08252	3.19195	3.28477	3.0003	3.59896	3.33992	2.73749	3.17986	2.86382	2.69501	3.15448	3.45747	3.17552	3.71382	0.123714	0.118315	0.145177	0.126247	0.0116409	0.49991	0.121671	0.176064	0.164976	0.17529	0.309641	0.296979	0.0372981	0.197869	0.187464	0.196118
308	AT1G04778	-1.79329	-0.839375	-2.20146	-2.19707	-0.789833	-0.263349	-0.737244	-1.22069	-0.985014	-1.91817	-0.917073	-1.57341	-0.945848	-4.16375	-1.499	-2.09013	0.183438	0.324009	0.67833	0.489352	0.250424	0.641006	0.137597	0.855312	0.298163	0.595099	0.160854	0.531082	0.293437	1.11484	0.266847	0.328619
309	AT1G04780	4.35344	4.64779	4.4803	4.81901	4.88592	4.67755	4.1204	4.27766	4.51019	4.76894	4.70628	4.05903	4.86134	4.92865	5.34423	4.58766	0.132988	0.102804	0.0602663	0.103439	0.0394849	0.299	0.0815278	0.150525	0.0809407	0.124696	0.0842082	0.353698	0.102855	0.101478	0.301881	0.0484622
310	AT1G04790	2.40315	2.67664	2.01913	2.61806	2.51946	2.67465	2.54984	2.59099	2.77368	2.4259	2.46183	2.69501	2.65384	2.61952	2.60175	2.3907	0.149293	0.0566595	0.206321	0.0803702	0.11634	0.0855947	0.174791	0.0767165	0.160555	0.184606	0.0630233	0.136586	0.155772	0.0344901	0.0783908	0.120444
311	AT1G04800	-0.00966655	0.355443	2.35022	1.13146	1.09958	2.79633	2.92208	1.31055	1.59413	-1.23568	2.52366	1.6589	-4.4181	1.47736	2.15524	2.82116	0.620013	0.826	0.115217	0.540548	0.12627	0.116496	0.143639	0.538877	1.00781	0.968826	0.279606	0.294501	1.83023	0.305481	0.257915	0.383874
312	AT1G04810	5.45496	5.11735	5.21103	5.50262	5.22426	5.01731	5.08891	5.21741	5.48815	5.3429	5.09846	4.87289	5.53766	5.36596	5.33998	5.24596	0.0805165	0.0630245	0.0910261	0.0687799	0.0713757	0.12119	0.0343374	0.112019	0.107724	0.00192833	0.0499109	0.218225	0.118175	0.0206306	0.102586	0.126076
313	AT1G04820	7.98399	7.76382	7.83784	7.91816	7.8454	7.55408	7.70949	7.75148	7.8454	7.73523	7.87611	7.91071	7.95979	7.69123	7.52032	7.89262	0.0316807	0.0195277	0.0172213	0.075882	0.049718	0.0685752	0.0197308	0.0459715	0.0692079	0.106137	0.0174699	0.00372334	0.0584944	0.0254959	0.123979	0.0445814
314	AT1G04830	2.68792	2.62487	1.99406	2.34388	2.87048	2.56891	2.59099	2.89871	2.39418	3.03781	2.33942	2.85936	2.83936	2.53898	2.45304	2.56502	0.0432098	0.155264	0.214936	0.115679	0.17079	0.115725	0.11321	0.214001	0.122247	0.140108	0.109189	0.029785	0.201754	0.0832387	0.156829	0.10221
315	AT1G04840	-1.79329	-1.14205	-0.788553	-2.89345	-0.862056	-0.783958	-0.563103	-1.88053	-1.44851	-0.0522266	0.0753166	-0.23499	-1.20449	-2.40379	-1.2493	-1.23331	0.316447	0.464636	0.104888	0.617646	0.44875	0.0632715	0.0937442	0.492726	0.200806	0.234083	0.257168	0.896549	0.335679	0.76971	0.426789	0.11086
316	AT1G04850	5.96421	5.92671	5.69812	5.85145	5.94933	5.75678	5.3363	5.6795	5.82724	5.96036	5.65616	6.0037	5.93335	6.05099	6.03173	5.68782	0.0675025	0.0807337	0.0522265	0.0358895	0.0115237	0.153166	0.119401	0.165202	0.124663	0.0696119	0.129099	0.0810348	0.0908187	0.0787925	0.0668785	0.0571123
317	AT1G04860	4.39834	3.83607	4.23242	3.9301	3.74018	3.72945	3.89172	3.89998	3.86233	3.99073	4.00389	4.13445	4.0543	3.87975	4.1083	3.82534	0.152995	0.144825	0.0651007	0.0206068	0.0814264	0.0540381	0.0396376	0.0757552	0.118637	0.20159	0.0222688	0.0449966	0.039536	0.0656146	0.105709	0.121817
318	AT1G04870	4.55814	4.2622	4.20639	4.64596	4.28265	4.20703	4.14421	4.31209	4.75304	4.5689	4.24911	4.16472	4.02795	4.2052	4.23424	4.33378	0.0926289	0.0903104	0.072834	0.126046	0.147881	0.107255	0.0527081	0.128268	0.180635	0.13088	0.0927554	0.0247148	0.0776123	0.0751392	0.118578	0.0621369
319	AT1G04900	3.29995	2.80036	2.32769	2.87874	2.93078	2.56891	2.91693	2.97275	3.32459	2.90772	2.68792	3.19118	2.62167	2.7449	2.68005	2.89224	0.118631	0.241842	0.10763	0.120434	0.127938	0.0168094	0.0345029	0.29377	0.247967	0.0828767	0.16316	0.237665	0.11303	0.0674339	0.141505	0.0734715
320	AT1G04910	3.8275	4.08611	3.73895	3.9228	4.07027	4.24759	3.79789	3.93259	3.75427	4.20721	3.83948	4.11745	3.99105	3.94988	3.62654	4.04599	0.148739	0.110535	0.108583	0.18478	0.0474571	0.214101	0.141711	0.041931	0.184893	0.205818	0.139084	0.0961788	0.157672	0.0803998	0.130942	0.0339379
321	AT1G04930	1.02324	1.17101	0.898116	1.93858	1.15817	0.827355	0.429514	0.34583	0.64419	0.433663	0.709981	1.09345	0.695052	1.31945	0.904395	0.253935	0.0423708	0.249143	0.0881911	0.318668	0.053977	0.165737	0.120635	0.254496	0.0987461	0.284314	0.107404	0.436689	0.175917	0.0621432	0.0472173	0.440236
322	AT1G04945	2.219	1.50468	1.99406	1.8319	1.67978	1.37289	1.63659	1.79954	0.64419	2.10911	1.5795	1.6589	1.60451	1.94731	1.63574	1.26243	0.165096	0.131848	0.338154	0.320644	0.25166	0.137486	0.145292	0.231479	0.431831	0.135273	0.136944	0.293378	0.0684697	0.12359	0.0646328	0.145683
323	AT1G04950	2.97702	2.61763	2.80222	2.48261	2.18809	2.9568	2.5045	2.58366	2.8968	2.73735	2.50644	2.17883	2.86591	2.25285	2.17529	1.93148	0.166987	0.247547	0.0549357	0.109493	0.0731957	0.00517288	0.153161	0.127644	0.0774974	0.0791792	0.251439	0.179548	0.185725	0.0963762	0.136806	0.249638
324	AT1G04960	3.33022	3.25951	3.42568	3.05778	3.2295	3.13548	3.31077	3.24448	2.39418	3.57585	3.3145	3.55879	3.54215	3.22666	3.50782	3.22911	0.0322857	0.00954652	0.0831751	0.0772473	0.0367194	0.00603756	0.0518148	0.0359959	0.348514	0.180386	0.089912	0.157573	0.0894958	0.083801	0.106097	0.0672346
325	AT1G04970	3.68923	3.81803	3.97018	3.70015	3.78524	3.43248	3.73847	3.93259	2.98521	3.54592	3.65208	3.91953	3.93779	3.75787	3.34043	3.80466	0.0459096	0.0699171	0.00963461	0.172562	0.040219	0.163852	0.0707427	0.032033	0.290492	0.174375	0.115689	0.305643	0.113173	0.076177	0.215217	0.047926
326	AT1G04980	4.63695	3.93822	4.30357	3.77578	3.74018	3.75754	4.43208	4.581	4.44436	4.40581	4.31087	3.8185	4.68935	4.03266	4.1246	3.98895	0.238177	0.113454	0.0738715	0.153279	0.0950198	0.391078	0.0683073	0.199794	0.0343549	0.149213	0.0815899	0.247377	0.181228	0.0676459	0.116213	0.0392957
327	AT1G04985	2.25076	2.49907	2.66996	2.48261	2.65447	2.12036	2.26855	2.52961	2.21871	2.03234	2.85301	2.64703	2.08416	2.60311	2.02053	2.36315	0.0582557	0.165202	0.165539	0.162721	0.0979111	0.288237	0.0203095	0.0460692	0.240253	0.183807	0.202969	0.108345	0.118803	0.116248	0.230625	0.225344
328	AT1G04990	3.19297	3.5951	2.66996	4.03191	3.8536	4.32791	2.95846	2.9124	3.38654	3.42172	3.4503	3.68571	3.46839	4.11033	3.48129	4.03678	0.243137	0.203322	0.256717	0.448295	0.121415	0.901656	0.180404	0.0468247	0.083772	0.0984185	0.163764	0.0976215	0.0978788	0.0923689	0.056922	0.127628
329	AT1G05000	3.6433	2.17666	3.56165	2.12812	1.92664	1.92664	4.13195	3.4354	2.67318	2.89425	3.9187	4.50519	3.39576	2.20669	1.49256	2.69454	0.390962	0.466501	0.467688	0.118475	0.173006	0.589764	0.25383	0.212214	0.244988	0.400492	0.244451	0.490258	0.114828	0.167119	0.629274	0.226596
330	AT1G05010	2.95718	3.95132	3.99252	4.2152	3.96359	4.96623	4.09521	3.6233	3.46218	3.22339	3.79214	4.23976	3.43956	4.8956	5.26621	4.59497	0.379638	0.107004	0.102161	0.193294	0.133266	0.201002	0.157278	0.0603449	0.24758	0.233389	0.126122	0.380801	0.308532	0.289766	0.516716	0.208069
331	AT1G05020	-0.764022	-1.2696	0.2709	-1.72515	-4.16375	-2.25856	-0.0495204	-1.5492	-0.356448	-1.51341	-0.783958	-1.98284	-0.73864	-1.33111	-2.21434	-2.09013	0.52172	0.355015	0.750325	1.24041	0.791583	1.08692	0.851434	0.310754	0.76182	0.311165	0.420404	0.56039	0.561866	0.456054	0.29144	0.275912
332	AT1G05030	1.41169	1.15022	1.76502	1.86839	1.36279	0.933139	0.948287	1.31055	1.44012	1.02122	0.544668	1.48868	1.11607	1.65002	1.18335	1.19615	0.26498	0.292781	0.153896	0.16806	0.162952	0.117844	0.251715	0.12493	0.069013	0.211359	0.284553	0.740302	0.0475307	0.26264	0.258872	0.191306
333	AT1G05055	2.68792	2.03522	2.91996	2.65887	1.96942	2.60625	2.65094	2.56722	2.56217	2.66801	2.17036	2.56303	2.77686	2.63335	2.43749	2.11236	0.215799	0.115282	0.232501	0.128748	0.214104	0.140921	0.150859	0.0630407	0.129548	0.111828	0.17337	0.135501	0.134737	0.05385	0.0951613	0.237067
334	AT1G05060	1.50967	1.33635	1.46615	1.62092	1.76618	2.02725	1.73789	1.79954	1.19507	1.26802	1.84125	1.92664	1.85	3.0854	1.83685	1.5362	0.317663	0.127136	0.0550635	0.112429	0.189544	0.408645	0.0654845	0.089895	0.144632	0.00590275	0.247494	0.241007	0.275607	0.251121	0.228927	0.0813949
335	AT1G05065	-4.17943	-3.35773	-4.8621	-2.89345	-4.16375	-4.17943	-4.53495	-1.71938	-0.102285	-0.985867	-1.78017	-1.98284	-1.50207	-0.158214	-1.02585	-2.89858	0.378265	0.533853	0.572675	0.409791	0.472581	0.290751	1.23471	0.976532	1.28186	0.619866	0.191924	1.27409	0.748202	0.581013	0.929396	0.602378
336	AT1G05070	2.37518	2.31991	1.59595	1.76287	2.27501	2.02725	1.62603	2.29497	2.02308	2.12959	2.28802	2.88035	2.16765	1.89782	1.42168	2.56502	0.20703	0.231093	0.0977864	0.132193	0.0570074	0.0289136	0.18717	0.23001	0.104088	0.244263	0.0780921	0.317348	0.166547	0.120298	0.262706	0.233369
337	AT1G05090	1.29853	1.67024	1.31078	1.76287	1.76618	3.22085	1.17728	0.802809	0.888504	1.97553	1.7389	1.21538	1.11607	1.40093	0.551862	-0.316946	0.496373	0.16418	0.226245	0.338183	0.388665	0.979528	0.371283	0.0897126	0.315745	0.723088	0.489434	0.661272	0.217884	0.109542	0.255695	0.758208
338	AT1G05100	-0.328421	0.0515973	-0.930761	0.431817	0.0658798	-0.783958	-0.681082	-0.424399	-0.102285	-0.985867	-0.516724	-0.110224	1.11607	1.04541	0.42	-1.23331	0.20617	0.314073	0.353575	0.419206	0.209507	0.57224	0.49655	0.39832	0.216116	0.340325	0.33082	0.777424	0.160336	0.297899	0.238927	0.412682
339	AT1G05120	3.28418	3.55062	3.85162	3.44586	3.70852	3.39771	3.29563	3.53277	2.9568	3.66622	3.45747	3.00733	3.77402	3.45747	3.37119	3.42524	0.116265	0.0694523	0.0974882	0.0807253	0.133625	0.0166431	0.0582984	0.0225851	0.217149	0.176468	0.123794	0.210205	0.144113	0.0321951	0.11996	0.0753302
340	AT1G05135	0.486914	0.318702	0.735827	1.07539	0.145753	1.4496	2.93246	1.78905	1.52091	0.849413	1.17159	1.03003	-0.54119	1.40093	1.38199	1.85806	0.225828	0.415541	0.184925	0.273059	0.269357	0.641746	0.580902	0.142481	0.149909	0.161646	0.184765	0.0951432	0.468314	1.03116	0.590253	0.550664
341	AT1G05140	1.23193	1.63728	1.42762	2.05534	2.15946	2.70657	1.96827	1.45279	1.09625	1.26802	2.1019	2.39719	1.16819	2.18668	1.91919	2.53793	0.249678	0.165898	0.14046	0.190671	0.146042	0.203258	0.163951	0.242661	0.513574	0.230542	0.115443	0.989839	0.304315	0.206219	0.16241	0.106757
342	AT1G05150	4.13781	4.13195	4.27244	4.06163	4.10155	4.0716	4.02902	4.07615	3.71998	3.97069	4.44491	3.99739	4.39995	4.0911	4.36526	4.08261	0.042947	0.0921615	0.108568	0.102995	0.040729	0.0143969	0.0921801	0.124746	0.12386	0.0609855	0.138204	0.0180402	0.139232	0.0673386	0.0533427	0.0525388
343	AT1G05160	1.61269	1.39187	1.49935	0.34583	1.6122	0.457666	1.30989	1.18752	0.488789	1.31031	0.665741	1.48868	1.74543	1.36389	1.8624	1.37289	0.0478159	0.0461732	0.150349	0.353586	0.126297	0.470496	0.128122	0.248369	0.334415	0.254226	0.245175	0.461665	0.197599	0.14854	0.220421	0.166684
344	AT1G05170	3.11336	3.61809	2.80222	3.13912	3.47648	2.64096	2.29484	2.79079	3.05919	3.03781	2.94523	2.34624	2.9705	2.87707	3.29623	3.07087	0.0876658	0.300358	0.143153	0.114229	0.112065	0.24114	0.172271	0.14792	0.1272	0.0938414	0.0902534	0.403383	0.133225	0.108053	0.104554	0.152667
345	AT1G05180	3.75222	3.85017	3.57749	3.99739	3.86891	3.85202	3.57822	3.88129	3.92075	3.909	3.68897	3.85657	3.90627	3.94205	3.68565	3.86209	0.0378879	0.154032	0.0617991	0.121415	0.0381188	0.152737	0.112129	0.0389032	0.0638704	0.100486	0.0867728	0.16595	0.0406515	0.0456267	0.0575656	0.0735673
346	AT1G05190	2.95718	2.41173	3.54379	3.54317	2.7345	4.0716	4.31147	3.63379	3.34525	2.90772	3.54682	4.14328	2.11119	3.38731	3.34043	4.12428	0.396044	0.550819	0.0592612	0.157603	0.210069	0.178681	0.110228	0.29781	0.475465	0.399144	0.335558	0.654623	0.342905	0.39089	0.380581	0.220618
347	AT1G05200	2.28043	1.26064	2.46488	1.62092	1.98172	2.20872	1.27764	1.26179	0.64419	1.46895	2.26818	1.92664	2.19495	2.14389	1.38199	2.20678	0.218445	0.342431	0.0183906	0.332413	0.22683	0.893583	0.140019	0.713471	0.0338544	0.14164	0.104008	0.204361	0.227415	0.309813	0.32252	0.0887712
348	AT1G05205	3.47038	3.45734	3.39629	3.19195	3.44553	3.47135	3.18986	3.55555	3.90518	3.47825	3.67623	3.87884	3.02413	3.17267	3.02885	3.04016	0.0872448	0.078641	0.147605	0.113248	0.116846	0.024033	0.122821	0.12584	0.179567	0.12309	0.0932932	0.374494	0.0796216	0.0392094	0.130577	0.0472687
349	AT1G05210	3.05485	2.04623	2.19845	1.8319	2.11714	1.70901	2.69488	2.66973	3.11126	2.46452	2.61189	2.83961	2.98274	2.22845	2.32441	2.14513	0.192656	0.246238	0.131713	0.202393	0.10098	0.3077	0.0228827	0.0778709	0.298672	0.185242	0.0400041	0.150843	0.140855	0.185152	0.147943	0.155165
350	AT1G05220	0.683093	0.593521	0.482465	0.814212	1.2717	1.20559	1.55801	1.67698	1.27806	1.53542	0.895858	1.61815	1.06705	0.659614	1.22494	0.46412	0.0880943	0.182234	0.257485	0.352564	0.235551	0.559406	0.0729612	0.217244	0.249754	0.207832	0.333302	0.0867646	0.164114	0.0929165	0.298736	0.244859
351	AT1G05230	-0.764022	-0.433079	-0.276443	0.814212	-0.0913908	1.51538	0.720709	0.282463	-0.356448	-0.182037	-0.917073	0.0158375	-1.20449	-0.276443	0.256347	0.912931	0.255443	0.406983	0.198619	0.610266	0.321055	0.434527	0.151171	0.82222	0.901383	0.305337	0.434198	0.26354	0.354142	0.219446	0.345944	0.162154
352	AT1G05240	1.16787	-2.88092	0.482465	-2.89345	-3.50874	-0.504415	1.30989	0.34583	-0.647372	-0.182037	0.709981	3.10875	1.11607	-1.65299	-1.78296	-2.09013	1.21461	0.901811	0.27008	1.18607	0.192434	1.47982	0.151976	0.11226	0.340268	0.21597	0.308633	1.66134	0.685493	0.220107	0.402384	0.348471
353	AT1G05250	1.94322	-1.38639	4.62074	1.62092	-4.16375	-1.54536	3.01236	1.59802	1.09625	2.85301	1.93942	3.40773	1.31148	2.31435	-1.499	0.912931	1.11819	0.664051	1.51244	1.65854	0.376681	2.45186	0.403483	0.556648	0.443162	0.75922	0.771742	0.844083	0.460484	1.03865	1.22031	1.63911
354	AT1G05260	6.77384	5.83572	6.5463	6.01774	6.12671	6.26622	6.75207	6.11595	6.3483	6.08066	6.497	6.49323	6.52515	6.3294	6.32686	6.1148	0.308035	0.231776	0.120172	0.109245	0.143554	0.187141	0.138158	0.123973	0.138986	0.249202	0.167268	0.11085	0.0471236	0.0806801	0.0502153	0.0507761
355	AT1G05270	3.85945	3.52276	3.52717	3.70863	3.62368	3.41419	3.58372	3.64022	3.65443	3.77258	3.64608	4.21591	3.62864	3.57935	3.65779	3.45275	0.154206	0.0975504	0.0890529	0.105747	0.120006	0.141548	0.033311	0.0739416	0.0174131	0.122143	0.0577709	0.308478	0.0934168	0.0616548	0.0603082	0.0585621
356	AT1G05280	2.6086	2.94375	1.16434	3.17669	3.14451	2.39942	1.49506	1.53083	2.26619	2.68487	2.15218	2.81817	2.11119	2.79216	2.34225	2.84461	0.0512067	0.39366	0.408438	0.614035	0.0684951	0.690271	0.125467	0.128725	0.128165	0.00639611	0.155864	0.00793269	0.262833	0.0938447	0.126732	0.0943304
357	AT1G05300	2.82322	2.02725	2.54612	2.74629	2.50432	3.11246	3.08847	3.15359	2.83632	2.69913	2.58378	2.83961	3.01058	2.77736	2.19591	2.3907	0.440103	0.178284	0.263445	0.220782	0.267566	0.0968828	0.0735899	0.0221333	0.180906	0.305519	0.325645	0.230716	0.0745468	0.0492719	0.106531	0.168348
358	AT1G05310	-1.35148	1.23703	1.42762	1.35724	1.67024	1.03003	1.01121	1.34707	-0.985014	1.02122	1.25164	0.965365	1.94669	0.659614	0.166782	1.67731	1.00589	0.121766	0.396169	0.321444	0.101635	0.0329735	0.261284	0.229646	0.789109	0.446056	0.379768	0.498756	0.692876	0.328183	0.623824	0.13028
359	AT1G05320	4.36243	4.31305	4.61501	3.74217	4.07837	3.81026	4.74868	4.65421	4.29045	4.45831	4.57719	4.02608	4.35905	4.11033	3.94866	3.98009	0.0551322	0.0789135	0.0641104	0.272282	0.0537528	0.315391	0.107526	0.038818	0.0895927	0.317885	0.127891	0.374647	0.1714	0.139768	0.166257	0.0765456
360	AT1G05340	1.16787	2.80036	1.84526	1.53542	2.54018	2.76905	1.81638	1.93671	1.27806	0.849413	2.85301	2.17883	3.38398	3.46698	3.06904	2.20678	0.335825	0.161416	0.333263	0.304926	0.246156	0.491383	0.0907136	0.155439	0.211934	0.502271	0.567508	0.057556	0.275126	0.115076	0.435429	0.412265
361	AT1G05350	3.93333	3.86299	3.86433	3.81335	3.8299	3.68497	3.65198	3.66675	3.4258	3.87016	3.63095	3.45851	3.78345	3.6027	3.69882	3.67266	0.0631485	0.0841773	0.0888701	0.0266893	0.0315373	0.00563264	0.0513336	0.152448	0.123818	0.0938855	0.0300417	0.0422405	0.0280711	0.0694611	0.0672851	0.0793283
362	AT1G05360	3.26854	3.32909	3.12576	2.98521	3.13912	3.06803	2.83464	3.06123	3.13831	3.0155	3.14414	3.38043	3.19575	2.98013	3.23242	3.22911	0.0530552	0.112082	0.0713852	0.0909626	0.0657381	0.068074	0.132546	0.119666	0.124464	0.136675	0.0834821	0.244309	0.0933894	0.157464	0.0687705	0.0414009
363	AT1G05380	3.92243	3.97647	4.24567	4.27705	4.11608	4.1445	3.96251	3.93677	3.71998	4.0967	4.0859	3.65516	4.10874	4.12792	4.29251	4.0751	0.0774636	0.132182	0.0937016	0.148269	0.0380606	0.0106059	0.0742915	0.0190576	0.0675853	0.0958536	0.0661935	0.251884	0.0488635	0.0543856	0.0746998	0.0637779
364	AT1G05385	-1.35148	0.00807417	0.672679	0.24983	0.314604	-0.504415	0.332109	0.0918782	0.323624	-2.37446	-2.104	-1.2493	-0.370839	0.504116	0.256347	-0.684225	0.422364	0.180808	0.396279	0.339695	0.188659	0.365345	0.149276	0.335624	0.268125	0.821307	0.702682	0.833406	0.289081	1.54405	0.565358	0.431508
365	AT1G05410	2.3458	2.08073	2.41121	2.56416	2.26619	2.20872	2.12489	2.41621	2.26619	2.34094	2.37155	2.60625	2.82342	2.25285	2.55198	2.46506	0.163834	0.103788	0.120508	0.0666104	0.00275649	0.135774	0.139359	0.155255	0.174566	0.128215	0.116699	0.41013	0.217608	0.0518126	0.0330035	0.105521
366	AT1G05420	-1.02997	-1.03167	-0.393638	-0.209635	-0.549888	-0.783958	-1.2493	-2.03836	-2.08357	-1.91817	-0.184596	-1.57341	-1.95019	-0.404778	-1.2493	-2.09013	0.0407959	0.344231	0.140875	0.153266	0.0622392	0.380701	0.463002	0.47734	0.979197	0.119111	0.335227	0.531082	0.327102	1.34461	0.215367	0.289163
367	AT1G05430	2.82322	2.41985	2.87111	2.98521	2.25409	2.82266	2.31196	2.35949	2.8968	2.38051	2.79357	2.9705	2.50461	2.69683	2.77547	2.69454	0.17165	0.0679259	0.285861	0.183147	0.12743	0.0993033	0.182835	0.139866	0.224067	0.0180883	0.131802	0.296157	0.0558778	0.0700061	0.13432	0.140763
368	AT1G05440	-0.328421	0.0515973	0.1917	-0.0763147	0.275987	-0.037039	0.297908	-0.121079	0.995014	-0.182037	0.544668	0.0158375	0.695052	-0.158214	0.256347	0.253935	0.123192	0.408669	0.160377	0.133038	0.0875081	0.229296	0.25344	0.10874	0.707856	0.471353	0.192626	0.00388166	0.296176	0.427976	0.437441	0.24677
369	AT1G05450	-1.79329	-0.433079	-0.788553	-2.19707	-1.31728	-0.037039	-2.19707	-0.930761	-0.647372	-0.455506	-1.09418	-0.23499	0.272673	0.996314	-1.78296	-0.0194839	0.555244	0.240866	0.117251	0.815228	0.364392	0.616278	0.443091	0.502981	0.187911	0.386761	0.6078	0.227532	0.387205	0.0683221	0.804417	0.161592
370	AT1G05460	2.11696	2.36921	2.06372	2.24715	2.12863	2.20872	2.21192	2.17259	2.70441	2.40149	2.26818	2.46968	2.34788	1.99723	2.5045	2.11236	0.0643081	0.0214632	0.062344	0.216153	0.0768013	0.157938	0.292598	0.107341	0.0563814	0.0665697	0.169117	0.239812	0.0761258	0.140267	0.21324	0.0611044
371	AT1G05470	2.51249	2.00435	2.41121	1.99561	1.7373	1.29431	2.22333	1.69256	1.27806	1.79924	2.24502	1.48868	2.39366	1.19615	1.78481	1.93148	0.210196	0.17205	0.180764	0.351603	0.0926556	0.664869	0.357931	0.314313	0.32968	0.157358	0.110606	0.115443	0.3609	0.0270457	0.0379171	0.14096
372	AT1G05490	0.486914	-1.2696	0.1917	-0.363601	-0.243614	-0.504415	-0.09529	-0.479795	0.995014	0.351731	0.421553	0.569891	0.0440951	0.721142	-0.671174	-0.316946	0.48819	0.546137	0.321778	0.382001	0.290622	0.209847	0.545623	0.400864	0.217721	0.41019	0.6079	0.540567	0.150208	0.196676	0.424582	0.106077
373	AT1G05500	4.71028	4.7936	4.56375	4.68299	4.82012	4.70724	4.84849	4.81671	4.93646	5.15345	4.88774	4.85406	4.95641	4.97288	5.00807	4.74227	0.0703754	0.110898	0.0950767	0.146153	0.0249181	0.00112285	0.0331131	0.119443	0.106541	0.129236	0.087885	0.0925646	0.0833126	0.0289606	0.0915466	0.0406603
374	AT1G05520	4.90677	4.91098	4.88958	4.92337	4.90813	4.78758	4.69239	4.76908	4.76259	5.00608	4.60649	4.83855	4.93223	4.91796	4.62096	4.93346	0.0251044	0.0714383	0.0811093	0.144461	0.0145371	0.010452	0.0255416	0.119275	0.0971669	0.0600179	0.12101	0.0585025	0.0337179	0.00969361	0.039007	0.103575
375	AT1G05530	1.23193	2.68922	1.07695	2.27296	2.77439	2.67465	1.49506	1.95901	2.43876	2.71728	1.66101	1.61815	2.21871	1.77697	2.21573	1.73358	0.523534	0.36017	0.32286	0.436223	0.102078	0.572775	0.212043	0.11259	0.0732097	0.291175	0.203358	0.380014	0.101316	0.214503	0.0156522	0.146799
376	AT1G05540	-4.17943	-2.07359	-4.8621	0.671539	-1.44339	-0.504415	-2.56424	-3.3474	-2.08357	-0.790891	-2.56424	-1.2493	-1.95019	-1.33111	-1.78296	-1.59809	0.95188	0.224544	0.485541	0.931462	0.19751	1.36433	0.390958	1.19921	0.209907	1.27956	0.826156	1.25815	0.214093	0.311117	0.47017	0.420061
377	AT1G05560	3.11336	3.33626	2.44563	3.76097	3.98162	4.41738	2.86915	3.80183	3.54254	2.97733	3.79901	3.62644	4.29389	4.75735	4.75869	3.38578	0.0478281	0.105555	0.431214	0.5694	0.103913	0.684563	0.23785	0.302152	0.169926	0.313073	0.388876	0.451903	0.253095	0.16178	0.435864	0.0989522
378	AT1G05562	-0.328421	-2.88092	-0.930761	-0.0763147	-0.0913908	0.827355	-0.620016	-1.02173	-0.102285	-4.84523	-0.516724	0.467021	-0.54119	1.15092	-0.266639	-0.0194839	0.484676	0.701328	0.152247	0.759873	0.109589	0.595478	0.317614	0.394879	0.189934	1.41036	0.238732	0.0247545	0.396033	0.811607	0.178427	0.132568
379	AT1G05570	5.59571	6.0109	6.56898	6.19094	6.2604	6.01673	6.21977	5.58765	5.19587	5.64322	6.49115	5.46287	6.31893	5.87935	5.82665	5.78749	0.0543166	0.127603	0.280427	0.227927	0.158842	0.299622	0.164942	0.330907	0.274289	0.0530252	0.324512	0.448998	0.137927	0.220785	0.112025	0.122198
380	AT1G05575	-0.328421	0.355443	-0.276443	0.34583	0.610734	0.31078	0.963796	0.64291	-0.647372	1.35874	1.34438	0.569891	1.31148	1.04541	0.256347	-0.684225	0.203407	0.351443	0.25135	0.084606	0.0981823	0.798661	0.359501	0.181287	0.313887	0.737408	0.881605	0.280908	0.195646	0.460487	0.213161	0.262815
381	AT1G05577	-1.02997	-1.66119	-0.788553	-0.849046	-1.05101	-1.1053	-1.04263	-1.22069	-0.985014	-0.790891	-1.27975	-0.783958	-0.73864	-1.33111	-1.499	-2.09013	0.346338	0.101308	0.422012	0.2786	0.471246	0.132961	0.841923	0.119073	1.04882	1.58897	0.196756	0.136358	0.565805	0.327209	0.85998	0.708456
382	AT1G05590	2.66297	2.22977	2.87111	2.27296	2.01835	2.43726	2.93246	2.96702	3.27745	2.90772	2.32089	2.02725	2.99601	2.50112	2.90258	2.17483	0.0728628	0.205801	0.129282	0.1594	0.106187	0.198924	0.11124	0.0969076	0.210568	0.0720477	0.185299	0.293142	0.220388	0.239319	0.163816	0.130614
383	AT1G05600	0.782688	0.00807417	0.482465	0.24983	0.379367	0.933139	0.735827	0.466792	-0.985014	-0.605058	0.978263	-0.571434	1.01121	0.258541	0.483105	-0.0194839	0.364784	0.331594	0.188374	0.396399	0.130925	0.218629	0.367368	0.202341	0.520673	0.475063	0.166981	0.921568	0.339722	0.388193	0.0822746	0.194542
384	AT1G05620	4.32039	4.23779	4.07934	4.27705	4.36808	4.21668	4.45767	4.37918	4.77151	4.49373	4.2864	4.23256	4.37481	4.22781	3.9435	4.1656	0.152396	0.0803319	0.106485	0.10929	0.0467665	0.0647546	0.0208721	0.166754	0.115371	0.0607898	0.0203071	0.160791	0.130388	0.06223	0.139213	0.0497965
385	AT1G05630	2.31355	2.56502	2.65447	2.50112	2.30165	1.64841	2.24157	1.83485	2.60062	2.85301	2.52366	2.32023	2.19495	2.27594	2.38239	2.27296	0.0865614	0.236017	0.155809	0.0700797	0.0762573	0.232852	0.229869	0.108457	0.396693	0.295475	0.0824744	0.22857	0.174378	0.127969	0.16616	0.249489
386	AT1G05640	1.45751	1.35569	2.03826	1.53542	1.2717	1.57785	0.853657	0.668283	1.27806	1.50136	1.25164	0.364776	1.67714	1.77697	1.27004	0.253935	0.103935	0.541932	0.201456	0.120767	0.054851	0.0434029	0.222258	0.122441	0.129257	0.186909	0.193309	0.74024	0.284921	0.100647	0.0829942	0.405492
387	AT1G05650	4.2864	4.56762	3.65268	5.08349	4.75281	4.21668	3.48404	3.56862	4.27861	4.75281	4.08137	5.22389	4.53956	4.76179	4.14864	4.83875	0.223006	0.371875	0.211457	0.287424	0.0185754	0.206515	0.188485	0.153846	0.164556	0.11777	0.124325	0.283039	0.0849984	0.0768797	0.063657	0.140199
388	AT1G05660	4.5843	4.98427	4.26344	4.76617	4.88922	4.7941	4.26023	4.66408	4.95457	5.02141	4.24911	4.95294	4.91979	4.89918	4.51899	5.14832	0.17277	0.321402	0.147567	0.226526	0.0357119	0.438827	0.117759	0.161366	0.0265478	0.206298	0.0749101	0.0104165	0.0714598	0.0470015	0.100574	0.0679994
389	AT1G05670	1.56615	0.896761	0.798564	1.01121	0.855688	1.12579	1.01121	0.466792	1.91388	1.16883	0.481442	1.09345	1.11607	1.15092	1.22494	0.665741	0.275114	0.38567	0.187303	0.084625	0.16675	0.143024	0.0594827	0.248355	0.482212	0.154158	0.242424	0.436689	0.246343	0.0386153	0.150121	0.177108
390	AT1G05675	-0.764022	-4.4181	-2.72513	-4.56867	-2.16365	-2.25856	-4.8621	-4.76093	-2.08357	-2.37446	-1.499	-4.2572	-1.95019	1.84052	0.0753166	-2.89858	0.799006	0.908428	0.0488953	0.92843	0.152677	0.487255	0.601629	0.974473	0.204634	0.776746	1.25005	1.87298	0.749272	1.17472	1.00855	0.540757
391	AT1G05680	4.06507	4.29681	3.52717	4.44905	5.10282	4.99848	3.60874	4.56914	4.35832	4.3502	4.18989	4.05011	4.90813	6.65885	5.84316	4.04599	0.163482	0.288003	0.24829	0.450709	0.0373398	0.946158	0.179775	0.372339	0.154647	0.264523	0.851623	0.432603	0.270852	0.412245	0.557068	0.0819678
392	AT1G05690	-1.35148	-3.93814	-2.20146	-1.1053	-1.59809	-2.25856	-1.59963	-0.930761	-1.44851	-1.23568	-0.395842	-2.59796	-0.945848	0.4322	-1.499	-2.09013	0.672675	1.0218	0.330564	0.282445	0.18118	0.0579528	0.298105	0.219355	0.106136	0.798392	0.141514	0.867951	0.70241	0.774128	0.0461556	0.311097
393	AT1G05700	1.90115	0.00807417	2.01913	1.07539	0.275987	-1.54536	2.95846	2.09482	0.888504	-0.0522266	3.42754	2.64703	1.40999	0.4322	0.166782	1.19615	0.798243	0.857637	0.450748	0.994992	0.296171	2.05435	0.772697	0.095134	0.319219	0.993445	0.325489	0.155836	0.256528	0.180558	0.535005	0.439826
394	AT1G05710	1.94322	2.16765	2.24137	1.96873	1.94165	1.97763	1.54015	1.73494	1.78817	2.00167	2.53951	2.75303	2.39366	1.71266	1.60174	2.03852	0.0658087	0.222946	0.155268	0.391562	0.167549	0.0347644	0.131975	0.199021	0.0737488	0.0627224	0.308137	0.273696	0.144835	0.0948941	0.190907	0.0469394
395	AT1G05720	3.62028	3.19337	3.01401	2.98521	3.03648	3.02191	3.46593	3.4446	3.05919	3.39162	3.51892	3.21722	3.59815	3.27363	3.13799	3.31141	0.109109	0.157834	0.0889431	0.08845	0.0808828	0.390869	0.0950706	0.0404394	0.0360023	0.116454	0.102958	0.191592	0.122466	0.0822904	0.087649	0.0816646
396	AT1G05730	1.23193	0.355443	0.0338226	0.146881	0.485817	-1.54536	0.445846	0.00302534	-0.102285	0.253935	0.665741	0.569891	0.896761	0.659614	-0.145358	-0.927347	0.541771	0.12624	0.451226	0.112091	0.0985008	0.663764	0.333184	0.222997	0.269652	0.178408	0.158069	0.00227129	0.159184	0.292523	0.233592	0.349854
397	AT1G05750	0.856296	0.478026	0.417807	0.522754	0.807411	-0.037039	-0.479795	-0.360187	0.888504	-1.23568	0.665741	0.467021	0.0440951	0.258541	0.551862	0.131466	0.688588	0.190073	0.127824	0.878416	0.415454	0.0858901	0.38646	0.584594	0.512402	0.73375	0.067484	0.0247545	0.249933	0.209786	0.544155	0.184689
398	AT1G05760	-1.02997	0.478026	-0.393638	-1.38639	0.182658	-0.263349	0.248602	0.443121	0.767441	0.510667	0.421553	0.364776	0.541415	0.258541	1.18335	0.253935	0.427614	0.0604941	0.261147	0.723103	0.290757	0.641115	0.113638	0.297046	0.200459	0.85659	0.48451	0.0723515	0.156502	0.362483	0.376497	0.13199
399	AT1G05770	-1.79329	-2.29398	0.2709	-1.1053	-1.9337	-1.54536	-0.523102	-0.360187	-3.84076	-0.182037	-1.09418	-1.57341	-0.0683183	-1.65299	-0.671174	-0.927347	0.206853	0.608829	0.533393	0.613596	0.35289	0.843854	0.401476	0.374976	0.612501	0.680041	0.443876	0.679735	0.616766	0.619143	0.274824	0.317768
400	AT1G05780	1.16787	0.844851	0.117509	0.671539	0.351731	-0.263349	0.40843	0.802809	1.35833	0.907707	0.709981	1.03003	0.82983	0.4322	0.551862	1.26243	0.053937	0.355051	0.33226	0.0743185	0.372722	0.666033	0.259773	0.157063	0.482726	0.136591	0.205327	0.311703	0.16984	0.219926	0.190974	0.260624
401	AT1G05785	1.78959	1.98172	2.35022	1.90341	2.22026	1.76595	1.9312	1.67698	2.21871	1.57285	1.86419	1.61815	1.74543	1.99723	2.12959	1.8189	0.0820985	0.109164	0.150505	0.190441	0.130864	0.0424111	0.188669	0.281798	0.0786136	0.231816	0.124802	0.0867646	0.134337	0.124378	0.0782021	0.118729
402	AT1G05790	2.219	2.66333	2.46488	2.91152	2.80073	2.90955	2.49773	2.50461	2.39418	2.89425	2.30505	1.89528	2.72788	2.1019	2.41971	2.78319	0.120725	0.140983	0.223295	0.117199	0.0851125	0.13195	0.0355352	0.14357	0.179346	0.0800031	0.128653	0.340473	0.0906411	0.244584	0.0847182	0.171776
403	AT1G05805	3.11336	2.98076	3.34252	3.03121	3.38976	2.82266	2.91693	3.15749	2.92718	2.68487	2.6657	3.26488	2.77686	2.80793	2.57018	2.30265	0.130547	0.0858796	0.203098	0.179212	0.185225	0.246215	0.0672357	0.0891427	0.0922396	0.176112	0.154529	0.172979	0.0183025	0.144598	0.215841	0.181788
404	AT1G05810	2.7777	1.84526	2.87111	1.30989	1.87069	2.32441	3.17544	2.67902	1.91388	2.06151	2.74854	2.56303	2.82342	2.07819	2.06372	1.89193	0.296432	0.364012	0.12174	0.489575	0.135474	0.397541	0.118049	0.0229061	0.11109	0.19698	0.226515	0.107166	0.133525	0.145344	0.243758	0.115983
405	AT1G05820	-0.00966655	-0.938996	-0.511242	-0.660302	-1.59809	-1.1053	-1.2493	-0.479795	-1.44851	-0.455506	-0.783958	-1.57341	-1.50207	-1.33111	-1.02585	-0.684225	0.33732	0.115428	0.0947898	0.661072	0.46816	0.370848	0.476199	0.049419	0.195863	0.178719	0.424128	0.355675	0.149224	0.242852	0.195708	0.408182
406	AT1G05830	3.42882	3.49597	3.70251	3.71839	3.29468	3.13548	2.96937	3.24448	3.60182	2.61526	3.66368	2.95279	3.638	3.43078	3.40409	3.37186	0.093815	0.045034	0.0458932	0.168059	0.0367579	0.0898018	0.0795267	0.13815	0.0781946	0.258746	0.0940534	0.396243	0.0907159	0.0716823	0.0838097	0.088505
407	AT1G05835	-0.520306	-0.305853	-0.635204	-0.514386	-0.862056	-2.25856	-1.81546	-1.12073	-1.44851	-0.985867	-1.09418	-0.988767	-0.0683183	-0.276443	-0.145358	-0.684225	0.169146	0.56157	0.317496	0.487326	0.0601916	0.0579528	0.202392	0.366906	0.89194	0.218271	0.37967	0.51966	0.19265	0.330355	0.437428	0.231907
408	AT1G05840	2.71225	2.77034	2.68454	2.58366	2.85681	2.93217	2.8787	3.05485	2.48128	2.73735	3.04503	2.34624	3.01058	2.7449	2.72867	2.84461	0.120774	0.255907	0.243857	0.291939	0.107902	0.230002	0.038211	0.130822	0.255906	0.101734	0.447814	0.0589295	0.242703	0.143853	0.111163	0.0837901
409	AT1G05850	7.33173	7.06399	7.41457	7.17048	7.05973	7.2774	7.79848	7.47621	7.13315	7.21802	7.57285	7.70949	7.47621	7.29538	7.21802	7.29309	0.0694564	0.119707	0.0277083	0.0515864	0.0233806	0.224755	0.0734921	0.079163	0.131926	0.0399284	0.0264869	0.116636	0.0736943	0.0654659	0.0410164	0.0271904
410	AT1G05860	1.09532	1.70013	1.31078	1.26826	1.49256	1.12579	1.27764	1.26179	1.09625	1.31031	1.27832	2.37254	1.44989	1.23886	1.63574	0.751191	0.215372	0.173701	0.0644094	0.0465156	0.131849	0.116005	0.239488	0.182508	0.256085	0.047181	0.187546	0.504127	0.194869	0.227765	0.193223	0.266786
411	AT1G05870	3.20986	2.71306	3.06092	3.2706	2.69659	2.535	3.07173	2.97275	2.86552	2.98999	3.21001	3.58207	3.07379	2.7623	2.71119	3.10846	0.0914871	0.109531	0.0283802	0.0957497	0.1181	0.089577	0.263259	0.13915	0.0683498	0.135053	0.148819	0.304011	0.029595	0.120399	0.101032	0.0388485
412	AT1G05890	4.59455	4.45861	4.52501	4.32238	4.35116	4.37709	4.15419	4.43469	4.08322	4.14328	4.53505	4.21591	4.26358	4.21039	4.27766	4.17346	0.156074	0.110351	0.132418	0.123809	0.0407278	0.0470178	0.0729277	0.0270703	0.102192	0.0956539	0.254752	0.0242508	0.0925983	0.0938875	0.140629	0.0935163
413	AT1G05900	1.66101	0.74691	0.616466	0.671539	0.940925	0.707856	1.01121	0.923429	1.09625	0.849413	0.803254	0.364776	1.52892	1.47736	0.955944	0.46412	0.25548	0.342802	0.203896	0.31692	0.0799112	0.105987	0.161111	0.116268	0.323803	0.157086	0.143974	0.178351	0.274779	0.23307	0.211598	0.194947
414	AT1G05910	4.54252	4.1058	4.19621	4.40313	4.19822	4.12089	4.02254	3.71944	4.27861	4.21337	3.84609	3.65516	4.20779	3.96767	4.20605	3.89072	0.125179	0.133709	0.113525	0.197654	0.0522819	0.287172	0.0559934	0.194464	0.227856	0.0529244	0.0791637	0.323988	0.0412458	0.0879054	0.0295893	0.130923
415	AT1G05940	3.28418	3.57926	3.56165	3.66153	3.66875	3.5229	3.01972	3.38398	3.30125	3.57585	3.53429	3.47232	3.60701	3.35933	3.23242	3.61282	0.127046	0.130845	0.0543414	0.101617	0.0433881	0.103904	0.141325	0.0318216	0.05466	0.101216	0.0547928	0.23571	0.12501	0.106237	0.118491	0.0998717
416	AT1G05950	1.09532	0.991374	0.992084	0.431817	0.351731	0.457666	0.930415	0.766446	0.767441	1.70541	0.147201	0.569891	1.21966	-0.158214	1.00729	-0.0194839	0.172692	0.212706	0.024298	0.143359	0.0701281	0.494164	0.0928637	0.149361	0.261785	0.502773	0.388897	0.0761895	0.212005	0.217966	0.100121	0.360516
417	AT1G05960	5.07589	5.10282	5.27879	5.22426	5.11715	5.21053	4.90497	5.15821	5.15975	5.13891	5.06887	4.73269	5.14832	5.25875	5.35841	5.06479	0.0263599	0.018614	0.0725052	0.0195194	0.0396669	0.201334	0.017396	0.0909509	0.125315	0.0239147	0.0447408	0.19904	0.0762348	0.133877	0.110224	0.106835
418	AT1G05970	0.782688	0.00807417	0.735827	-0.849046	0.641204	-0.037039	0.166782	0.873308	-0.102285	-0.985867	0.978263	0.737746	0.953665	-0.404778	0.672679	-0.160966	0.235822	0.338812	0.203941	0.570397	0.211307	0.438392	0.208594	0.209726	0.166897	0.588172	0.0382828	0.160117	0.167513	0.472918	0.335152	0.284624
419	AT1G05990	-1.35148	-5.04639	-1.12073	-4.56867	-4.16375	-4.17943	-0.980174	-2.03836	-3.84076	-1.23568	-2.104	-2.59796	-1.50207	-2.40379	-3.76561	-4.71152	0.44113	1.66718	1.36842	1.2911	0.118513	1.45491	0.110934	0.367815	1.11874	0.692065	0.800208	0.583824	1.14788	0.923494	0.81026	0.753059
420	AT1G06000	5.45894	3.8558	5.03556	4.14062	4.19621	3.72945	5.37105	4.96885	5.2819	5.03575	5.04846	5.66428	4.86134	4.58391	4.37095	4.80936	0.408218	0.352767	0.401219	0.0397218	0.0998618	0.281121	0.0509427	0.349211	0.113239	0.253977	0.329953	0.202013	0.0512238	0.0668798	0.187699	0.268601
421	AT1G06002	1.16787	0.918421	0.898116	1.13146	0.912931	0.31078	1.1399	0.244972	-0.356448	0.849413	1.02472	0.965365	0.35967	1.15092	0.42	1.26243	0.267682	0.071519	0.146141	0.0561238	0.068098	0.264483	0.0715674	0.387214	0.607986	0.489259	0.389143	0.00239987	0.176965	0.283501	0.166558	0.176771
422	AT1G06010	2.219	1.57643	1.38914	1.62092	1.75035	2.12036	1.69934	1.87217	1.78817	1.46895	2.4762	2.39719	2.26484	1.96999	0.73929	1.73358	0.178579	0.256105	0.138165	0.153165	0.0449153	0.23625	0.175469	0.099674	0.376455	0.261292	0.222092	0.0123258	0.116701	0.190687	0.462479	0.111334
423	AT1G06040	4.50364	4.128	4.27244	3.77578	4.73388	4.38561	4.70561	5.22492	4.33712	4.5477	4.11633	4.99457	4.48819	4.79332	4.88233	4.20336	0.198283	0.124198	0.205893	0.404034	0.197411	0.0686795	0.121362	0.116578	0.167686	0.0807434	0.260311	0.395216	0.0267236	0.123632	0.374889	0.196591
424	AT1G06050	-0.764022	0.284547	1.07695	-0.363601	0.545207	0.827355	1.06588	1.20327	0.134127	0.849413	0.939498	-0.23499	1.21966	1.31945	0.904395	-0.0194839	0.345353	0.0859783	0.153179	0.319214	0.103304	0.14541	0.213967	0.165865	0.119648	0.499135	0.26403	0.597778	0.00598522	0.112469	0.109718	0.147732
425	AT1G06060	2.56156	2.6079	2.84632	2.29773	2.58995	2.50154	2.65094	2.61024	2.67318	2.20022	2.50644	2.91693	2.41452	2.35562	2.81924	2.53793	0.0463164	0.284146	0.142457	0.0834404	0.104177	0.229141	0.122824	0.06762	0.122754	0.169608	0.27126	0.11643	0.0823373	0.0250977	0.179067	0.18906
426	AT1G06070	2.97702	2.96881	2.46488	3.25879	3.06287	3.02191	2.62378	2.97815	2.60062	2.46452	2.4762	3.38043	2.95691	3.00213	3.19714	2.56502	0.0673205	0.0648542	0.142782	0.147827	0.122182	0.324189	0.152789	0.214205	0.237285	0.101124	0.166425	0.316288	0.1154	0.0275977	0.149036	0.169621
427	AT1G06080	0.256347	2.03522	0.735827	1.30989	1.52653	0.827355	2.65887	2.52135	2.26619	2.66801	2.84232	2.21366	2.56615	2.05551	1.38199	1.26243	0.423259	0.13808	0.480093	0.265105	0.133326	0.773089	0.161739	0.122447	0.186925	0.189063	0.269018	0.125217	0.283743	0.104111	0.256039	0.180606
428	AT1G06090	2.73596	5.1481	4.51019	4.90497	5.45076	5.24518	4.80411	5.05573	4.17346	5.65111	4.94706	5.21053	5.30934	5.11239	3.64941	4.58235	0.871482	0.134863	0.247541	0.315597	0.0642534	0.298572	0.0710758	0.185728	0.272779	0.553235	0.199376	0.173271	0.099077	0.171214	0.446231	0.177901
429	AT1G06110	3.45519	3.54627	3.823	3.13912	3.28477	3.89172	3.83138	3.91953	3.30125	3.46863	4.02697	3.21722	4.01476	3.02149	2.81924	3.26077	0.100757	0.15939	0.179371	0.325108	0.00506141	0.0254426	0.106988	0.0459928	0.0855709	0.0242233	0.256637	0.420552	0.333452	0.146745	0.303844	0.092673
430	AT1G06120	2.43014	3.01401	2.69683	2.07819	2.24693	1.97763	2.66398	3.01286	2.48128	2.90772	2.50644	2.89942	3.20994	2.57107	1.69973	2.11236	0.0512908	0.285633	0.217292	0.344406	0.158573	0.140648	0.115655	0.117682	0.10187	0.319822	0.115653	0.00380157	0.241131	0.276953	0.461136	0.168307
431	AT1G06130	2.11696	2.05793	2.39191	2.50112	2.1691	2.535	2.09228	2.51425	2.80412	2.24942	2.35483	2.12019	2.58478	2.25285	1.80943	2.53793	0.0847081	0.238104	0.10378	0.0685514	0.0806048	0.0243328	0.122749	0.0347362	0.173868	0.132574	0.285206	0.0282352	0.231017	0.126784	0.170035	0.136161
432	AT1G06140	-0.520306	-1.03167	-0.276443	-0.849046	-1.31728	-1.1053	-1.9337	-0.360187	-1.44851	-1.91817	0.34583	0.467021	-1.20449	-0.276443	-0.520306	-4.71152	0.136909	0.230808	0.101553	0.241283	0.240863	1.06389	0.491645	0.225373	0.258811	0.685857	0.346007	0.664538	0.170467	0.205097	0.289362	1.1918
433	AT1G06150	-0.764022	0.195487	0.735827	-0.0763147	0.103833	-1.54536	-0.09529	0.495881	0.888504	-0.0522266	-1.78017	0.661535	-0.370839	-0.687946	-0.266639	-0.483637	0.251863	0.161702	0.30538	0.23078	0.524512	0.983457	0.187653	0.362309	0.383409	0.254959	0.48514	0.255311	0.0886831	0.493698	0.373072	0.261084
434	AT1G06160	-1.02997	-2.88092	-2.20146	-4.56867	-4.97894	-2.25856	-1.04263	-1.71938	-3.84076	-0.985867	-2.56424	-0.783958	-4.4181	-2.40379	-1.78296	-1.59809	0.452048	0.574328	0.834303	1.20433	0.1391	1.41727	0.636736	1.04519	0.846877	0.660252	0.519063	1.49082	0.903471	0.093324	0.346122	0.709059
435	AT1G06180	2.31355	1.82313	2.51425	2.17327	2.36634	1.97763	2.41452	2.60366	3.05919	2.34094	2.08042	2.75303	2.3706	1.99723	1.83685	2.00435	0.0943765	0.0426541	0.196459	0.119707	0.214291	0.11364	0.199359	0.177834	0.233693	0.178488	0.0677611	0.125956	0.165976	0.165115	0.114638	0.0734772
436	AT1G06190	3.38346	3.08145	3.24353	2.89519	2.85681	2.9568	2.82622	2.9124	3.44349	2.9361	2.40315	3.31604	2.58478	2.7449	2.79051	3.08809	0.106976	0.155692	0.21301	0.135074	0.140889	0.179142	0.169008	0.0667288	0.167168	0.180135	0.217767	0.315988	0.10612	0.0305401	0.0436385	0.163337
437	AT1G06200	3.81747	3.88843	3.68762	4.03191	4.07368	4.05142	3.77626	3.70089	4.0543	3.64141	3.66368	3.65516	3.76536	3.55174	3.68565	4.0993	0.0774337	0.181938	0.136458	0.0959509	0.0362037	0.298497	0.058614	0.123411	0.134822	0.0452002	0.0363	0.131772	0.0764988	0.035019	0.117217	0.155938
438	AT1G06210	3.44069	3.99725	3.78321	3.9228	4.00389	3.69892	3.62007	3.75787	3.78293	3.97934	3.46583	3.87884	3.9844	3.82784	3.79244	3.78117	0.177654	0.0839772	0.0695328	0.155692	0.0431826	0.079043	0.103334	0.0406048	0.0165508	0.0594985	0.0721212	0.103088	0.161552	0.100062	0.0283942	0.0373559
439	AT1G06220	5.35957	5.11062	5.03556	5.32011	4.9007	4.7941	4.88549	4.91532	5.32594	5.36799	5.17659	4.85794	5.07404	4.93609	4.96764	4.94956	0.11661	0.0659185	0.156466	0.135169	0.0659767	0.0618148	0.0953617	0.0756959	0.147026	0.0913712	0.146842	0.176419	0.0398672	0.0858476	0.0798832	0.1128
440	AT1G06230	4.25579	4.57963	4.51461	4.14795	4.45642	4.4373	4.28358	4.22511	3.96793	4.49373	4.54524	4.11745	4.59384	4.62254	4.85237	4.29112	0.0651661	0.00999695	0.0641771	0.139887	0.0354867	0.060982	0.0672967	0.149523	0.176524	0.0610818	0.119118	0.242231	0.0589297	0.0213751	0.170297	0.0495929
441	AT1G06240	1.75035	1.39187	0.417807	1.44989	1.6122	1.4496	1.41293	1.27764	1.09625	1.94731	1.25164	1.78767	1.97883	1.92364	1.52935	0.751191	0.147919	0.444916	0.405187	0.20508	0.199994	0.069858	0.209082	0.369125	0.141353	0.075226	0.142671	0.611158	0.179007	0.0953202	0.195846	0.364557
442	AT1G06265	-4.17943	-1.38639	-1.12073	-2.89345	-0.0363859	-1.54536	-2.19707	-0.599556	-0.102285	0.160019	-0.635204	-0.783958	-0.945848	-1.33111	-2.85094	-1.23331	1.32342	0.360497	0.447547	0.880785	0.342587	0.137883	0.236345	0.294533	0.346448	0.34352	0.312953	1.49082	0.183912	0.244053	0.708673	0.212891
443	AT1G06270	1.23193	1.62002	0.798564	1.40277	1.45326	1.03003	1.12285	0.851119	0.64419	1.60451	1.02472	1.21538	1.44989	0.721142	1.30777	1.67731	0.044549	0.222943	0.163339	0.352114	0.148984	0.447645	0.122773	0.0116065	0.165177	0.26808	0.084279	0.424168	0.112408	0.277537	0.30057	0.131406
444	AT1G06290	5.04846	5.26695	5.07347	5.3288	5.48096	5.52006	4.93934	5.00926	5.1385	5.10576	5.15324	4.85052	5.14253	5.05445	4.93315	5.08834	0.0620991	0.0409998	0.132631	0.0614979	0.056157	0.219255	0.071052	0.113845	0.0951042	0.0520771	0.0533825	0.121652	0.062636	0.0662268	0.105547	0.131677
445	AT1G06310	1.02324	0.405836	0.898116	-0.0763147	-0.184596	-0.263349	-1.59963	-0.930761	-1.44851	-0.790891	-0.783958	-1.57341	-0.0683183	-2.40379	-0.520306	-0.684225	0.164984	0.244098	0.104059	0.222532	0.272396	0.641006	0.460563	0.597676	0.464224	0.133165	0.413793	0.79074	0.483794	0.225927	0.452357	0.522798
446	AT1G06330	-1.79329	-1.51341	-2.72513	-1.38639	-0.549888	-2.25856	-2.35878	-2.03836	-0.356448	-0.605058	-3.2099	-0.395842	-1.50207	-2.03836	-1.499	-1.23331	0.363319	0.334638	0.407204	0.452942	0.444637	0.0579528	0.86669	0.42253	0.323044	0.0676233	0.557466	0.0577004	0.22599	0.130154	0.189252	0.532656
447	AT1G06350	-2.45126	-3.35773	-4.8621	-2.89345	-4.16375	-0.783958	0.332109	-0.599556	-1.44851	-0.306584	-4.13002	-1.2493	-1.20449	-2.40379	-0.839375	-2.09013	0.312297	0.633043	0.468367	0.984126	0.752008	0.57224	1.01914	1.08867	0.535763	0.590227	0.499076	0.193623	0.297729	0.225927	1.05989	0.793781
448	AT1G06360	-1.79329	-1.51341	-1.57341	0.34583	-1.77122	1.37289	0.53122	-1.5492	-0.985014	-1.23568	-0.917073	-1.57341	-4.4181	0.4322	0.551862	0.46412	1.27542	0.342321	0.477387	0.448098	0.608187	1.32124	0.244326	0.998764	0.382637	0.501019	0.188623	1.0961	1.46135	0.823757	0.493059	0.233338
449	AT1G06370	-0.520306	-1.14205	-0.276443	-0.363601	-0.789833	-0.263349	-1.49387	-0.780886	-0.647372	-1.51341	-0.279648	-1.57341	-1.20449	-2.03836	-1.499	-4.71152	0.241186	0.240895	0.457102	0.408178	0.210177	0.0501261	0.166418	0.291131	0.351874	0.289599	0.121269	0.79074	0.325022	0.274257	0.372207	1.36349
450	AT1G06380	1.90115	1.98172	2.06372	2.07819	1.75035	1.37289	2.32452	2.02814	2.26619	2.03234	1.93942	1.78767	1.78412	2.14389	1.8624	1.49104	0.220046	0.0311564	0.0894452	0.120276	0.0880954	0.267609	0.0744452	0.161447	0.242007	0.0600259	0.08697	0.338216	0.173011	0.0595126	0.186375	0.153501
451	AT1G06390	4.0543	4.05768	4.10957	4.02479	4.07837	4.1914	3.79972	3.99925	3.71998	3.74014	4.00389	4.02608	3.82367	3.90273	3.93779	3.98895	0.0344571	0.10601	0.0508068	0.0415241	0.036326	0.0957051	0.0429321	0.117689	0.137716	0.150382	0.196882	0.089348	0.0405697	0.028177	0.0894791	0.0809642
452	AT1G06400	4.08545	4.07653	3.84568	3.60182	3.96151	3.95008	3.95031	4.22365	3.78293	3.8258	4.11633	4.24539	4.25236	3.71624	3.86723	3.91902	0.0610847	0.155993	0.198472	0.0719311	0.0474297	0.122448	0.0625723	0.0903077	0.013977	0.195588	0.208545	0.383615	0.167855	0.0927334	0.134208	0.163954
453	AT1G06410	5.65504	5.87011	5.6746	5.74718	6.06037	5.86323	5.76593	5.83617	5.7137	5.81882	5.85101	5.21549	5.90561	5.97813	6.55354	5.68093	0.0741176	0.0570836	0.14952	0.0399759	0.0955235	0.0137586	0.0671796	0.0459727	0.0743522	0.098697	0.101997	0.42799	0.0465378	0.0812155	0.238723	0.0600238
454	AT1G06420	-1.02997	-2.07359	-1.3294	-1.1053	-1.77122	-4.17943	-0.737244	-0.780886	-0.356448	-0.0522266	-0.635204	-0.571434	-0.945848	-1.33111	-0.520306	-0.927347	0.0710173	0.464368	0.307403	0.219414	0.219136	2.04735	0.144087	0.222227	0.0262639	0.310555	0.11876	0.030096	0.383293	0.11015	0.289362	0.290913
455	AT1G06430	3.36893	3.32181	3.18951	3.65392	3.86891	3.82294	3.31546	3.37395	3.58612	2.97733	3.27838	3.90811	3.07379	4.42856	4.19295	4.09024	0.278378	0.00749014	0.11701	0.202793	0.128798	0.297716	0.217658	0.132861	0.12893	0.14517	0.232898	0.34276	0.332839	0.210318	0.391093	0.142047
456	AT1G06440	-0.520306	0.437709	0.482465	0.0377199	0.912931	-0.263349	-0.17238	0.0454399	0.767441	1.11997	-0.184596	-1.2493	-0.0683183	-0.404778	-0.391444	0.912931	0.430986	0.389907	0.208674	0.0950404	0.159717	0.419661	0.283387	0.256084	0.312197	0.43522	0.920008	0.833406	0.104672	0.206997	0.341775	0.186524
457	AT1G06450	0.379077	0.00807417	0.548041	0.596067	0.145753	-2.25856	-0.000417288	0.244972	0.488789	1.02122	0.214571	0.364776	0.953665	0.347877	0.42	0.362032	0.0703798	0.317699	0.0191969	0.319361	0.0629452	1.5151	0.331958	0.0680226	0.0925272	0.55095	0.243367	0.0723515	0.257414	0.475221	0.134706	0.383724
458	AT1G06460	2.48583	3.20743	2.17652	3.30894	3.06287	4.5847	3.85263	3.06877	2.8968	2.15372	2.43124	3.35474	1.78412	3.34751	2.95563	4.0993	0.315102	0.254579	0.334913	0.186635	0.215929	0.507183	0.0421346	0.098766	0.38302	0.398056	0.113979	0.619094	0.464382	0.315652	0.473456	0.258362
459	AT1G06470	3.63129	3.57131	3.75139	3.67109	3.8152	3.22085	3.5951	3.72389	3.50437	3.70568	3.29819	3.55879	3.4803	3.41286	3.05499	3.74814	0.0770187	0.0855517	0.0978266	0.101228	0.108908	0.0331863	0.0318741	0.0828116	0.114587	0.0492691	0.139992	0.0200815	0.12387	0.0481875	0.131445	0.101509
460	AT1G06475	-0.164464	0.405836	-0.276443	0.34583	-0.352366	-0.504415	0.445846	-0.164464	0.323624	0.253935	0.481442	0.900105	0.272673	0.258541	-0.0363859	0.362032	0.105984	0.276039	0.0802326	0.589606	0.171775	0.000987301	0.54236	0.184602	0.430463	0.0598759	0.161297	0.0302301	0.218234	0.38531	0.553717	0.14525
461	AT1G06490	1.75035	2.31991	2.11379	2.39366	2.93078	2.64096	1.19507	0.944834	1.96892	1.89528	1.06367	1.15535	1.71095	2.52057	2.80639	2.48939	0.108645	0.289911	0.236201	0.226208	0.18586	0.26342	0.271889	0.301798	0.191224	0.215921	0.295453	0.56591	0.189554	0.225665	0.443127	0.115367
462	AT1G06500	1.75035	1.15022	0.798564	0.750552	1.09958	-0.037039	1.55801	1.54822	1.19507	1.16883	1.17159	2.02725	1.44989	1.04541	1.05943	0.362032	0.368375	0.318766	0.219006	0.229487	0.0941368	0.473455	0.262779	0.21967	0.36774	0.073214	0.168645	0.533341	0.173409	0.103861	0.120244	0.0879516
463	AT1G06510	0.683093	0.318702	0.798564	0.879232	0.582939	0.139232	0.98136	1.20327	0.995014	0.160019	0.282463	1.38781	1.36389	1.19615	1.27004	1.06064	0.23541	0.188568	0.126636	0.10008	0.105678	0.385319	0.378644	0.2783	0.165294	0.160311	0.0898155	0.583867	0.402537	0.366763	0.198958	0.122953
464	AT1G06515	2.95718	2.35894	2.9485	2.83424	2.71585	2.43726	2.80073	3.19284	3.13831	2.85301	2.96632	3.12674	2.95691	2.7449	2.19591	2.61891	0.163212	0.160908	0.193485	0.0754387	0.0881908	0.247312	0.0227955	0.109049	0.266647	0.120185	0.16172	0.239148	0.10762	0.1406	0.297324	0.059705
465	AT1G06520	-2.45126	-1.03167	-2.72513	-1.1053	-1.9337	-2.25856	-3.04528	-1.31212	-3.84076	-0.605058	-0.279648	-0.23499	0.0440951	0.347877	0.42	-2.89858	0.34641	0.614269	0.748027	0.151051	0.205594	0.494482	0.478919	1.39932	1.17514	1.31197	1.26653	0.0105275	0.35826	0.255726	0.521481	0.609236
466	AT1G06530	4.28012	4.46795	4.36131	4.12792	4.3447	4.0716	4.20878	3.96957	4.32499	4.02108	4.24496	3.98674	4.04014	4.05466	4.42269	4.37282	0.0978707	0.0806789	0.0653171	0.0314702	0.0271836	0.0306689	0.049703	0.141134	0.0762611	0.118796	0.0219189	0.303195	0.0645952	0.076225	0.0822848	0.0561707
467	AT1G06550	4.88392	4.34063	4.77388	4.00577	3.99999	3.60946	4.5689	4.44701	4.78147	4.47039	4.68711	4.90813	4.39632	4.30314	4.04707	4.35594	0.15198	0.234855	0.172492	0.0227249	0.0531365	0.362336	0.204866	0.0329822	0.0307498	0.26567	0.231654	0.2606	0.0477771	0.110929	0.181307	0.156288
468	AT1G06560	2.8465	1.94513	2.87111	2.85014	2.01835	1.97763	2.44436	2.51425	2.70441	2.17529	2.52366	2.29394	1.94669	2.44601	1.91919	2.44234	0.162955	0.115903	0.191519	0.122559	0.162253	0.445299	0.0598551	0.0760821	0.0945523	0.200451	0.036626	0.0850799	0.264837	0.160164	0.163115	0.130493
469	AT1G06570	2.219	3.48101	1.86991	3.30894	3.8152	3.91574	1.9312	3.14845	2.63878	2.69913	2.33942	3.14392	3.02413	4.21039	4.19716	2.89224	0.291901	0.398394	0.486593	0.234212	0.153299	0.609456	0.246703	0.173179	0.0361564	0.171122	0.530586	0.154944	0.234833	0.0463603	0.611091	0.167159
470	AT1G06580	0.585961	-0.683129	-0.051833	-0.209635	0.0658798	-0.263349	-0.737244	-0.780886	-2.08357	0.160019	-0.395842	-1.57341	-1.20449	-0.158214	-0.520306	-0.684225	0.367461	0.164282	0.303677	0.238329	0.295892	0.12152	0.0357648	0.291701	0.648756	1.06878	0.192432	0.896739	0.423527	0.176883	0.342464	0.220918
471	AT1G06590	2.04825	2.33235	2.65447	2.32052	2.10694	2.39942	2.13472	2.39366	2.60062	2.77034	2.18958	2.02725	2.34788	1.92364	1.99424	2.07639	0.0848762	0.0806549	0.174732	0.047007	0.16699	0.0496825	0.0420183	0.126139	0.0168529	0.0524637	0.101853	0.25534	0.0460273	0.203451	0.252026	0.154217
472	AT1G06620	3.34536	3.2648	3.64492	3.22852	3.38976	3.26077	3.64608	4.0071	3.32459	3.47825	3.51158	3.52535	3.79051	3.17267	2.32441	3.184	0.100681	0.117597	0.067053	0.163326	0.0623644	0.206469	0.0598613	0.0309648	0.0836306	0.0985892	0.0674434	0.493714	0.247412	0.102255	0.472081	0.117357
473	AT1G06630	1.70977	2.14598	2.44563	1.86839	2.02814	1.29431	1.31945	1.63276	0.488789	0.963469	1.71367	1.48868	1.40999	1.15092	0.904395	1.85806	0.122014	0.0914743	0.20193	0.23751	0.0682585	0.193582	0.246293	0.41802	0.399147	0.372543	0.0987678	0.209389	0.0874566	0.258443	0.464806	0.0316256
474	AT1G06640	5.88578	5.46287	6.37935	5.52398	5.41304	5.32492	4.90333	4.52249	4.7291	4.49373	4.93315	5.00681	4.45831	3.94205	3.87326	5.62122	0.0730735	0.237228	0.190263	0.30925	0.0234729	0.274775	0.0585993	0.516882	0.117406	0.313354	0.57917	0.0305189	0.17914	0.105826	0.655004	0.0206957
475	AT1G06645	-4.17943	-2.29398	-1.12073	-1.72515	-1.59809	-0.263349	-0.839375	-1.42783	-3.84076	-4.84523	-2.56424	-0.783958	-1.95019	-4.16375	-2.85094	-1.23331	0.940719	0.950563	0.424894	0.384906	0.164012	0.197033	0.745906	0.150118	0.791655	1.21183	0.83706	0.272721	0.173906	0.998606	0.539709	0.356592
476	AT1G06650	1.90115	2.33235	1.53144	2.36798	2.4706	3.11246	1.92025	2.27501	2.07357	1.92283	1.86419	2.89942	2.30929	1.84052	1.99424	2.73951	0.156476	0.196473	0.270071	0.192132	0.0640361	0.293932	0.138875	0.114627	0.345829	0.243049	0.296414	0.556714	0.155332	0.148349	0.36331	0.228732
477	AT1G06660	1.61269	1.08077	0.482465	-0.209635	1.06367	-0.037039	0.332109	0.802809	1.44012	1.16883	0.709981	0.569891	1.06705	1.54396	1.05943	0.46412	0.0754977	0.10222	0.299953	0.473549	0.117677	0.131657	0.189136	0.159078	0.236335	0.0517204	0.305872	0.574837	0.176874	0.0729436	0.0130897	0.320788
478	AT1G06670	5.42744	4.99087	5.31742	5.12263	5.21741	4.56816	4.27435	4.07615	4.63897	4.93044	4.72859	4.44936	4.59893	4.61262	4.57907	5.1443	0.162297	0.0672067	0.105008	0.0460795	0.0832744	0.10802	0.124746	0.308167	0.0903288	0.157161	0.257192	0.459022	0.0395976	0.0791327	0.272131	0.107697
479	AT1G06680	5.37646	5.94983	6.20931	6.4854	5.80084	7.68125	7.22382	6.73162	6.52041	5.33688	6.24659	7.25614	4.41457	6.90684	7.08844	7.49264	0.549699	0.471236	0.181763	0.315097	0.433613	0.109295	0.188416	0.343506	0.42238	0.519812	0.357282	0.885739	0.61966	0.412314	0.628172	0.301954
480	AT1G06690	1.23193	0.991374	1.82006	1.44989	1.2717	1.4496	0.665741	0.720709	-0.647372	0.724858	-0.184596	0.569891	-0.209635	0.4322	0.483105	2.03852	0.31679	0.338666	0.201882	0.401708	0.0923317	0.215361	0.221089	0.366613	0.444659	0.054995	0.498169	0.250005	0.19313	0.112844	0.329985	0.155774
481	AT1G06700	4.68206	4.59047	4.71253	4.65677	4.71086	4.71527	4.62074	4.69501	4.76259	4.26518	4.52193	4.18451	4.75133	4.40444	4.51484	4.47438	0.0444291	0.0963906	0.0844096	0.0660618	0.0797695	0.0356485	0.0338472	0.051396	0.0882874	0.0606361	0.0766714	0.0738455	0.169941	0.0540955	0.0769418	0.110207
482	AT1G06710	1.41169	1.23703	1.3534	1.65744	1.42479	-0.037039	0.75278	0.802809	1.52091	1.50136	0.895858	-0.110224	0.695052	1.04541	1.69973	0.99155	0.0744391	0.18856	0.229284	0.369514	0.136269	0.306506	0.161354	0.33226	0.186236	0.180532	0.409356	0.64119	0.28759	0.189294	0.274929	0.0707141
483	AT1G06720	4.93023	4.69943	4.78854	5.17643	4.80329	4.59313	4.51473	4.32538	5.06498	5.12483	4.92888	4.36775	4.35194	4.74374	4.73829	4.63921	0.131958	0.127899	0.162557	0.236596	0.134779	0.11806	0.0739583	0.113936	0.140086	0.174545	0.299994	0.269667	0.193087	0.0370575	0.153312	0.145792
484	AT1G06730	2.48583	2.33235	2.06372	2.17327	2.45516	2.12036	2.0682	1.9944	2.34947	2.40149	1.66101	2.24137	2.43749	2.22845	2.17529	2.07639	0.0885868	0.13258	0.13093	0.133422	0.0605431	0.0581551	0.187312	0.451873	0.108065	0.0632625	0.210069	0.0469944	0.0813988	0.0673078	0.101326	0.129865
485	AT1G06740	-0.164464	-0.188769	-0.276443	0.750552	-0.243614	0.31078	-0.09529	0.417807	0.488789	0.433663	0.606398	-2.59796	0.615563	0.0693262	0.955944	-0.483637	0.28062	0.209662	0.316374	0.459785	0.100735	0.00891793	0.225304	0.332031	0.361402	0.0465044	0.368952	1.50773	0.14167	0.41935	0.505466	0.171064
486	AT1G06760	6.4781	6.46473	6.58626	6.44233	6.68838	6.37935	6.69466	6.87285	6.42919	6.50976	6.47142	6.1596	6.76281	6.77098	6.37788	6.43659	0.0309612	0.130642	0.107125	0.104854	0.0867207	0.200875	0.0156194	0.039166	0.038387	0.0195643	0.173434	0.219987	0.0404737	0.0210164	0.116306	0.147412
487	AT1G06770	1.16787	0.918421	1.7101	1.30989	1.44124	0.933139	1.8624	1.54822	1.78817	1.57285	1.63574	1.6589	2.03522	1.44124	1.80943	1.4279	0.235736	0.114349	0.0632494	0.0835003	0.0719081	0.445144	0.040579	0.316145	0.21694	0.143449	0.0405258	0.421109	0.0972277	0.084382	0.173622	0.0826133
488	AT1G06780	3.84931	4.1516	3.80162	4.25283	3.99999	3.81026	3.66153	4.06529	4.03845	4.42446	3.95949	3.91953	4.18403	3.93517	4.05206	4.23976	0.157359	0.185552	0.133952	0.256019	0.0459422	0.109822	0.10983	0.142097	0.0598431	0.128234	0.102234	0.244707	0.00733652	0.159155	0.0841578	0.087549
489	AT1G06790	2.28043	1.53675	1.3534	1.96873	1.94165	2.12036	2.01534	1.81296	0.888504	2.06151	2.28802	2.67048	1.52892	1.92364	1.45302	1.63299	0.174861	0.335691	0.132908	0.0768689	0.0725642	0.0319744	0.0994241	0.154167	0.373639	0.212156	0.298707	0.303381	0.111175	0.168307	0.253852	0.165691
490	AT1G06800	2.28043	1.99406	2.41121	2.32052	2.25409	1.97763	2.52271	2.42611	2.12036	2.29497	2.22432	3.23133	2.3706	2.64915	2.30802	2.00435	0.0932231	0.121403	0.282301	0.175429	0.0407015	0.197951	0.108356	0.317781	0.107821	0.060633	0.0507355	0.557392	0.131431	0.160491	0.106788	0.18201
491	AT1G06820	2.86591	2.41985	2.72828	2.81768	2.51946	2.2835	2.78548	2.76819	2.98521	2.59478	2.7807	2.17883	2.72788	2.52057	2.7597	2.6471	0.126306	0.090778	0.103289	0.229471	0.0877108	0.0983822	0.081217	0.0513689	0.351904	0.0579148	0.0080507	0.299267	0.0858759	0.206872	0.176839	0.0581485
492	AT1G06830	0.856296	-5.04639	-1.3294	-4.56867	-4.97894	-1.1053	-0.789833	-0.479795	-0.356448	-3.298	-1.499	0.147883	-1.50207	-3.13452	-2.21434	-0.684225	1.02604	1.1489	1.55592	0.792383	0.0752348	0.299454	0.407411	1.44137	1.21204	1.15412	1.19162	0.134815	0.397365	0.491777	0.361318	0.962174
493	AT1G06840	4.13781	4.3071	4.23242	4.22811	4.09519	4.08295	4.31363	4.37506	4.03845	4.45831	4.29542	4.39609	4.30519	4.26777	4.00541	4.14817	0.0222316	0.0700629	0.0408449	0.120444	0.0621135	0.236335	0.24186	0.193483	0.0889536	0.0681994	0.113797	0.026245	0.199454	0.0415095	0.0565123	0.158855
494	AT1G06850	3.05485	2.34947	2.39191	2.85014	2.00599	2.20872	2.13472	2.1357	2.52336	2.29497	2.11667	2.62606	2.13678	1.84052	1.83685	2.11236	0.387659	0.25028	0.057001	0.211026	0.1649	0.381362	0.13731	0.207156	0.251742	0.179286	0.15594	0.254756	0.147445	0.109074	0.21499	0.244538
495	AT1G06870	4.18725	3.99725	4.128	4.14062	4.20319	3.90374	4.32188	4.44879	4.16117	4.24426	4.11186	3.93972	4.27495	4.37953	4.05841	3.89072	0.0388484	0.108303	0.0742109	0.119012	0.0361574	0.267407	0.124268	0.179343	0.0529018	0.101731	0.0973552	0.10371	0.0673156	0.0901178	0.0916409	0.120185
496	AT1G06890	5.17502	5.02253	4.71701	4.98936	5.07038	5.22316	5.04527	5.16907	4.98601	5.08759	5.15821	5.08891	5.22774	4.93989	5.02141	5.09798	0.0410422	0.161559	0.139928	0.0168646	0.0436756	0.0352387	0.0246124	0.0377455	0.112081	0.133872	0.0782844	0.00245428	0.0676146	0.0947475	0.0365392	0.0269933
497	AT1G06900	4.75546	4.75977	4.83436	5.1602	4.72578	4.56816	4.23106	4.28942	4.45567	4.53903	4.33025	4.06651	4.60406	4.42856	4.39118	4.59893	0.0445451	0.0474258	0.0639621	0.0655424	0.134323	0.182763	0.0631987	0.270971	0.0361579	0.0507356	0.11225	0.334769	0.129673	0.0612064	0.157219	0.0497963
498	AT1G06910	0.782688	-0.08472	0.992084	0.879232	0.445846	1.12579	0.40843	0.900105	1.27806	0.0515973	0.34583	0.737746	0.695052	0.0693262	0.620618	0.131466	0.149946	0.266959	0.276444	0.279105	0.193416	0.27491	0.0433388	0.150282	0.318959	0.108909	0.119676	0.364836	0.170791	0.335657	0.0175453	0.054137
499	AT1G06923	0.134741	-1.03167	1.38914	-4.56867	-1.31728	-2.25856	0.930415	0.443121	0.64419	1.40073	0.34583	1.27764	-0.0683183	0.166782	-1.499	-0.684225	0.20404	0.566948	0.642765	1.12353	0.24258	1.29359	0.220994	0.0209107	0.217432	0.384044	0.142209	0.356147	0.311544	0.47305	0.435723	0.12347
500	AT1G06930	1.56615	1.02935	1.19716	0.596067	0.670433	-1.1053	1.02935	1.14365	0.767441	1.50136	1.30989	1.09345	1.67714	1.19615	0.551862	0.751191	0.236606	0.15323	0.0648923	0.167146	0.0329133	0.972522	0.219039	0.225353	0.0269447	0.245426	0.206752	0.0393524	0.202722	0.215674	0.201931	0.0102342
501	AT1G06950	5.22289	5.18852	4.95955	5.3492	5.17292	5.2915	5.05004	4.90855	5.25578	5.24596	5.20303	4.9785	5.0337	5.01692	5.06498	5.32674	0.0392155	0.046942	0.116032	0.0706199	0.0444136	0.0673362	0.0566399	0.0358121	0.152489	0.0804558	0.169705	0.0572555	0.1031	0.0359724	0.0810559	0.0751099
502	AT1G06960	1.82815	0.946404	1.46615	1.53542	0.729102	-0.263349	1.70901	1.54822	1.27806	1.07399	1.76618	0.569891	1.85	1.44124	1.96942	1.3148	0.0985892	0.230081	0.0654612	0.169512	0.253293	1.11638	0.0813008	0.0290708	0.290495	0.243895	0.387628	0.0761895	0.124975	0.129314	0.209388	0.0810565
503	AT1G06980	0.256347	0.510222	0.0338226	-0.363601	-0.41038	-0.037039	0.166782	0.417807	0.767441	0.793272	-0.0913908	0.364776	-0.370839	-0.86066	0.0753166	-0.927347	0.0344475	0.0680033	0.0965328	0.398279	0.169949	0.616278	0.337009	0.23246	0.236757	0.713789	0.184185	0.438009	0.258783	0.327897	0.180086	0.556586
504	AT1G07000	2.68792	2.28802	2.74303	2.85014	2.51249	2.82266	2.93246	2.82488	2.31064	2.6502	2.61189	2.75303	2.7449	2.64915	2.10831	2.07639	0.0850159	0.189203	0.0747006	0.109993	0.126028	0.159599	0.0912017	0.138795	0.179344	0.215594	0.124954	0.107553	0.0822945	0.0303018	0.0968138	0.184376
505	AT1G07010	-0.764022	0.195487	-0.635204	0.750552	0.445846	1.4496	-0.789833	-0.209635	-0.647372	-0.455506	-0.395842	0.965365	-2.64087	1.09958	1.49256	1.3148	0.288655	0.652051	0.412494	0.0832144	0.123724	1.14449	0.365764	0.398435	0.238296	0.305591	0.430588	1.49673	1.23854	0.195179	0.734136	0.276214
506	AT1G07020	2.6086	2.58366	2.80222	2.56416	2.20903	2.56891	2.80073	2.71081	2.56217	2.63278	2.93184	2.88035	2.54668	2.55551	2.19591	2.11236	0.0652678	0.0180394	0.0840127	0.0459988	0.177646	0.00737869	0.081489	0.0831132	0.084442	0.209401	0.153999	0.0822507	0.0301838	0.0654613	0.290586	0.150443
507	AT1G07030	3.97756	3.68957	3.87086	4.01623	3.94866	3.55727	3.68543	3.74078	3.40773	3.79689	3.56968	3.91953	3.54215	4.21039	3.3605	3.77032	0.0636864	0.127842	0.106372	0.244708	0.0231217	0.127919	0.0241447	0.181151	0.065244	0.0302958	0.104088	0.00912079	0.153442	0.14174	0.175946	0.0621774
508	AT1G07040	2.97702	3.83979	2.75773	3.49974	3.47648	3.92574	3.11708	3.68143	2.80412	3.52029	2.97718	3.57072	3.82367	3.85357	3.97166	3.60055	0.138943	0.283304	0.208859	0.139093	0.106508	0.104444	0.068482	0.0806591	0.188117	0.291496	0.432174	0.120615	0.0918529	0.112431	0.313278	0.132325
509	AT1G07050	0.379077	-1.03167	-0.176078	0.750552	-0.689343	1.57785	1.15834	0.0454399	0.323624	-0.0522266	0.752251	-0.395842	-1.95019	0.4322	-0.671174	1.58583	0.134563	0.851534	0.14473	0.198808	0.257155	0.540983	0.236814	0.44531	0.25736	0.677698	0.768561	0.466779	0.850376	0.274738	1.70051	0.327154
510	AT1G07070	4.02409	3.48101	3.56165	3.16461	3.49099	2.76905	3.54299	3.33992	3.82784	3.52029	3.73463	3.32909	3.20994	2.96951	3.10519	3.67266	0.0944589	0.0443316	0.227766	0.0729209	0.0840286	0.394918	0.0599991	0.174607	0.208985	0.0631253	0.262676	0.0104254	0.0658751	0.123309	0.242467	0.149767
511	AT1G07080	4.36243	4.4242	4.15736	4.09222	4.31771	3.95987	4.58969	4.5449	4.25438	4.02108	4.2864	4.7007	4.49304	3.94205	4.21598	4.38254	0.0419871	0.0129267	0.0339176	0.162115	0.0339606	0.376483	0.0876988	0.126832	0.0279551	0.0852021	0.131112	0.418188	0.141159	0.0139825	0.0610627	0.109266
512	AT1G07090	2.01663	1.92778	2.65447	1.7279	1.57124	1.37289	2.12489	1.98242	1.96892	1.53542	2.01949	2.83961	1.8189	0.945813	1.38199	2.00435	0.300855	0.192937	0.17633	0.311692	0.1358	0.653794	0.428539	0.0538884	0.26523	0.133093	0.133261	0.316987	0.22365	0.158296	0.293437	0.0858237
513	AT1G07110	3.73376	3.87975	3.5938	4.11448	4.06047	4.40805	3.7418	3.81342	3.84563	3.88502	3.70754	4.12552	3.85224	3.94988	4.03266	4.36356	0.10187	0.153418	0.211522	0.0926045	0.100684	0.294334	0.026729	0.10458	0.220494	0.15651	0.0669149	0.451465	0.08708	0.100827	0.0843501	0.0834424
514	AT1G07119	-0.164464	-0.839375	-0.930761	-1.38639	-0.961949	-0.037039	0.0343343	-0.121079	0.64419	-0.985867	0.421553	-0.395842	0.615563	-1.33111	-0.671174	-1.59809	0.360539	0.187873	0.322777	0.307337	0.399277	0.229296	0.700769	0.118511	0.439848	0.55933	0.499618	0.406677	0.14504	0.45639	0.102608	0.473472
515	AT1G07128	0.256347	0.478026	1.19716	-0.363601	-0.0363859	0.933139	1.08402	0.963796	-0.356448	-0.306584	1.02472	0.900105	1.21966	1.19615	1.05943	1.19615	0.128547	0.201168	0.328853	0.281569	0.143666	0.212332	0.324934	0.105082	0.258942	0.735969	0.353797	0.27226	0.170151	0.360495	0.0977961	0.481527
516	AT1G07130	1.29853	0.478026	0.735827	0.24983	0.641204	0.827355	1.17728	0.826445	0.323624	1.21631	0.752251	2.02725	1.71095	0.582939	0.853657	0.751191	0.301159	0.143958	0.0829363	0.37986	0.0418013	0.00619525	0.242978	0.172764	0.20406	0.0991922	0.234325	0.129963	0.369346	0.256324	0.0178354	0.444693
517	AT1G07135	-1.35148	0.318702	-1.12073	1.26826	0.670433	2.93217	-0.681082	-0.780886	0.488789	-0.985867	-0.635204	0.661535	0.272673	2.86274	1.56897	2.51425	0.541357	0.198583	0.550779	0.363665	0.232569	1.50844	0.832155	0.600301	0.692632	0.124968	0.742443	0.761795	0.602585	0.979861	0.557327	0.702498
518	AT1G07140	6.46261	6.29308	6.24532	6.33021	6.49019	6.29882	6.40693	6.4045	6.29597	6.4417	6.35987	6.88088	6.40868	6.50202	6.53158	6.38797	0.0535856	0.0381877	0.0701569	0.0675314	0.0414323	0.0218919	0.0162252	0.0803865	0.0627515	0.0614393	0.0050775	0.238188	0.059798	0.0394214	0.0927375	0.0420618
519	AT1G07150	0.486914	-0.139504	0.672679	0.945223	0.641204	-0.504415	0.166782	-0.306584	-3.84076	-0.306584	0.665741	0.263304	-0.54119	0.582939	1.34666	-0.684225	0.291815	0.0586809	0.0969814	0.27013	0.182284	0.0704068	0.412405	0.235685	1.18395	0.184543	0.246604	0.387273	0.215168	0.203185	0.293817	0.351774
520	AT1G07160	-2.45126	-1.03167	-3.50874	-1.72515	-1.59809	-1.1053	-1.59963	-2.37446	-3.84076	-1.23568	-1.27975	-2.59796	-1.20449	0.582939	-0.839375	-4.71152	0.828467	1.07711	0.934257	0.32328	0.40517	0.0299375	0.574571	0.539021	1.26816	0.0918623	0.343305	0.284935	0.666148	0.510255	0.366463	0.776718
521	AT1G07170	1.75035	2.15803	1.94538	1.69256	2.06372	1.64841	2.04099	2.35949	2.02308	2.06151	2.49221	2.39719	2.56615	2.16684	2.30802	1.96901	0.138724	0.0950386	0.121046	0.338843	0.0974811	0.427524	0.0278105	0.111483	0.277748	0.0417085	0.32334	0.217156	0.0874583	0.0317	0.136553	0.14954
522	AT1G07175	0.585961	0.770998	-0.051833	1.44989	1.06367	-0.037039	-1.59963	-0.268639	-2.08357	0.253935	-0.395842	-0.23499	1.01121	0.659614	-0.671174	-0.316946	0.259073	0.506704	0.341577	0.442867	0.130995	0.0238405	0.482178	0.34134	0.66504	0.195852	0.361177	0.652445	0.468741	0.135231	0.434937	0.111691
523	AT1G07180	-2.45126	-1.8754	-2.20146	-2.89345	-1.59809	0.139232	-2.07359	-1.02173	-0.356448	-1.51341	-1.499	0.0158375	-1.95019	1.67731	1.80943	-1.23331	0.641744	0.317203	0.574209	0.186659	0.583271	0.592328	1.45854	0.0527671	0.477091	0.548805	0.390801	1.02196	0.855913	0.968663	1.79776	0.529615
524	AT1G07200	3.29995	3.57926	3.63554	3.99739	3.44114	3.97404	2.98814	3.31239	3.25705	3.09119	3.62438	3.00733	3.51	3.34751	3.92296	3.79214	0.138573	0.181795	0.018707	0.0795371	0.100146	0.207579	0.143373	0.0868584	0.178649	0.135608	0.100525	0.314279	0.144305	0.136531	0.158347	0.046376
525	AT1G07210	4.69608	4.1914	4.17997	4.11448	4.15556	4.06252	4.20336	4.46409	4.19465	4.36272	4.17642	4.44178	4.31194	4.23325	4.2888	4.23976	0.146186	0.0546721	0.0686139	0.0486707	0.0440126	0.0662278	0.0559602	0.150851	0.0844105	0.0673547	0.0580988	0.135085	0.0129753	0.0602839	0.080672	0.0569664
526	AT1G07220	2.40315	2.53286	1.73826	2.78514	2.61891	2.88263	2.19111	2.19767	2.63878	2.57181	2.38719	2.49525	2.7449	2.35562	2.72867	2.78319	0.130042	0.289104	0.247095	0.208381	0.00504248	0.456604	0.157278	0.148627	0.0594849	0.0658686	0.0777897	0.0213388	0.0912563	0.0433507	0.106904	0.0836269
527	AT1G07230	3.26854	3.86299	3.823	3.61941	3.55186	3.6556	3.2981	3.49385	3.30125	3.21383	3.06633	3.27815	3.28085	2.90576	3.01633	3.51286	0.140756	0.270935	0.188487	0.0842415	0.164596	0.126091	0.0507251	0.191754	0.117507	0.242503	0.199375	0.00533676	0.123256	0.0614259	0.208649	0.101744
528	AT1G07240	3.2273	3.47717	3.36138	3.28285	3.49099	3.45252	3.6875	3.50868	3.01236	3.32301	3.26032	3.07394	3.1668	2.82266	3.34043	3.35767	0.0955209	0.0454179	0.010466	0.0830359	0.0949502	0.0955498	0.200458	0.109116	0.0758157	0.139796	0.0547359	0.0279536	0.0357833	0.0634782	0.0489462	0.0217034
529	AT1G07250	3.85945	3.59896	3.85772	3.42524	3.62368	3.37917	3.84067	4.00541	3.60182	3.7215	3.76589	4.21591	4.0788	3.78576	4.04707	3.4117	0.11181	0.139884	0.0634358	0.0506973	0.139682	0.1983	0.0935887	0.192668	0.0533659	0.106739	0.0988138	0.0451059	0.0581576	0.067204	0.228642	0.091626
530	AT1G07260	2.75749	2.20741	2.51425	2.05534	2.28418	1.76595	2.65887	2.1177	1.59413	2.27296	2.30505	2.77479	2.21871	2.07819	2.34225	2.14513	0.194448	0.152422	0.068798	0.113543	0.057731	0.474099	0.188149	0.0932108	0.18259	0.100254	0.0800775	0.219713	0.0920626	0.218237	0.114018	0.0760689
531	AT1G07270	-1.79329	-0.139504	-1.12073	-0.363601	-0.184596	-0.037039	-1.09418	-1.12073	-0.985014	-0.790891	-2.104	0.0158375	0.0440951	-4.16375	-0.839375	-1.59809	0.484625	0.230934	0.268503	0.11474	0.232194	0.401168	0.22326	0.38781	0.256135	0.557548	0.565693	0.102118	0.201128	1.27728	0.449877	0.454293
532	AT1G07280	1.45751	2.19753	1.73826	2.56416	1.82343	3.13548	2.2551	1.44124	1.96892	1.21631	1.95877	2.62606	1.52892	2.12127	2.43749	3.14877	0.366568	0.142053	0.133707	0.241396	0.235407	0.244917	0.057598	0.159891	0.160839	0.24117	0.256563	0.726953	0.132974	0.283146	0.112329	0.20744
533	AT1G07290	1.45751	1.63728	0.735827	1.7279	1.6122	1.51538	1.2221	0.766446	1.52091	1.35874	0.544668	1.6589	1.60451	1.67731	0.166782	1.7765	0.134093	0.327252	0.209937	0.114336	0.0632209	0.546912	0.271775	0.246904	0.07591	0.210282	0.298809	0.202409	0.122049	0.147277	0.418407	0.0761206
534	AT1G07300	0.379077	-0.08472	-1.12073	0.0377199	0.445846	0.31078	0.217606	0.166317	1.44012	-0.605058	0.0753166	0.467021	0.953665	-0.86066	-1.2493	-0.316946	0.109605	0.270466	0.309338	0.131661	0.200129	0.264483	0.278525	0.137101	0.400493	0.260918	0.107601	0.340478	0.476585	0.256839	0.524042	0.108845
535	AT1G07310	3.81747	4.06434	3.94371	3.81335	4.0435	3.89172	3.67005	3.74078	3.36581	3.77258	3.97746	3.34121	3.95234	3.75787	3.60153	3.83653	0.0935053	0.193248	0.0012213	0.181381	0.133413	0.114886	0.0525553	0.173599	0.122105	0.175286	0.197401	0.0508074	0.0781382	0.037813	0.127867	0.0676839
536	AT1G07320	3.24324	3.2485	4.10097	3.94273	3.45519	4.23591	4.75178	4.23256	3.98159	2.98999	4.20841	4.77562	3.38398	3.97305	3.85466	4.37282	0.184175	0.429716	0.132545	0.201108	0.0788586	0.256098	0.101192	0.156661	0.33319	0.435932	0.346606	0.849129	0.114068	0.35528	0.370778	0.121757
537	AT1G07350	4.10092	3.76861	4.31052	4.07008	3.7937	3.36036	3.83527	4.19415	3.78293	3.61809	3.76055	4.77562	3.60701	4.12046	3.68565	3.89973	0.0875644	0.224948	0.177214	0.254423	0.10809	0.248324	0.306261	0.257687	0.14738	0.202686	0.245815	0.535071	0.132586	0.141532	0.0618895	0.128676
538	AT1G07360	3.91113	4.26542	4.10097	4.14062	4.11908	3.82294	3.78723	3.77546	3.90518	4.08558	3.9187	3.54592	3.91902	4.13417	3.83607	4.15769	0.151673	0.133717	0.137097	0.0573123	0.0660492	0.00964406	0.0562938	0.137842	0.0962386	0.0865284	0.10957	0.150728	0.0570578	0.0389578	0.0817636	0.149785
539	AT1G07370	3.47038	3.1373	3.72353	3.41344	3.2711	3.06803	3.3494	3.08262	3.40773	3.67598	3.27838	4.01292	3.56993	3.15979	2.83105	3.12946	0.0411885	0.164935	0.2631	0.29497	0.052711	0.047449	0.0554041	0.177505	0.184713	0.121078	0.0937136	0.30087	0.23129	0.0772911	0.163549	0.0888559
540	AT1G07380	2.66297	3.45734	3.29828	3.32802	3.40759	3.37917	3.01972	3.17561	3.03487	3.53007	3.09277	2.60625	3.26854	3.22666	3.34043	2.82116	0.275577	0.207843	0.0848153	0.120229	0.0570538	0.238559	0.0572883	0.107298	0.0954218	0.124314	0.0358501	0.308169	0.0298451	0.118895	0.179721	0.218694
541	AT1G07390	0.134741	-0.252067	0.898116	-0.209635	-0.293059	0.31078	-0.980174	-0.306584	-0.985014	-0.790891	-0.0913908	-0.988767	-0.73864	0.0693262	0.166782	-1.23331	0.198663	0.281401	0.502835	0.0499073	0.280803	0.484098	0.241406	0.0809623	0.749575	0.283058	0.278026	0.0633555	0.170889	0.0690909	0.649391	0.227372
542	AT1G07400	-1.79329	-1.8754	0.0338226	-0.363601	-2.16365	0.31078	-2.81722	-2.03836	-0.647372	-1.23568	-3.2099	-0.395842	-0.73864	-1.65299	-0.391444	-0.160966	0.361366	0.422983	0.44749	1.10749	0.459812	1.34262	0.584037	0.432232	0.146682	0.763704	0.983318	1.68488	0.242789	0.407647	0.36276	0.919446
543	AT1G07410	2.219	1.62002	2.06372	0.945223	1.64361	0.827355	1.63659	1.91098	1.59413	1.89528	2.06188	1.70634	2.13678	2.35562	1.49256	1.3148	0.184139	0.218143	0.166314	0.260741	0.122909	0.30932	0.186645	0.155185	0.0303133	0.134668	0.110128	0.269659	0.096127	0.188488	0.146241	0.165064
544	AT1G07420	4.49513	3.85017	4.23242	3.9228	3.89172	3.50664	4.30286	4.19719	4.08322	4.13074	4.04222	4.20779	4.38464	3.98551	3.95307	3.84842	0.196652	0.161845	0.0156779	0.0388584	0.0501541	0.117466	0.265083	0.0636514	0.0761529	0.215705	0.0403302	0.0575014	0.181976	0.0776452	0.116903	0.0732395
545	AT1G07430	-1.79329	0.81881	-2.72513	-0.363601	-0.689343	1.20559	-3.35773	-1.88053	-0.647372	0.659614	-4.13002	-1.57341	-1.95019	0.782688	1.60174	-0.0194839	0.679622	1.68764	0.283882	0.612694	0.756822	2.98326	1.3562	0.868257	0.389325	0.737864	0.818453	0.227341	0.708079	0.214753	1.28984	0.287162
546	AT1G07440	-0.328421	-1.03167	-0.635204	1.07539	-0.789833	1.20559	1.20795	-0.209635	-0.647372	-0.790891	-0.0913908	1.03003	-1.50207	0.347877	-0.145358	1.49104	0.390634	0.570107	0.496074	0.78482	0.447411	0.0684385	0.143544	0.627978	0.645319	0.638195	0.368923	0.946044	0.536094	0.482208	0.368282	0.297147
547	AT1G07470	3.29995	3.14853	2.91996	3.10047	3.23847	3.5229	3.14222	3.05485	3.03487	3.26755	2.83058	3.38043	3.29219	2.89092	2.92843	3.21602	0.0465434	0.0532701	0.147709	0.0574183	0.149019	0.137196	0.112003	0.144987	0.04553	0.103926	0.181	0.301533	0.216782	0.0363798	0.0842673	0.0221045
548	AT1G07480	3.08664	2.83298	3.04983	3.01633	2.95074	3.17739	2.71495	3.00271	2.73749	2.57181	3.09277	2.85936	3.31662	3.11021	2.57018	3.00775	0.11205	0.14933	0.13758	0.0694999	0.0656955	0.212432	0.0966662	0.108782	0.0187582	0.159386	0.295483	0.326858	0.119876	0.132404	0.118403	0.0881995
549	AT1G07500	-1.02997	-0.599556	-1.12073	-1.38639	-1.16589	-0.263349	-1.32684	-1.5492	0.134127	-0.985867	-2.104	0.569891	-1.20449	1.44124	1.00729	-0.0194839	0.452048	0.449994	0.589504	0.994885	0.732449	1.05556	1.06374	0.287809	0.887179	1.16444	0.530722	0.715973	0.634403	0.531667	1.5736	0.559175
550	AT1G07510	4.23181	4.16464	4.25724	4.19498	4.25363	3.75754	3.75205	4.16083	4.41457	4.08558	3.89297	4.18451	4.23633	4.35921	4.10155	3.79214	0.039072	0.0622417	0.0807176	0.161819	0.168396	0.182685	0.0991941	0.0758342	0.246467	0.110215	0.129015	0.0593129	0.0496881	0.0380252	0.04155	0.154505
551	AT1G07520	2.75749	3.15473	2.71339	2.89519	2.98447	3.17739	2.77815	2.73666	2.60062	3.15834	3.04503	3.00733	3.46839	4.18663	3.14865	3.26077	0.12391	0.0546646	0.124187	0.10014	0.0510899	0.0423084	0.0317942	0.172552	0.194219	0.0999757	0.170169	0.16108	0.234974	0.133881	0.14338	0.139862
552	AT1G07530	3.50465	4.12126	3.34252	3.9301	4.08558	4.23591	3.65878	3.7903	3.89087	3.81724	3.92389	3.36845	4.31194	4.62254	4.52348	4.01995	0.129288	0.152274	0.199405	0.0974475	0.0435325	0.0236394	0.063606	0.0694573	0.0799225	0.197952	0.172902	0.196227	0.0806431	0.0329574	0.280931	0.0231606
553	AT1G07550	-1.02997	-0.839375	0.1917	-0.849046	-1.59809	-1.54536	-0.348054	-3.3474	-3.84076	-3.298	-1.09418	-4.2572	-1.95019	-5.04639	-4.97894	-1.23331	0.533575	0.33328	0.135202	1.34003	0.213106	0.784732	1.27945	1.31964	0.507859	0.52363	0.320761	1.69757	0.935843	0.5972	1.56202	0.444107
554	AT1G07560	2.31355	1.67024	2.53052	1.90341	1.91629	0.31078	2.53806	1.88966	1.44012	1.35874	1.60451	1.61815	1.36389	-0.037039	-0.520306	1.73358	0.225279	0.416412	0.0849981	0.59838	0.17528	0.703178	0.517653	0.343539	0.191689	0.118771	0.308759	0.328794	0.159951	0.0177448	0.833404	0.13702
555	AT1G07570	0.944834	0.81881	1.19716	1.01121	1.39044	1.29431	1.04427	1.27764	1.27806	1.31031	1.89179	0.661535	1.67714	2.1019	1.52935	0.253935	0.203283	0.0307199	0.201554	0.100806	0.172838	0.112798	0.130654	0.198487	0.189011	0.0329719	0.584923	0.391545	0.123608	0.271779	0.230639	0.306122
556	AT1G07590	6.27452	7.1133	7.2774	5.99387	6.69019	6.74303	7.81107	7.65436	6.97039	6.65647	7.97455	5.85536	7.09901	6.80824	6.51098	6.3741	0.188367	0.195758	0.322188	0.29832	0.0574372	0.166394	0.225284	0.114557	0.0443256	0.181629	0.353948	0.405907	0.178328	0.111906	0.20931	0.261613
557	AT1G07610	7.15286	7.37891	7.71521	6.6997	7.15393	6.824	8.26991	7.78647	7.53376	7.4726	8.06853	7.1162	8.01716	7.50409	7.73281	7.07129	0.0801886	0.112636	0.254342	0.178006	0.0233869	0.439436	0.197222	0.0939012	0.0442645	0.0844537	0.175616	0.397253	0.178687	0.106599	0.131706	0.0545072
558	AT1G07615	2.04825	2.12246	1.78959	2.73138	2.18809	1.4496	1.53083	1.94669	2.43876	1.7708	1.66101	1.92664	2.08416	2.25285	2.15524	1.7765	0.155544	0.0475473	0.157379	0.284692	0.0404914	0.168339	0.370981	0.0807413	0.102649	0.127464	0.0919599	0.180267	0.0328224	0.0662091	0.141826	0.0705108
559	AT1G07620	-2.45126	-0.599556	-0.051833	-0.209635	0.314604	0.933139	0.593521	0.668283	0.64419	0.433663	-0.0913908	-0.23499	0.695052	0.504116	0.551862	0.362032	0.743257	0.471123	0.598257	0.527387	0.248916	0.353432	0.468462	0.432678	0.431421	0.493302	0.141905	0.227532	0.250086	0.158496	0.53814	0.287022
560	AT1G07630	3.73376	3.69282	3.5938	3.63745	3.84544	3.57425	3.89985	3.85791	3.70235	3.74014	3.65208	3.80914	3.91365	4.12792	3.75264	3.77032	0.0280315	0.0696802	0.0707154	0.060285	0.063971	0.0497287	0.111143	0.256571	0.0656232	0.188413	0.211157	0.0579772	0.190657	0.0893461	0.1118	0.0792434
561	AT1G07640	2.95718	2.50644	3.36138	2.52195	2.80867	3.06803	2.72511	2.4012	2.56217	2.80954	2.74854	3.12674	2.16765	2.73036	2.34225	3.00775	0.0420807	0.113835	0.241846	0.136203	0.119658	0.306402	0.0572929	0.127766	0.0949816	0.149936	0.0897518	0.189444	0.196938	0.109595	0.163132	0.0698362
562	AT1G07650	2.11696	2.76	2.62977	3.05778	2.53338	2.97903	3.04114	2.96702	2.02308	2.9361	2.49221	1.27764	2.56615	2.63335	2.55198	2.6471	0.178159	0.0661554	0.105995	0.168636	0.0967093	0.141098	0.183512	0.0448031	0.232742	0.219431	0.153881	0.685402	0.112976	0.215954	0.19948	0.179224
563	AT1G07660	3.03578	2.22977	2.28321	2.39366	2.41126	2.2835	3.33593	2.78444	2.67318	2.3196	3.0739	2.98847	2.50461	2.483	2.2834	1.67731	0.221515	0.0868807	0.025932	0.0519838	0.0560279	0.382375	0.106423	0.064934	0.0296353	0.169025	0.195719	0.412667	0.0766997	0.1155	0.0963116	0.30868
564	AT1G07670	6.10852	5.73734	6.13893	6.06403	5.91049	5.55849	5.43211	5.41904	5.74561	5.82274	5.48777	5.22056	5.776	5.54203	5.57844	5.72928	0.123025	0.103586	0.121135	0.138898	0.0864191	0.0139705	0.0533345	0.159405	0.120823	0.0557348	0.107751	0.366708	0.0588269	0.121114	0.122834	0.0877209
565	AT1G07700	1.16787	2.41985	1.38914	1.90341	2.35562	2.39942	2.01534	2.23516	2.12036	1.4384	1.20822	1.95925	1.11607	2.25285	2.2834	1.73358	0.36533	0.261053	0.229655	0.209694	0.151749	0.324536	0.0356094	0.234431	0.172934	0.0905137	0.401141	0.393545	0.208671	0.105734	0.339408	0.175959
566	AT1G07705	3.45519	3.20397	3.03889	3.15359	3.07581	3.08862	3.13734	3.28261	3.40773	3.5093	2.87743	2.98847	3.09978	3.1229	3.10519	3.08809	0.137339	0.190892	0.0949002	0.083634	0.0120959	0.0361425	0.0941216	0.150516	0.100092	0.163734	0.0901741	0.32371	0.114523	0.064936	0.062473	0.160147
567	AT1G07710	1.50967	0.00807417	-0.930761	-0.363601	-2.16365	0.139232	-0.304192	-2.19012	-0.102285	-0.985867	-0.0115151	-1.98284	-0.370839	-2.03836	0.166782	-0.160966	0.605536	0.126521	0.342875	0.250449	0.63676	0.111976	0.355582	0.766406	1.21967	0.238133	0.912689	0.0226259	0.362841	0.553398	0.267154	0.569303
568	AT1G07720	-1.79329	1.45167	0.616466	1.49538	0.891346	2.32441	2.08471	1.66315	0.995014	1.57285	0.282463	1.85883	1.16819	1.19615	2.3639	1.96901	0.994985	0.60784	0.223444	0.191523	0.409797	0.338275	0.421649	0.170634	0.372941	0.571578	0.347768	1.03638	0.234208	0.125278	0.920019	0.190794
569	AT1G07728	2.08199	2.31991	2.03826	1.90341	2.28418	2.47081	1.89322	1.89997	1.91388	2.34094	2.20757	1.95925	1.78412	2.25285	2.08369	2.07639	0.127462	0.226375	0.0572013	0.208392	0.232479	0.191599	0.0255557	0.0413453	0.0592553	0.131234	0.392587	0.027824	0.298429	0.140897	0.291545	0.131423
570	AT1G07740	0.379077	0.195487	-2.72513	0.431817	0.351731	0.585086	-0.267736	-0.164464	-0.985014	0.351731	-0.279648	-0.23499	-0.209635	-0.86066	-0.391444	0.751191	0.581761	0.614323	0.957983	0.0756531	0.157561	0.927341	0.245064	0.482296	0.369199	0.203026	0.128759	0.326251	0.0533004	0.369829	0.545077	0.217269
571	AT1G07745	0.486914	0.593521	-0.176078	0.146881	0.445846	-0.504415	-0.479795	0.466792	1.09625	-0.182037	0.544668	0.263304	0.541415	-0.687946	-0.839375	-0.316946	0.31504	0.229339	0.4083	0.0628711	0.504237	0.38259	0.326069	0.187035	0.343135	0.0278832	0.448602	0.0216154	0.201503	0.317126	0.537444	0.423211
572	AT1G07750	5.4477	5.12035	5.44022	5.33998	5.40603	5.11209	6.04006	5.71161	5.56256	5.47449	6.02307	5.57503	6.18121	5.64232	5.68675	5.07347	0.184738	0.170954	0.230887	0.180273	0.0832995	0.440892	0.208757	0.107777	0.084458	0.093742	0.43041	0.105975	0.160724	0.074561	0.0749493	0.0812935
573	AT1G07770	6.45292	6.09296	6.37587	6.1529	6.10445	5.92816	6.58718	6.62731	6.71793	6.29059	6.3928	5.89439	6.30498	6.07745	5.96695	6.08459	0.0824001	0.131772	0.107861	0.0535631	0.102388	0.243266	0.074207	0.0482781	0.180214	0.0939659	0.115555	0.073778	0.102681	0.0355051	0.120648	0.172563
574	AT1G07780	2.40315	1.87424	2.75773	2.36798	1.62889	0.139232	2.95279	2.67902	2.73749	2.63278	2.84232	3.14392	2.94284	2.483	2.2834	1.5362	0.300109	0.269203	0.402115	0.330774	0.0964428	1.50416	0.0380007	0.206687	0.0848873	0.208072	0.314652	0.540101	0.0713662	0.0641167	0.221911	0.057693
575	AT1G07790	4.38497	3.94539	4.05662	3.60182	3.74276	3.37917	4.10022	3.72926	4.16117	3.96333	3.99838	3.72159	3.97048	3.87432	3.32929	3.75942	0.171451	0.029034	0.255808	0.0421266	0.0698029	0.137042	0.129912	0.038778	0.158328	0.201836	0.0558521	0.108088	0.0806948	0.124002	0.271655	0.068662
576	AT1G07795	-0.164464	-0.839375	0.798564	-2.89345	-1.05101	-2.25856	1.10901	0.873308	0.995014	0.0515973	0.282463	1.48868	0.272673	0.839746	-1.2493	-2.89858	0.397369	0.426155	0.622363	0.74087	0.351511	1.5151	0.291248	0.466099	0.356099	0.183437	0.295047	0.264056	0.427412	0.181069	0.386425	0.737043
577	AT1G07810	5.17502	5.20134	4.78464	5.22426	5.18446	4.82209	4.70939	4.85834	4.87905	5.12118	4.7927	4.5656	5.0379	4.97649	5.30507	5.04692	0.00113852	0.131244	0.0697642	0.0978824	0.0698543	0.0478167	0.0725112	0.0364754	0.208237	0.0695847	0.0532057	0.282589	0.0327747	0.120219	0.117556	0.0791442
578	AT1G07820	5.05806	4.78032	4.73133	4.4849	4.56193	4.36168	4.91546	4.89753	4.93646	4.87652	4.89867	4.72771	4.85584	4.55435	4.34098	4.57517	0.0654227	0.062371	0.0385154	0.0563121	0.0687163	0.229592	0.0356356	0.0342216	0.0957674	0.0581285	0.102877	0.0267495	0.0826293	0.0954502	0.135561	0.110294
579	AT1G07830	3.79642	3.29242	3.46368	2.73138	3.04829	2.97903	3.42921	3.60919	3.86233	3.31189	3.3145	3.72159	3.33973	3.07169	3.01633	2.99094	0.204264	0.131477	0.0550309	0.143424	0.0806006	0.315215	0.0733493	0.0808814	0.189237	0.0281271	0.0741073	0.48687	0.0845437	0.0685876	0.156101	0.148448
580	AT1G07840	2.8465	2.80036	2.51425	3.11322	3.08972	2.90955	2.76673	2.59099	2.8968	3.03781	2.97718	2.93557	2.28549	2.55551	3.0042	2.17483	0.0637466	0.129146	0.109273	0.28718	0.0505599	0.0545973	0.0567039	0.0603996	0.0521534	0.211754	0.237101	0.006865	0.266835	0.0964757	0.177029	0.231717
581	AT1G07870	2.25076	2.97325	2.88529	2.78514	3.06287	3.27838	3.38424	2.81084	3.0854	3.03781	3.11231	2.95279	3.02413	3.64421	3.20968	2.99094	0.329681	0.133434	0.169027	0.0268733	0.0754188	0.489163	0.129205	0.0861645	0.0723386	0.107454	0.164662	0.0885309	0.185254	0.100638	0.180516	0.144658
582	AT1G07880	-1.35148	-0.780886	-1.57341	-0.363601	-1.31728	-1.1053	-0.424399	-0.780886	0.134127	-0.0522266	-0.516724	0.0158375	-0.370839	-4.16375	-1.499	-0.927347	0.100121	0.401656	0.691569	0.866316	0.374744	0.972522	0.561206	0.334191	0.347674	0.402201	0.90473	1.02196	0.387516	0.835598	0.595363	0.185791
583	AT1G07890	8.22852	7.85698	7.97455	7.72036	7.78647	7.70287	8.04045	8.04045	8.03142	8.02512	7.91816	8.75361	7.97455	8.03142	7.57682	7.90235	0.123166	0.0522571	0.0945831	0.0263935	0.100003	0.140562	0.0905594	0.0295621	0.0424827	0.123125	0.123035	0.553826	0.0584857	0.124431	0.213708	0.0269652
584	AT1G07910	2.93807	2.79351	3.17854	3.07282	3.12338	3.06803	2.51419	2.56722	3.03487	3.28657	2.67812	2.64703	2.62167	3.11021	2.92843	3.05415	0.113456	0.253388	0.105502	0.0440054	0.118639	0.193778	0.165199	0.12804	0.192093	0.249982	0.162012	0.0545537	0.0280686	0.04697	0.096378	0.108621
585	AT1G07920	7.13639	6.93044	6.8489	7.59688	7.20262	6.79658	6.68838	6.69258	6.98697	6.56288	6.82672	6.30182	6.4804	6.6997	6.62972	6.81972	0.091479	0.0365951	0.11734	0.228462	0.04876	0.170208	0.0802501	0.0911477	0.221563	0.223473	0.0745747	0.165897	0.127389	0.0628719	0.0986402	0.0815969
586	AT1G07930	7.36593	7.34962	7.28666	8.15745	7.79848	7.4	7.28666	7.33699	7.53857	7.46266	7.4726	7.21391	7.27535	7.55408	7.42381	7.38801	0.0313702	0.104863	0.178475	0.347252	0.046935	0.0821178	0.0408438	0.0439381	0.110973	0.124201	0.0447103	0.124378	0.123447	0.0156251	0.098577	0.0741868
587	AT1G07940	7.62114	7.18884	8.24098	7.91071	7.61494	7.72036	7.8454	7.85698	7.97455	7.86932	7.79205	7.55993	7.89262	8.53849	7.92493	7.75148	0.106525	0.0626066	0.325965	0.169501	0.0584386	0.162793	0.0518182	0.0262585	0.133557	0.0854013	0.131202	0.142735	0.111493	0.198664	0.206844	0.120887
588	AT1G07950	2.6086	2.6079	2.9485	2.34388	2.71081	2.39942	2.19845	2.19767	2.8968	2.55573	2.52366	2.64703	1.60451	2.25285	1.52935	2.51425	0.0134868	0.0472665	0.196506	0.126047	0.0437652	0.215001	0.0612813	0.0781465	0.364819	0.254789	0.200933	0.496798	0.166871	0.193346	0.389346	0.0595913
589	AT1G07960	4.2478	3.61809	3.86433	3.68212	3.90553	3.59232	3.87313	3.82618	3.92075	3.6836	3.74127	3.30458	3.73344	3.3063	3.52337	3.77032	0.190559	0.0420599	0.192036	0.00889306	0.131053	0.0352952	0.163123	0.0773778	0.118097	0.13891	0.0378039	0.137852	0.082575	0.200655	0.142052	0.0603599
590	AT1G07970	3.15907	2.54707	2.30579	2.61806	2.72867	2.90955	2.61891	2.6162	2.80412	2.4259	2.37155	2.15112	2.7449	2.58686	2.39872	2.36315	0.215116	0.044077	0.117991	0.220239	0.125102	0.114539	0.0717944	0.107328	0.153396	0.119794	0.0430229	0.212554	0.106631	0.070207	0.134257	0.16025
591	AT1G07980	2.11696	2.39512	1.67907	1.86839	1.8319	1.4496	1.94828	2.06188	2.12036	1.7708	2.28802	2.64703	2.26484	2.29497	1.60174	2.36315	0.101074	0.213414	0.125097	0.111317	0.108274	0.547054	0.0616513	0.0567589	0.066677	0.209485	0.160428	0.0914684	0.105219	0.141366	0.179195	0.27225
592	AT1G07985	1.23193	2.40159	0.672679	1.44989	2.51946	2.67465	0.930415	1.50136	1.35833	2.03234	1.63574	1.57659	1.74543	2.05551	2.38239	1.19615	0.218067	0.539463	0.387669	0.602373	0.162406	1.08939	0.155256	0.410664	0.341451	0.32145	0.343666	0.0714861	0.124392	0.209461	0.29053	0.119889
593	AT1G07990	4.02409	4.50364	4.06373	4.29596	4.49858	4.40805	4.09521	3.91583	3.87619	4.26518	4.16446	4.15769	4.29939	4.33892	4.32791	4.31232	0.106393	0.0990872	0.126442	0.0365434	0.102326	0.0421326	0.0744645	0.171378	0.0946725	0.0482214	0.0865958	0.191452	0.0859873	0.0375289	0.0860717	0.0285955
594	AT1G08000	1.41169	1.68676	0.992084	1.7976	1.23622	1.03003	2.05551	1.70901	1.78817	1.46895	1.63574	2.17883	1.85	1.40093	1.96942	1.67731	0.100109	0.132931	0.237828	0.0794983	0.154003	0.249534	0.200287	0.28925	0.0935413	0.258075	0.162067	0.107977	0.124732	0.130289	0.198787	0.0141995
595	AT1G08010	3.11336	2.36921	2.54612	2.19767	2.51249	2.8524	2.51419	2.28418	2.60062	2.86492	2.52366	2.54061	2.48612	2.336	2.10831	2.89224	0.156603	0.200031	0.0562782	0.132536	0.0403346	0.17447	0.0924216	0.215676	0.273685	0.186658	0.127878	0.118377	0.0990604	0.0273475	0.285527	0.0254174
596	AT1G08030	3.42882	3.07169	2.77336	3.43666	2.76673	2.64096	2.77815	2.78444	2.92718	2.78415	2.99847	2.79687	3.07379	2.50112	2.57018	2.86896	0.114493	0.090279	0.0538525	0.26253	0.0880686	0.122621	0.0584593	0.0564582	0.114555	0.0474934	0.0670762	0.00975041	0.147174	0.140265	0.204224	0.0383646
597	AT1G08040	2.97702	2.49907	2.84632	2.34388	2.68922	2.56891	2.56627	2.59099	2.73749	2.68487	2.85301	2.32023	2.67318	2.66773	2.7597	2.5917	0.161871	0.0403574	0.261685	0.118234	0.155516	0.00278475	0.13519	0.0273425	0.0528728	0.131718	0.0702218	0.22857	0.0636601	0.063269	0.168819	0.0859849
598	AT1G08050	2.45938	2.80814	2.35022	2.73138	2.48939	2.60625	2.73024	2.48248	3.05919	3.39162	2.93184	3.30458	2.85368	3.66076	3.23242	2.3907	0.17626	0.209103	0.119181	0.142308	0.0898172	0.00890205	0.205931	0.180749	0.0984144	0.337869	0.0889756	0.00780466	0.181574	0.0261129	0.242547	0.146048
599	AT1G08060	2.95718	3.31586	3.37864	3.28285	2.91831	2.79633	2.4601	2.51425	2.39418	3.02672	3.17225	2.39719	3.26854	2.73036	3.44575	2.80222	0.0441936	0.148056	0.208584	0.0615681	0.059428	0.0817456	0.211266	0.158602	0.366947	0.166582	0.035712	0.515275	0.0745063	0.250948	0.267081	0.0586765
600	AT1G08070	-1.35148	-0.518259	-2.20146	-1.72515	-1.05101	-0.263349	-3.35773	-1.22069	-3.84076	-1.51341	-0.635204	-1.98284	-1.95019	-0.86066	-0.391444	-0.927347	0.422277	0.152224	0.485785	0.557481	0.0833094	1.05556	1.12274	0.109288	1.13425	0.367075	0.176969	1.10145	0.554543	0.200957	0.574858	0.338041
601	AT1G08090	4.12792	5.66746	2.56409	4.80304	4.60356	5.26185	3.17544	3.87669	5.65398	7.87611	4.13851	5.50929	4.29939	6.52041	4.88694	5.9881	1.00155	1.00649	0.953457	0.332058	0.486001	1.03679	0.586176	0.163199	0.0824727	1.16646	0.939626	0.000199705	0.796713	0.518244	0.2395	0.321967
602	AT1G08100	-4.17943	-4.4181	-2.72513	-4.56867	-4.16375	-1.54536	-5.04639	-5.04639	-2.08357	-2.37446	-3.2099	-2.59796	-4.4181	0.258541	-4.97894	-2.09013	1.11028	0.151367	0.674914	0.198552	0.262308	0.843854	0.929788	0.929163	0.982345	0.776746	0.518232	0.583824	0.780364	1.44192	0.741498	0.794773
603	AT1G08110	4.12792	4.13195	4.33012	3.99	4.01411	4.39679	3.91969	4.35079	3.84563	3.99752	3.86397	4.04237	3.94449	3.91139	3.57425	4.00937	0.0987261	0.140256	0.0663663	0.028531	0.0366111	0.140355	0.0185493	0.133218	0.0778459	0.154565	0.0957185	0.0368075	0.0582121	0.118797	0.25719	0.0699777
604	AT1G08115	-1.02997	-0.599556	-0.788553	-4.56867	-4.16375	-0.783958	-2.19707	1.00321	2.21871	-4.84523	-0.395842	-1.57341	0.453304	-5.04639	-0.671174	-1.23331	0.691474	1.21995	1.1097	1.5528	0.54158	1.98848	1.1101	0.274709	1.40284	1.38852	0.586003	0.995459	0.628159	1.22749	0.128647	1.12889
605	AT1G08125	2.5373	2.21871	2.65447	2.39366	2.43485	1.97763	1.9312	2.30359	2.21871	2.63278	2.44508	1.70634	2.06188	2.14389	1.9465	2.44234	0.124808	0.023916	0.118437	0.104897	0.151251	0.0493308	0.22693	0.0791786	0.0992367	0.173019	0.157045	0.128269	0.103752	0.203164	0.234256	0.048342
606	AT1G08130	4.23181	4.14817	4.01444	4.23437	3.93415	3.97404	3.89985	3.8797	4.44436	4.24426	4.13294	4.19317	4.06651	4.0911	4.00541	3.91902	0.0685519	0.0947246	0.0552302	0.142533	0.0547242	0.00573455	0.0666106	0.101139	0.0275327	0.0881143	0.167548	0.0729328	0.0486861	0.0658286	0.0808538	0.109389
607	AT1G08160	3.39778	2.81358	2.84632	3.17669	3.14451	2.535	3.50114	3.19853	2.92718	2.49838	3.2195	3.60535	3.40742	3.44817	3.75264	3.42524	0.215107	0.162829	0.109012	0.142379	0.232841	0.481049	0.19833	0.129891	0.117574	0.156539	0.190819	0.148554	0.124227	0.0523061	0.154484	0.188351
608	AT1G08180	-1.02997	-0.252067	-0.393638	0.431817	0.0658798	-0.037039	-0.034223	-0.599556	-0.102285	-0.605058	-0.0115151	-0.110224	-0.209635	-1.65299	0.42	-0.483637	0.292984	0.838624	0.152226	0.359761	0.13875	0.473455	0.332163	0.253247	0.1189	0.10443	0.224512	0.165149	0.151193	0.576621	0.590491	0.182915
609	AT1G08190	5.74375	5.97813	5.7412	6.13224	6.0646	5.90561	5.88461	5.88725	5.85852	6.18204	5.73558	5.77961	6.08386	5.98635	6.25335	5.99195	0.106739	0.0822586	0.101325	0.0576818	0.0579585	0.103747	0.0795244	0.108164	0.0455565	0.0416018	0.0845844	0.227689	0.0201696	0.078593	0.14348	0.0991081
610	AT1G08200	6.5953	6.58533	6.44519	6.56122	6.66812	6.58331	6.58331	6.52722	6.72858	6.69719	6.45916	6.65975	6.62494	6.34231	6.36173	6.58331	0.0165014	0.0841862	0.0473388	0.0520436	0.0321674	0.059289	0.0206653	0.0510808	0.00678521	0.0260467	0.0656722	0.0764967	0.0951348	0.00212438	0.0637885	0.0210954
611	AT1G08210	2.66297	1.76361	2.35022	1.76287	1.7101	2.32441	2.43618	2.46797	2.02308	1.92283	2.20757	1.4384	1.67714	1.31945	1.91919	1.63299	0.267527	0.22606	0.0447086	0.165683	0.113722	0.263074	0.18328	0.0487874	0.172559	0.175861	0.184727	0.173796	0.1403	0.200709	0.215426	0.153624
612	AT1G08220	2.75749	2.49907	2.46488	2.22333	2.49584	2.47081	2.43618	2.48248	2.26619	2.63278	2.8057	2.91693	2.56615	2.53898	1.38199	2.46506	0.00882866	0.168143	0.177654	0.140052	0.16677	0.295921	0.0640218	0.0813869	0.0610333	0.109607	0.214897	0.0845354	0.0450846	0.0285205	0.398528	0.0734769
613	AT1G08230	1.29853	2.01852	0.1917	2.12812	2.15946	2.1691	1.15834	1.26179	1.66085	1.50136	1.1358	1.3379	1.01121	1.89782	1.8624	0.99155	0.155018	0.320216	0.401172	0.328666	0.105492	0.298762	0.0174605	0.132531	0.0554722	0.254528	0.50177	0.249078	0.315023	0.12673	0.236469	0.237981
614	AT1G08250	2.48583	1.92778	2.42935	1.99561	2.03852	1.87302	2.95846	2.91831	1.85068	2.36049	2.30505	2.69501	2.7623	3.0854	2.95563	2.03852	0.142137	0.198619	0.160642	0.0305405	0.127213	0.213521	0.188068	0.289849	0.173122	0.0992582	0.0866288	0.139516	0.0963867	0.0838691	0.240755	0.160974
615	AT1G08260	3.7846	3.76229	3.91989	3.75264	3.43296	3.27838	3.06812	3.20427	3.63653	4.17719	3.89297	2.85936	3.87756	3.38731	4.01623	3.7256	0.0965	0.0938462	0.1086	0.0406704	0.0691869	0.0880201	0.145678	0.200637	0.184337	0.180843	0.14775	0.706469	0.0760795	0.0988632	0.156173	0.101639
616	AT1G08270	-0.520306	-1.38639	-2.20146	-0.209635	-0.41038	-2.25856	-2.07359	-2.03836	-0.102285	-3.298	-0.279648	0.263304	-4.4181	-1.65299	-1.78296	-2.89858	0.840774	0.531653	0.406038	0.197847	0.456821	0.487255	0.335677	0.708055	0.347509	0.425592	0.637151	2.01445	1.40225	0.113965	0.222882	0.444388
617	AT1G08280	2.63598	2.24281	2.48403	2.56416	2.13678	2.24566	2.79743	2.69425	2.60062	2.44552	2.33942	2.32023	2.65384	2.35562	2.5045	2.27296	0.0632688	0.206566	0.124472	0.262633	0.0724762	0.138118	0.10048	0.207329	0.0768373	0.327009	0.136918	0.00756828	0.0562643	0.16061	0.135745	0.062006
618	AT1G08290	-0.764022	0.918421	-0.930761	0.146881	0.351731	1.20559	-1.32684	-0.479795	0.767441	1.4384	-1.78017	-0.110224	-0.73864	0.996314	1.69973	0.99155	0.574083	0.920766	0.711602	0.532201	0.265502	0.48966	0.320288	0.819549	0.241219	0.543932	0.649124	0.690963	0.302471	0.147815	0.476283	0.34454
619	AT1G08300	1.09532	-0.599556	0.482465	-0.849046	0.275987	-0.037039	-0.0495204	-0.306584	0.888504	-0.790891	0.214571	0.467021	0.164187	-0.037039	0.483105	-0.927347	0.343409	0.330408	0.245637	0.262009	0.136311	0.234675	0.0741421	0.211173	0.317453	0.263981	0.168405	0.186362	0.271783	0.171783	0.0970643	0.310267
620	AT1G08310	0.782688	0.00807417	0.417807	0.596067	0.582939	-0.263349	1.44124	1.52212	1.09625	1.26802	1.46351	1.21538	1.36389	0.582939	-0.520306	0.665741	0.276349	0.28947	0.187313	0.32214	0.218256	0.810576	0.233484	0.210188	0.202705	0.0637575	0.235103	0.325017	0.122483	0.318324	0.511912	0.24612
621	AT1G08315	2.15218	2.82502	2.74303	2.73138	2.72487	2.39942	2.63231	2.53898	2.52336	2.80954	2.65151	2.42215	2.71081	2.83626	2.74538	2.17483	0.137903	0.128301	0.259352	0.134529	0.0908807	0.266229	0.133847	0.0856863	0.114697	0.106819	0.152151	0.088249	0.0758763	0.0733091	0.125158	0.0947882
622	AT1G08320	4.04256	4.08991	4.31052	4.28417	4.1809	3.63929	4.04387	4.03879	3.78293	3.93764	4.19477	4.36775	4.26988	3.99125	3.58009	4.19569	0.161238	0.113252	0.0523434	0.167537	0.0709323	0.437661	0.11776	0.153134	0.155787	0.170244	0.228935	0.296643	0.0979222	0.0440326	0.198315	0.0309871
623	AT1G08340	3.31503	3.10291	3.58483	2.43862	2.69659	2.1691	3.41419	3.06877	2.43876	3.74014	3.28914	3.27815	3.65969	3.03273	2.90258	2.82116	0.0824074	0.0261491	0.139675	0.432116	0.20202	0.430835	0.0830339	0.08163	0.268356	0.254832	0.0851599	0.0150444	0.14188	0.0579609	0.128404	0.177439
624	AT1G08350	2.73596	2.55681	2.72828	2.83424	2.81488	2.535	2.86915	2.71469	3.16514	3.11329	2.61189	2.85936	2.46424	2.69683	2.55198	2.93188	0.0296257	0.0927395	0.107933	0.0698786	0.0702854	0.0553263	0.0127823	0.207208	0.0600937	0.0686618	0.105302	0.179118	0.0365222	0.164794	0.121822	0.0196625
625	AT1G08360	7.15758	6.7727	6.78856	6.66394	6.70254	6.497	6.88441	7.05973	7.18011	6.85115	6.94168	7.07129	6.92169	6.58718	6.61092	6.75686	0.123336	0.0415755	0.0418299	0.057868	0.0729146	0.220956	0.0140468	0.0612544	0.123324	0.0643811	0.0214235	0.133269	0.0605146	0.0494056	0.101739	0.00322955
626	AT1G08370	3.70936	3.86621	3.83753	3.90781	4.0655	3.90374	3.56165	3.71382	3.89087	3.66622	3.86891	4.00587	3.53007	3.91139	3.59355	3.78117	0.097529	0.0416671	0.0491113	0.111815	0.0699595	0.231248	0.0530576	0.0872824	0.277334	0.0519343	0.0852937	0.0474449	0.0406085	0.0226763	0.0580911	0.106263
627	AT1G08380	4.5843	5.3555	5.37286	5.53414	4.93223	7.05216	6.40161	5.99017	5.4446	4.48171	5.44637	5.88204	2.79199	6.10297	6.1862	6.44408	0.692466	0.437534	0.302945	0.376121	0.537951	0.203502	0.136692	0.352855	0.290051	0.500921	0.104185	0.603917	0.840582	0.503905	0.677635	0.375623
628	AT1G08390	0.134741	-0.139504	0.2709	-0.514386	-0.138736	-0.037039	0.445846	0.282463	1.27806	-0.455506	0.214571	0.825637	0.615563	-0.037039	0.42	0.751191	0.121967	0.441468	0.216895	0.368567	0.115587	0.0305704	0.220632	0.112687	0.589743	0.135962	0.13279	0.408781	0.387238	0.172187	0.429906	0.645338
629	AT1G08400	2.04825	1.77915	2.03826	1.49538	1.72162	2.2835	1.55801	1.34707	2.31064	1.7708	1.17159	1.3379	1.27126	1.31945	1.89193	1.63299	0.2046	0.0689651	0.16996	0.114196	0.00748905	0.339382	0.129394	0.199215	0.197845	0.107264	0.125399	0.453878	0.161828	0.159833	0.0722861	0.121788
630	AT1G08410	3.28418	3.12739	3.20737	3.3207	3.10374	2.47081	3.08145	3.03204	3.32459	3.42172	3.24964	3.4455	3.03643	3.20236	3.43422	2.89224	0.110846	0.126181	0.153546	0.174482	0.105987	0.131141	0.0696784	0.104942	0.0544514	0.0329698	0.119236	0.0890077	0.168758	0.140323	0.179263	0.0972916
631	AT1G08420	4.75546	4.82103	4.89753	5.17054	5.02312	4.66889	4.82643	4.6128	4.70965	4.96702	4.82191	4.52611	4.92429	4.73858	4.94244	4.83332	0.0450511	0.0109886	0.0367191	0.10849	0.0749503	0.000786228	0.0590711	0.108111	0.0811912	0.0440524	0.0660509	0.232769	0.0106846	0.149022	0.110337	0.0489111
632	AT1G08430	1.75035	1.95877	1.16434	1.30989	0.963796	2.1691	1.49506	1.93671	1.52091	2.46452	0.709981	1.09345	0.896761	1.19615	2.3639	1.49104	0.164365	0.160851	0.369981	1.03822	0.500874	0.796561	0.147419	0.735584	0.146381	0.507384	0.182976	0.066443	0.0931718	0.0729849	0.478808	0.176971
633	AT1G08440	-4.17943	-2.29398	-3.50874	-2.19707	-1.44339	-2.25856	-4.8621	-1.5492	-0.102285	-1.23568	-2.56424	-1.98284	-1.95019	0.582939	1.8624	-2.89858	1.09813	0.824741	0.590089	0.494866	0.565013	1.25118	1.01359	0.238492	1.09146	0.396198	1.00717	0.56039	0.771119	0.679914	2.20568	0.357519
634	AT1G08450	3.70936	3.76861	3.96319	3.46886	3.74602	3.72945	3.40292	3.74078	3.70235	3.4405	3.3818	3.69479	3.14004	3.21333	3.45648	3.55261	0.0475219	0.0909819	0.114902	0.0670675	0.0409287	0.190969	0.0670249	0.0807461	0.0817036	0.0919273	0.10723	0.0930828	0.103393	0.0965344	0.187986	0.106297
635	AT1G08460	3.01633	2.98508	3.20737	2.69705	3.19199	2.93217	2.67812	2.97815	2.39418	2.22432	2.33942	3.2485	2.95691	2.336	2.46961	2.48939	0.111323	0.206966	0.218095	0.17261	0.135162	0.0571395	0.156358	0.13282	0.0851843	0.092574	0.345892	0.0593271	0.215688	0.0909976	0.242459	0.161019
636	AT1G08465	-1.02997	-2.59796	-2.20146	-0.849046	-1.59809	0.31078	-2.56424	-2.19012	-0.985014	-2.37446	-0.516724	-1.98284	-2.64087	-2.40379	-1.499	-2.09013	0.209637	0.438687	0.762723	0.552151	0.50785	0.790188	0.53557	0.696794	0.120035	0.783643	0.332649	0.0226259	1.4653	0.733299	0.843435	0.611356
637	AT1G08470	2.7777	2.43829	2.97064	2.52195	2.61154	2.97903	3.36859	3.17561	3.23531	3.0155	3.2195	3.29192	3.30487	2.63335	3.23242	2.07639	0.0985048	0.155244	0.0909804	0.171722	0.171063	0.12424	0.0524133	0.106785	0.15476	0.0479463	0.115718	0.0241395	0.120312	0.167637	0.0768835	0.209929
638	AT1G08480	5.48584	5.19464	5.19464	4.8798	4.94414	4.9012	5.59099	5.70056	5.57125	5.25813	5.60965	5.41275	5.54745	5.1497	4.877	5.03398	0.0669322	0.0596387	0.0535277	0.0790068	0.0326897	0.262603	0.0547111	0.157088	0.105591	0.0835501	0.0877829	0.166535	0.113646	0.0947657	0.162361	0.0668046
639	AT1G08490	2.6086	2.90173	2.72828	3.23847	2.91831	2.90955	2.91693	2.89304	2.56217	2.78415	3.40342	3.02562	3.02413	3.04413	3.08145	3.05415	0.093635	0.0206055	0.0963087	0.076063	0.0275729	0.0882288	0.189593	0.163079	0.228308	0.0716054	0.187795	0.188587	0.090101	0.119253	0.0411945	0.0713646
640	AT1G08500	3.15907	3.07439	3.19714	2.46417	2.51249	2.9568	3.23458	3.17996	3.16514	2.95128	3.23927	2.89942	3.07379	2.64915	3.05499	2.80222	0.069535	0.206898	0.0722538	0.145597	0.0314404	0.084765	0.223428	0.163908	0.270103	0.0503769	0.145535	0.0638544	0.13423	0.148709	0.0304669	0.1219
641	AT1G08510	5.16345	5.16368	4.99407	5.00446	5.07864	5.00216	4.92567	4.87926	4.54874	4.74273	4.80399	5.10576	5.08222	5.06544	5.24555	5.22123	0.0907316	0.0543108	0.0928724	0.0237007	0.0604094	0.211418	0.0378037	0.0126168	0.137157	0.101925	0.117362	0.107033	0.0455849	0.094044	0.0259584	0.0269145
642	AT1G08520	3.56165	3.76229	3.80798	4.00577	3.71698	4.12089	3.43237	2.91831	3.55884	2.63278	3.16425	3.86794	2.34788	3.29537	3.5446	4.33378	0.0491881	0.12838	0.189564	0.123349	0.104818	0.265134	0.16703	0.2344	0.257083	0.351797	0.297073	0.322675	0.348535	0.179404	0.170459	0.11932
643	AT1G08530	1.29853	0.918421	0.735827	0.945223	1.49256	1.03003	0.332109	-0.0624326	0.134127	-0.455506	0.34583	1.03003	0.82983	1.04541	0.340171	1.58583	0.0309414	0.233119	0.241011	0.112584	0.0131076	0.447645	0.0933567	0.161174	0.164511	0.186053	0.405087	0.120835	0.249742	0.458195	0.318223	0.17229
644	AT1G08540	2.31355	2.40159	2.69683	2.94148	2.36634	3.13548	2.16427	2.02814	2.02308	2.15372	2.08042	2.26619	1.74543	2.35562	2.41971	2.89224	0.0495636	0.183699	0.0203341	0.196208	0.0684758	0.34013	0.293738	0.188152	0.21606	0.0747807	0.389348	0.181296	0.124392	0.151082	0.164529	0.062976
645	AT1G08550	1.94322	1.90341	1.03078	2.74629	2.10694	3.17739	2.44436	2.29497	1.85068	1.57285	1.66101	2.24137	1.21966	2.1019	2.48834	3.32711	0.188841	0.252685	0.328411	0.24178	0.0961286	0.438665	0.259059	0.176696	0.483351	0.283102	0.185656	0.139248	0.331484	0.163071	0.416333	0.248172
646	AT1G08560	3.91113	3.96099	3.51228	3.5748	3.75037	3.41419	3.03331	3.16996	3.13831	3.34024	3.19248	2.56303	3.12698	2.52057	2.9705	3.62325	0.111141	0.10338	0.0909343	0.0757865	0.169209	0.212863	0.101352	0.210406	0.135894	0.117679	0.0543603	0.424072	0.127948	0.116762	0.232747	0.0912649
647	AT1G08570	3.58347	3.57926	3.99795	4.07008	3.84544	3.87931	4.32934	4.40378	3.58612	3.32301	4.5718	3.70306	4.52828	4.12792	4.04707	4.35594	0.158131	0.186429	0.0771319	0.0329996	0.135257	0.460887	0.203497	0.136157	0.237675	0.213675	0.215433	0.111013	0.171609	0.0380815	0.00353895	0.201111
648	AT1G08580	4.13781	3.71701	3.66675	3.45747	3.69703	3.13548	3.62972	3.72565	3.89087	3.64141	3.99431	3.79966	3.69181	3.74293	3.53165	3.14877	0.0896279	0.188377	0.284832	0.12746	0.0939641	0.351021	0.17152	0.0931733	0.145069	0.153379	0.145812	0.0470911	0.0768811	0.118441	0.240545	0.128598
649	AT1G08590	4.86796	4.77858	4.45934	4.86892	4.79647	4.85755	4.42966	4.08295	4.19465	4.52946	4.58486	4.48845	4.7688	4.2927	4.60143	4.64481	0.117314	0.12045	0.136715	0.0963804	0.0295765	0.403352	0.0385795	0.203473	0.193937	0.0854702	0.079663	0.147911	0.0981946	0.136534	0.0389515	0.0894842
650	AT1G08592	-0.328421	0.665741	0.798564	0.431817	0.351731	0.585086	0.10044	0.244972	-0.985014	0.907707	0.709981	-0.395842	-0.54119	-0.037039	0.340171	1.06064	0.398265	0.234548	0.082012	0.327103	0.0697311	0.12733	0.295753	0.196524	0.36222	0.28736	0.388307	0.406677	0.22	0.353594	0.187198	0.20261
651	AT1G08600	4.34001	4.60428	4.44879	4.79572	4.89039	4.50958	3.99709	4.18663	4.61304	4.54324	4.43391	4.08019	4.50653	4.56476	4.79114	4.42297	0.10843	0.0875269	0.0631082	0.183404	0.0692731	0.126232	0.093912	0.11148	0.156145	0.102615	0.156954	0.420853	0.037581	0.0863155	0.109573	0.138155
652	AT1G08610	0.944834	0.632332	0.992084	0.24983	0.855688	0.457666	1.17728	0.668283	1.59413	0.963469	0.939498	0.467021	0.35967	0.839746	1.34666	1.19615	0.29568	0.0868879	0.211846	0.688993	0.107769	0.25321	0.212728	0.224073	0.309585	0.406359	0.164369	0.448633	0.0635459	0.222886	0.183024	0.12757
653	AT1G08620	4.27368	4.36873	4.128	4.42338	4.48041	4.47756	3.92918	3.96053	4.48646	4.37897	4.27579	3.73376	4.25757	4.53505	4.61179	4.1656	0.0291777	0.100843	0.0827457	0.130847	0.0356293	0.324651	0.0460601	0.0702384	0.186909	0.0663073	0.108729	0.363397	0.0845913	0.0910469	0.215559	0.10666
654	AT1G08640	3.15907	2.77034	3.02712	2.89519	2.64968	2.64096	2.90192	2.7222	3.34525	2.49838	2.73666	3.04356	2.50461	2.52057	2.17529	2.84461	0.168999	0.039097	0.159639	0.0256758	0.116398	0.180876	0.151252	0.135329	0.213172	0.101799	0.312078	0.56998	0.138087	0.116582	0.232584	0.127643
655	AT1G08650	4.02409	4.41738	4.34449	4.86303	4.54752	4.78758	3.46593	3.5419	4.16117	3.80281	3.6704	4.01292	3.75638	3.54336	3.56665	4.88714	0.1963	0.119895	0.0777947	0.128961	0.0229725	0.513696	0.201146	0.402764	0.17201	0.0423899	0.243989	0.090683	0.0984763	0.183015	0.286954	0.118301
656	AT1G08660	3.42882	3.36743	3.6195	3.23847	3.1592	2.93217	3.20354	3.4354	3.46218	3.34851	3.56235	3.00733	3.56139	3.13548	3.14865	3.08809	0.0482613	0.184832	0.153753	0.0599367	0.0568307	0.0724286	0.0995431	0.0557473	0.0890272	0.137133	0.0180712	0.368972	0.227323	0.0880437	0.114651	0.102404
657	AT1G08670	1.56615	1.10278	1.84526	1.44989	1.19399	0.933139	1.55801	1.36279	1.59413	1.11997	1.86419	1.15535	1.44989	1.51433	1.38199	1.06064	0.0483492	0.166508	0.152014	0.0622991	0.230845	0.503815	0.134884	0.151738	0.197198	0.193588	0.27645	0.295003	0.140803	0.135922	0.173015	0.176726
658	AT1G08680	3.36893	3.87975	3.75821	4.07543	4.00389	3.6252	3.52213	3.70089	3.63653	3.7215	3.70754	3.05878	3.44952	3.66076	3.55174	3.61282	0.111422	0.079526	0.085853	0.127211	0.0788742	0.00787406	0.0571981	0.0912628	0.0539033	0.145023	0.0607238	0.288554	0.059512	0.0387304	0.0628432	0.0709998
659	AT1G08700	3.60899	3.50069	3.68076	3.28285	3.5209	3.34252	3.95031	3.9907	3.86233	3.74747	3.7267	3.40773	3.79051	3.70839	3.61941	3.46583	0.0634109	0.0824708	0.0596626	0.177751	0.0944922	0.159715	0.0150442	0.0561665	0.120116	0.0330714	0.155507	0.0281943	0.184965	0.142673	0.0501344	0.0841869
660	AT1G08710	1.70977	1.30132	1.92108	1.30989	0.940925	1.57785	1.45209	1.64758	1.78817	2.12959	1.34438	1.85883	1.67714	1.31945	1.75735	1.3148	0.189422	0.155879	0.11267	0.144626	0.137877	0.268135	0.0779356	0.319896	0.119911	0.306368	0.240567	0.173407	0.13693	0.136555	0.303558	0.151879
661	AT1G08720	2.63598	3.27629	2.84632	3.2955	3.2295	3.5229	2.60153	2.95977	3.11126	3.08023	3.01972	2.98847	2.86591	3.13548	3.09119	2.97182	0.210178	0.0767835	0.0821284	0.197021	0.0189079	0.142378	0.149685	0.146718	0.0634533	0.302895	0.164893	0.159887	0.0574175	0.0729633	0.109329	0.181287
662	AT1G08730	0.782688	-0.599556	0.672679	-0.660302	-0.789833	-1.54536	-0.563103	0.0918782	0.995014	0.849413	-0.917073	0.0158375	-0.209635	-1.33111	-0.266639	-0.316946	0.313123	0.363963	0.341877	0.088275	0.132605	0.936989	0.0650029	0.16735	0.355443	0.227022	0.471398	0.26354	0.138722	0.207499	0.16345	0.153024
663	AT1G08750	2.3458	2.12246	2.11379	2.27296	2.13678	1.76595	2.63231	2.84712	2.83632	2.73735	2.68792	2.75303	2.48612	2.31435	1.89193	2.17483	0.0223504	0.0634875	0.132241	0.0385104	0.0937199	0.332678	0.0780171	0.199755	0.1343	0.0951132	0.0740057	0.208836	0.200179	0.0730827	0.165915	0.0278198
664	AT1G08760	3.36893	3.25951	3.40385	3.61941	3.53302	3.32094	3.30635	3.35868	3.32459	3.5093	3.50472	3.16064	3.54215	3.57104	3.46452	3.47745	0.103797	0.117682	0.173831	0.0535535	0.060303	0.139364	0.153792	0.0846123	0.0982627	0.0438432	0.0868301	0.256013	0.0785814	0.0316946	0.0747887	0.0689928
665	AT1G08770	2.37518	2.89519	3.03889	2.15218	2.77892	2.8524	3.2261	3.27376	2.48128	2.53661	3.14414	3.14392	2.7623	2.55551	2.68005	2.20678	0.0384549	0.177557	0.139573	0.198733	0.0994693	0.140127	0.313666	0.189435	0.126699	0.205973	0.238316	0.0459152	0.0695497	0.118533	0.0608729	0.155251
666	AT1G08780	3.38346	3.1373	3.13683	2.67856	3.0095	3.34252	3.0466	2.93114	3.23531	2.92156	3.2295	3.10875	3.02413	3.07169	2.88124	3.12946	0.114829	0.125822	0.189094	0.163202	0.0392766	0.147133	0.0718612	0.0611955	0.108934	0.139971	0.0330823	0.053925	0.00306063	0.138742	0.191633	0.163579
667	AT1G08800	4.55814	4.45279	4.28338	4.46733	4.6222	4.57677	4.30286	3.89998	3.82784	4.1547	3.97166	3.86794	3.97048	4.42281	4.53672	4.54386	0.0296885	0.0892894	0.0643306	0.0331256	0.0618141	0.225817	0.136448	0.164642	0.121049	0.0338446	0.0839242	0.217601	0.15196	0.0336496	0.163091	0.037712
668	AT1G08810	-2.45126	-2.59796	-0.788553	-2.19707	-3.50874	0.139232	-1.04263	-1.42783	-1.44851	-4.84523	-4.13002	-0.23499	-2.64087	-2.03836	-1.499	-2.09013	0.461829	0.706497	0.62387	0.653133	0.644972	0.592328	0.376515	0.351469	0.459523	1.12824	0.820205	1.76531	0.702503	0.0834477	0.169362	0.270911
669	AT1G08820	4.25579	4.39886	4.20146	4.02479	4.11908	4.1914	4.20988	4.42966	4.37077	4.43179	4.26319	4.39609	4.54537	4.27975	4.12956	4.15769	0.0716866	0.066257	0.0591347	0.0885042	0.0604058	0.0209256	0.0396173	0.0631889	0.0627215	0.0618958	0.0613867	0.112238	0.132068	0.0301355	0.085813	0.0565433
670	AT1G08830	6.83471	6.44715	6.69719	6.58331	6.64515	6.22443	6.98354	7.02076	6.81562	6.43093	7.26913	6.96315	7.09464	6.92438	6.45616	6.38178	0.109787	0.147809	0.0684541	0.0643936	0.0678319	0.258206	0.233814	0.166541	0.0819913	0.217593	0.422849	0.183924	0.0568431	0.167033	0.132011	0.0867728
671	AT1G08840	2.04825	2.15803	1.84526	2.29773	1.67978	0.827355	1.77639	1.61563	1.7279	2.51803	2.01949	1.27764	1.74543	1.92364	1.52935	1.85806	0.158396	0.222685	0.0452986	0.231174	0.0713541	0.068365	0.00960124	0.107721	0.0468572	0.140566	0.132525	0.155907	0.0204442	0.199745	0.297934	0.0507806
672	AT1G08845	1.41169	0.896761	1.78959	0.24983	1.32421	0.31078	1.19507	0.900105	0.767441	1.40073	0.803254	1.89528	1.27126	0.4322	1.49256	0.565348	0.18155	0.133451	0.289351	0.361174	0.303224	0.378969	0.166025	0.167098	0.0269447	0.59275	0.142157	0.265498	0.100439	0.256667	0.226937	0.210206
673	AT1G08880	4.5843	4.7167	4.68846	4.39247	4.59384	4.5847	5.24596	5.16212	5.20565	5.20373	5.10487	5.30576	4.93223	5.16769	4.9806	4.52828	0.073087	0.0996736	0.105247	0.11099	0.037346	0.273038	0.0381406	0.240049	0.0906338	0.0583903	0.140235	0.26967	0.0978817	0.0802244	0.10941	0.155885
674	AT1G08890	3.73376	4.3071	3.11432	4.45385	4.52802	4.39679	4.31018	4.3171	4.0543	4.72413	4.47039	3.73376	4.57114	4.58391	4.55116	4.38254	0.235647	0.278014	0.318171	0.0862277	0.107798	0.0780844	0.193834	0.127077	0.144502	0.233674	0.43559	0.462025	0.0524084	0.0376509	0.253417	0.167013
675	AT1G08900	-1.79329	1.00788	0.34583	1.17908	0.891346	0.585086	0.332109	0.131466	-0.356448	0.160019	0.147201	-0.110224	0.35967	0.0693262	0.672679	0.46412	0.752564	0.231781	0.782018	0.213153	0.206952	0.1895	0.28973	0.192731	0.250579	0.132151	0.192378	0.200509	0.289427	0.134133	0.890959	0.277492
676	AT1G08910	2.15218	2.08866	1.94538	2.22333	2.42795	1.82456	2.03003	1.86183	2.34947	2.08369	1.86419	1.74822	2.06188	2.91693	1.69973	1.8189	0.105822	0.0715988	0.131591	0.101603	0.0753238	0.217185	0.182944	0.189743	0.0701665	0.0758028	0.0957895	0.394852	0.0611141	0.356148	0.141313	0.263552
677	AT1G08920	3.39778	4.56166	3.75139	4.24581	4.56482	4.2976	3.7587	4.15736	3.95342	4.07837	3.81499	3.95847	4.21498	4.94287	4.81226	4.58766	0.325773	0.370723	0.167532	0.112091	0.0420766	0.268707	0.0703548	0.124285	0.30564	0.256292	0.0755906	0.112181	0.160253	0.0103199	0.223071	0.116793
678	AT1G08930	5.5221	5.59673	5.78592	5.40318	5.74815	5.47352	6.21417	6.0598	5.55176	5.77336	5.91519	5.47302	5.86104	6.41281	6.02307	5.58228	0.0938057	0.275504	0.0680767	0.255347	0.0723868	0.408927	0.298628	0.0713817	0.205634	0.0759609	0.285016	0.173747	0.172475	0.192191	0.125385	0.0351112
679	AT1G08940	2.18369	2.37964	1.78959	1.86839	2.61891	2.07414	2.36268	2.7037	1.78817	2.34094	2.50644	2.49525	2.7449	2.79216	2.41971	2.24137	0.10228	0.0587639	0.218226	0.129659	0.0998135	0.00810641	0.0481366	0.23975	0.129048	0.0971922	0.0954284	0.144804	0.0730575	0.209628	0.0403067	0.120093
680	AT1G08960	2.71225	2.81358	2.44563	2.87874	2.84966	2.02725	2.57574	2.32899	2.60062	2.96453	2.13068	2.39719	2.54668	2.14389	2.6372	2.61891	0.00577601	0.271125	0.104271	0.305154	0.0375645	0.172885	0.249915	0.159559	0.027026	0.291926	0.0874327	0.191472	0.0334224	0.247009	0.0494295	0.06268
681	AT1G08970	3.26854	3.41908	3.43296	3.2706	3.28477	3.5229	3.4455	3.19853	3.63653	3.17986	3.54031	3.69479	3.51	3.33768	3.12692	3.02553	0.0774487	0.0593502	0.0233234	0.16048	0.0843696	0.124064	0.0468674	0.0131679	0.25404	0.141705	0.122574	0.444099	0.130872	0.0275732	0.101363	0.048817
682	AT1G08980	1.23193	1.71233	1.56996	2.63792	1.75035	3.5229	1.81638	2.00851	1.44012	1.31031	2.1019	2.17883	1.40999	1.94731	1.66966	2.61891	0.239425	0.102215	0.1132	0.416003	0.136192	0.374939	0.255499	0.355945	0.383871	0.233394	0.101769	0.367103	0.266	0.341504	0.0343842	0.194739
683	AT1G08990	3.65469	3.78529	3.95668	3.42524	3.34238	3.11246	3.77344	3.58462	3.48298	3.8258	3.80932	3.80914	3.96293	3.5951	3.1859	3.57822	0.0309255	0.201703	0.0978677	0.267358	0.0742786	0.228937	0.0206605	0.0718033	0.135633	0.168024	0.076345	0.0191219	0.134218	0.0397066	0.146144	0.0446233
684	AT1G09000	2.31355	2.36921	2.15581	1.57878	1.9478	2.32441	1.92025	1.86183	2.34947	2.27296	2.18958	2.17883	2.21871	2.35562	2.34225	2.61891	0.097437	0.214092	0.208864	0.0809006	0.0737192	0	0.191883	0.210628	0.154909	0.176178	0.0963203	0.137616	0.0740673	0.0170872	0.113676	0.187395
685	AT1G09010	4.30766	4.54874	4.38803	4.71368	4.67548	4.73133	3.92622	4.16512	4.30192	4.1103	4.0217	3.62644	4.45187	3.97939	4.25944	4.52828	0.0746169	0.114411	0.103613	0.0598754	0.102786	0.219817	0.078273	0.176593	0.0330798	0.109013	0.162679	0.309387	0.184467	0.145063	0.0283318	0.0504372
686	AT1G09020	4.674	4.43138	4.41343	4.64132	4.55715	4.38561	4.59082	4.60143	4.65608	4.7022	4.49998	4.75998	4.5498	4.53505	4.24977	4.63921	0.044209	0.0837563	0.0942751	0.0388925	0.0256299	0.0403969	0.0638293	0.0965759	0.0622158	0.0674824	0.0934197	0.0043255	0.0226557	0.0183181	0.151795	0.053393
687	AT1G09040	0.944834	0.844851	0.1917	1.13146	0.610734	1.97763	0.57892	0.720709	0.134127	1.46895	0.939498	1.57659	0.757477	1.09958	1.60174	0.912931	0.104074	0.243091	0.368912	0.147704	0.0616933	0.778039	0.286136	0.223269	0.315919	0.274295	0.210332	0.0659837	0.170984	0.167532	0.166328	0.13293
688	AT1G09050	0.944834	0.721142	1.59595	1.30989	0.752251	1.76595	-0.201003	-0.306584	0.323624	0.433663	0.0753166	-1.2493	0.272673	0.166782	0.340171	1.12895	0.0893764	0.242718	0.275053	0.0612691	0.092907	0.718669	0.298027	0.17935	0.115621	0.0709874	0.266075	0.628688	0.119194	0.284741	0.245928	0.141592
689	AT1G09060	3.19297	3.35142	3.33248	3.65392	3.26105	3.54053	3.11708	3.19575	3.18959	3.42172	3.62438	2.17883	3.15448	3.29537	3.48129	3.42524	0.0660188	0.0771816	0.110208	0.068294	0.0762729	0.00939932	0.116413	0.157818	0.110419	0.0458739	0.156793	0.299267	0.1113	0.0859057	0.0923488	0.00985697
690	AT1G09070	3.85945	4.62118	4.1152	4.55293	4.19449	4.94774	4.36702	4.21639	4.82246	4.86399	4.29542	4.48156	4.30519	4.75327	4.36014	5.17603	0.244875	0.218779	0.0813699	0.250852	0.0769364	0.253349	0.158744	0.0528109	0.0458681	0.336321	0.0598703	0.172917	0.128987	0.172844	0.125407	0.239923
691	AT1G09090	2.66297	2.11106	3.63554	3.44586	3.37233	2.67465	2.07819	1.44124	1.66085	1.94731	1.97621	1.6589	1.44989	1.92364	2.08369	2.78319	0.161711	0.436416	0.318255	0.149259	0.199567	0.308362	0.14935	0.549577	0.215477	0.218028	0.193349	0.0347228	0.15625	0.137998	0.352419	0.0925058
692	AT1G09100	3.83887	3.68363	3.55261	3.45747	3.57139	3.26077	3.64608	4.06529	3.60182	3.88502	3.61884	3.88833	3.69181	3.7012	3.51621	3.58992	0.0841502	0.0806368	0.101625	0.107952	0.109701	0.240402	0.034399	0.103148	0.0887758	0.0795353	0.0348532	0.12622	0.0574217	0.0581224	0.0808531	0.0151525
693	AT1G09130	3.48827	3.90518	3.78991	3.62744	4.02123	4.24759	3.84067	4.01663	3.86233	3.95124	3.74804	3.62644	3.61833	4.11553	3.82924	4.25426	0.134577	0.054451	0.069456	0.177085	0.0710136	0.270094	0.035446	0.0532192	0.0464046	0.119056	0.031827	0.0594174	0.12667	0.0438873	0.0605343	0.0677293
694	AT1G09140	4.25579	4.61358	4.2199	4.44905	4.484	4.55535	4.15715	4.35436	4.14795	4.58898	4.32128	4.77151	4.20098	4.59943	4.53434	4.29112	0.108149	0.114451	0.0748425	0.0864441	0.0373586	0.306375	0.129405	0.0370888	0.0718632	0.203922	0.20226	0.45359	0.0377347	0.0809251	0.208245	0.0741585
695	AT1G09150	3.98611	3.60601	3.80798	3.49974	3.65097	3.08862	3.62325	3.86891	4.02251	3.56769	3.59188	3.35474	3.6994	3.32698	3.37119	3.37186	0.111889	0.0807367	0.0888684	0.135425	0.075872	0.343579	0.0661905	0.0294098	0.170529	0.122713	0.0479508	0.0772697	0.0831711	0.0444341	0.195097	0.116737
696	AT1G09155	-0.520306	0.405836	0.672679	-0.660302	-0.0363859	-1.1053	0.802809	0.201305	1.27806	0.253935	0.978263	0.661535	1.01121	0.347877	0.73929	-0.483637	0.100831	0.0467787	0.315578	0.294121	0.0984218	0.90887	0.3453	0.270995	0.386541	0.158598	0.362338	0.562226	0.559871	0.198843	0.373931	0.208351
697	AT1G09160	3.35749	2.83298	3.56165	2.96937	3.08575	2.76905	3.3881	3.23409	3.36581	3.09119	3.6704	3.29192	3.46839	3.00213	3.11586	3.08809	0.0683099	0.121096	0.138897	0.0816773	0.0712673	0.0179767	0.105291	0.0388742	0.0902442	0.144306	0.163675	0.0846757	0.112939	0.129368	0.0301617	0.0514909
698	AT1G09170	1.94322	2.19753	2.42935	0.750552	1.51008	1.57785	1.64841	1.02684	2.07357	1.60451	1.46351	1.6589	1.21966	0.721142	0.620618	2.24137	0.359972	0.27477	0.0745082	0.424982	0.0568669	0.13398	0.234531	0.463436	0.424537	0.0927916	0.544556	0.0635429	0.342202	0.363923	0.57504	0.21646
699	AT1G09190	-0.00966655	0.318702	0.482465	0.522754	-0.352366	0.139232	1.10901	0.64291	-0.102285	0.849413	0.709981	0.467021	0.272673	0.659614	-0.0363859	0.253935	0.330358	0.0770684	0.183482	0.129972	0.291771	0.178532	0.374949	0.352875	0.363684	0.0934344	0.627728	0.489132	0.171589	0.0220839	0.30309	0.119692
700	AT1G09195	0.856296	0.694832	1.27636	1.35724	0.891346	0.585086	0.551862	1.02684	1.52091	0.963469	1.7389	-0.571434	1.01121	1.58071	0.955944	0.912931	0.125235	0.0854346	0.101747	0.274197	0.199912	0.162393	0.135056	0.180519	0.259895	0.149114	0.269246	0.568391	0.0718149	0.218262	0.317215	0.084748
701	AT1G09200	5.21483	4.95764	5.16492	4.71845	4.77117	4.63436	5.12424	5.02597	5.18808	4.84744	5.15975	5.37849	5.00078	4.91532	4.43469	4.94956	0.0930223	0.161456	0.161979	0.0604274	0.013803	0.0605515	0.0206799	0.102462	0.172919	0.149258	0.110429	0.247284	0.151909	0.124481	0.219188	0.146306
702	AT1G09210	7.37001	7.03455	7.04015	6.7811	6.88088	6.6829	6.97401	7.28666	7.28666	7.21802	7.08657	7.01433	7.43961	6.90037	7.01759	6.84404	0.0980558	0.0448929	0.0286588	0.0673147	0.0441906	0.146459	0.043132	0.113279	0.0520702	0.0506624	0.0585645	0.0509354	0.150011	0.0703692	0.0472696	0.0961528
703	AT1G09220	-0.764022	-1.66119	-0.393638	-2.19707	-1.77122	0.31078	-0.620016	-0.360187	0.323624	-0.455506	0.147201	-1.2493	-0.73864	-2.03836	-1.02585	-2.89858	0.457371	0.118478	0.321795	0.746317	0.258993	0.408585	0.162539	0.292589	0.260013	0.135581	0.28179	0.389393	0.297809	0.460748	0.639967	0.28018
704	AT1G09230	1.94322	1.56284	1.76502	1.53542	1.69824	0.139232	1.31945	1.78905	2.21871	1.79924	1.99723	1.03003	1.27126	2.16684	1.49256	1.49104	0.182755	0.177878	0.0111512	0.244926	0.1991	0.675905	0.197709	0.00970756	0.132145	0.0904256	0.110263	0.167128	0.169662	0.153948	0.27524	0.194577
705	AT1G09250	2.88369	2.72988	3.22745	3.35138	3.14952	2.9568	3.4942	3.18503	3.27745	3.09119	3.36576	3.04356	3.38398	3.1923	2.94148	3.10846	0.075203	0.219452	0.0859439	0.206182	0.0452173	0.0679836	0.073273	0.0472506	0.10583	0.106612	0.186444	0.306578	0.076885	0.0495855	0.168759	0.107221
706	AT1G09270	5.42744	5.30803	5.36651	5.16492	5.41075	5.12483	5.47653	5.38604	5.22714	5.38734	5.33132	5.12219	5.55599	5.21316	5.22803	5.1953	0.0547217	0.0616475	0.0852942	0.0474445	0.0570374	0.087323	0.00281462	0.120582	0.0866605	0.0738526	0.0136337	0.177553	0.0865991	0.031935	0.102222	0.0671103
707	AT1G09280	3.20986	2.65151	3.10401	2.58366	2.89774	3.15627	2.60805	2.90601	2.83632	2.44552	3.08281	2.0906	2.83936	2.55551	2.55198	2.33441	0.241115	0.138541	0.282297	0.23818	0.154475	0.0838999	0.0801739	0.112875	0.0634808	0.0662082	0.246677	0.16562	0.112747	0.0694775	0.136674	0.0861321
708	AT1G09290	2.45938	1.82313	1.94538	1.96873	2.07572	1.70901	1.69934	2.00851	2.17127	2.3196	2.18958	2.24137	2.08416	1.80872	1.7279	1.4279	0.158794	0.144976	0.0789565	0.056226	0.078506	0.108982	0.10777	0.142151	0.0175016	0.323971	0.247573	0.0684043	0.0653541	0.174619	0.0709217	0.0884505
709	AT1G09300	2.219	2.46469	2.51425	2.27296	2.26619	2.20872	2.31196	2.47371	2.73749	2.87878	2.43124	1.92664	2.43749	2.46469	2.34225	2.33441	0.100919	0.12767	0.0985284	0.167261	0.036151	0.0932025	0.0514822	0.134196	0.0928289	0.226138	0.140096	0.204361	0.10986	0.0959558	0.140591	0.0659554
710	AT1G09310	2.25076	4.29681	4.25724	4.36621	4.23779	6.08314	5.4514	4.72986	4.25438	4.42446	3.97166	5.23802	1.60451	5.13411	5.60206	5.59543	0.707492	0.254996	0.150771	0.499738	0.30826	0.586664	0.106476	0.538521	0.475081	0.179128	0.474521	0.66352	0.98736	0.433689	0.664108	0.359474
711	AT1G09320	1.45751	1.90341	1.82006	2.02663	1.98172	2.73749	1.10901	1.69256	1.44012	1.53542	1.60451	1.82343	1.94669	1.47736	1.83685	1.85806	0.159558	0.165383	0.17548	0.114325	0.0724761	0.429261	0.187427	0.0514477	0.170588	0.21889	0.0516404	0.22957	0.138879	0.201855	0.188744	0.125223
712	AT1G09330	4.07483	4.135	3.93751	4.01623	4.0655	4.18191	4.34312	4.15736	4.33712	4.16051	4.23048	4.31115	4.45831	4.17026	4.19295	4.01995	0.0324126	0.0686987	0.137068	0.122695	0.0424154	0.0476178	0.0470928	0.101222	0.012737	0.0686411	0.0450796	0.0641579	0.161071	0.0581064	0.0633632	0.0104756
713	AT1G09340	3.2273	3.09486	4.19621	4.36621	3.17407	5.02312	5.10713	4.33813	4.19465	2.36049	4.13851	5.59766	1.60451	4.34854	4.27244	5.29246	0.401433	0.591021	0.25006	0.34296	0.277624	0.0402035	0.202261	0.286226	0.56794	0.772168	0.687175	1.15435	0.820357	0.52323	0.331055	0.259182
714	AT1G09390	1.09532	1.59279	1.62172	1.8319	1.49256	0.933139	1.46705	1.89997	1.7279	1.16883	1.09806	1.61815	1.91474	1.44124	1.45302	0.912931	0.149221	0.417446	0.214054	0.137342	0.0869325	0.408606	0.155614	0.0115734	0.121014	0.331613	0.313595	0.0867646	0.374055	0.129456	0.190735	0.151292
715	AT1G09410	0.134741	-0.599556	-0.635204	-0.849046	-0.789833	-1.1053	-0.839375	-0.306584	0.888504	-0.455506	-2.104	-1.98284	-1.50207	0.258541	-0.145358	-4.71152	0.641921	0.487238	0.128046	0.24858	0.250424	0.220032	0.170684	0.367956	0.546521	0.225042	0.674158	1.27409	0.375217	0.17411	0.209384	1.33574
716	AT1G09415	-0.328421	0.405836	-0.176078	-1.1053	0.445846	-0.263349	0.166782	-0.0363859	0.888504	0.659614	0.481442	0.0158375	0.164187	0.839746	0.904395	0.362032	0.323859	0.100901	0.234248	0.45762	0.178874	0.0227583	0.312957	0.17703	0.16134	0.144163	0.293747	0.26354	0.255332	0.117463	0.242559	0.291422
717	AT1G09420	2.01663	1.02935	1.7101	0.34583	1.39044	1.51538	2.49773	2.84036	2.86552	2.53661	3.2195	2.56303	2.77686	2.35562	2.25893	0.253935	0.30607	0.047413	0.048242	0.463426	0.0804822	0.722222	0.0678106	0.532503	0.208362	0.126902	0.537677	0.249657	0.183775	0.218205	0.301331	0.436181
718	AT1G09430	5.11919	5.14136	5.02532	5.02468	5.1497	5.20439	5.15592	5.28335	4.89445	4.92636	5.02748	4.95698	5.27287	4.74374	4.8433	4.96048	0.0296065	0.0957044	0.168577	0.114465	0.0607759	0.00476054	0.0716769	0.0822675	0.0896922	0.0139313	0.0813492	0.0523681	0.171863	0.0192091	0.163178	0.0309555
719	AT1G09440	0.256347	1.92778	0.417807	1.22328	0.963796	1.29431	0.930415	1.41318	1.85068	1.86046	1.27832	1.3379	1.71095	1.71266	1.8624	1.73358	0.625628	0.147236	0.440501	0.168313	0.103295	0.165114	0.198739	0.234666	0.0371244	0.143743	0.110072	0.190832	0.0461925	0.159187	0.166312	0.059849
720	AT1G09450	0.856296	0.74691	1.07695	1.07539	0.855688	1.29431	0.802809	0.64291	1.7279	0.907707	0.803254	-0.23499	0.953665	0.0693262	0.672679	1.19615	0.111842	0.169207	0.172651	0.0908796	0.307184	0.137716	0.181878	0.299278	0.24709	0.0675161	0.432855	0.227532	0.116837	0.211867	0.292582	0.346674
721	AT1G09460	3.08664	3.48532	3.20737	3.43666	3.30962	2.76905	3.07173	3.48498	3.52292	3.03781	3.83948	3.16064	3.56139	3.71624	3.41419	2.07639	0.237256	0.336029	0.17288	0.24061	0.0800101	0.755321	0.17938	0.0942725	0.130782	0.12355	0.365891	0.177022	0.114218	0.13108	0.213624	0.231574
722	AT1G09470	1.35724	1.26064	1.62172	0.596067	0.351731	0.707856	1.31945	1.14365	2.12036	1.70541	1.27832	0.467021	1.44989	1.7456	1.45302	-0.483637	0.154135	0.148779	0.293227	0.158904	0.0887069	0.0659451	0.150791	0.19759	0.403723	0.148717	0.524414	0.773613	0.233691	0.144517	0.213395	0.471611
723	AT1G09480	-0.764022	-1.66119	-0.276443	-1.38639	-0.184596	-2.25856	0.665741	0.244972	-0.102285	-1.23568	0.481442	-0.23499	0.272673	-0.687946	-1.499	-0.927347	0.363472	0.584024	0.257163	0.18066	0.723361	1.02036	0.436485	0.503828	0.103807	0.454078	1.496	1.76531	1.01117	0.280779	0.347404	0.445792
724	AT1G09486	0.856296	-1.38639	-0.635204	-1.1053	-0.689343	-0.263349	-4.8621	-5.04639	-3.84076	-3.298	-4.97894	-4.2572	-2.64087	-4.16375	-2.21434	-1.23331	0.376275	0.596448	0.135218	0.308431	0.0981062	1.48486	0.87197	1.50672	0.331199	0.704498	1.39544	1.11456	0.780328	0.26004	0.830137	0.286772
725	AT1G09490	1.56615	1.78959	1.56996	1.7279	1.96942	1.51538	1.52521	1.54822	2.48128	1.46895	0.939498	2.02725	1.60451	1.99723	1.63574	2.00435	0.212758	0.158018	0.0645336	0.094487	0.0606401	0.00686194	0.118435	0.113702	0.46836	0.197361	0.432988	0.903587	0.114615	0.060194	0.102272	0.247042
726	AT1G09520	1.8624	1.90341	1.84526	1.35724	1.7373	0.585086	1.65744	1.86183	1.52091	1.86046	1.66101	2.51958	2.11119	2.07819	1.96942	1.49104	0.0859661	0.277541	0.0229849	0.0579238	0.0865813	1.00872	0.110933	0.236678	0.0820329	0.068134	0.287473	0.227932	0.0705578	0.137159	0.173599	0.11111
727	AT1G09530	-0.00966655	0.991374	0.735827	1.44989	0.782688	1.57785	0.504116	-0.360187	-0.102285	-0.0522266	-0.516724	0.965365	0.272673	0.347877	1.49256	1.49104	0.274096	0.151146	0.447725	0.251623	0.182557	0.578147	0.207769	0.217797	0.169077	0.6798	0.4846	0.372646	0.221152	0.092559	0.550685	0.0436929
728	AT1G09540	2.31355	2.08866	1.38914	1.8319	1.87069	0.933139	1.61563	1.63276	2.07357	1.4384	1.68969	2.17883	1.88071	0.897045	0.853657	2.03852	0.183435	0.340186	0.305468	0.157577	0.0635851	0.458818	0.156812	0.22819	0.221877	0.170862	0.30604	0.294687	0.0756277	0.318928	0.41046	0.0884337
729	AT1G09560	6.85002	6.94168	7.22382	7.44664	7.08471	6.75452	6.84677	6.79901	6.51459	6.88319	6.80953	6.94341	6.98354	6.99985	6.39702	7.36593	0.0774126	0.107264	0.182642	0.135497	0.0451097	0.17292	0.132106	0.0965485	0.145566	0.145525	0.0799749	0.183219	0.0736946	0.0692302	0.382459	0.215408
730	AT1G09570	5.81791	6.13893	6.04595	6.08647	6.23679	6.3449	5.70186	5.73166	5.70769	5.80775	5.92744	5.3492	5.98266	5.69508	6.1529	5.88355	0.0391608	0.0699083	0.180728	0.101267	0.0622978	0.219644	0.02942	0.154764	0.0612731	0.114033	0.110744	0.39252	0.134206	0.115448	0.117697	0.0953163
731	AT1G09575	0.134741	1.17101	1.27636	-0.363601	1.21266	-0.783958	1.01121	0.443121	1.44012	0.793272	0.752251	-0.988767	1.27126	0.166782	1.49256	0.751191	0.185	0.342873	0.342472	0.188858	0.221811	0.996958	0.526494	0.221491	0.0593757	0.365034	0.144156	0.703139	0.525043	0.199205	0.265783	0.396741
732	AT1G09580	3.63129	3.16928	3.24353	3.22852	3.05778	3.41419	3.02562	3.42149	3.63653	3.26755	2.6657	3.02562	3.30487	3.43078	3.23242	3.38578	0.138969	0.0840654	0.0803437	0.135903	0.175097	0.11949	0.0117593	0.0856692	0.180702	0.0825882	0.0774606	0.013235	0.0915609	0.11567	0.127697	0.163572
733	AT1G09590	6.9102	6.72524	6.79901	6.83731	6.764	6.48638	6.66064	6.68838	7.1133	6.80585	6.7727	6.88088	6.73618	6.69019	6.53794	6.62852	0.080595	0.0764709	0.146122	0.151527	0.0252507	0.0716711	0.0441598	0.0711477	0.150249	0.070034	0.042899	0.130633	0.0560827	0.12054	0.102283	0.041265
734	AT1G09600	0.585961	0.195487	0.417807	-0.514386	-1.44339	0.585086	-0.130948	-0.209635	-0.102285	-0.182037	0.606398	-0.395842	1.21966	-0.037039	-0.391444	0.253935	0.109466	0.1876	0.062554	0.429894	0.54945	0.545738	0.349519	0.126211	0.256037	0.288856	0.170146	0.201958	0.255761	0.405233	0.315579	0.337025
735	AT1G09610	-1.79329	0.478026	-1.3294	0.146881	-0.479795	-0.504415	-0.980174	0.00302534	0.64419	-0.182037	-0.516724	-0.23499	-0.945848	-0.158214	-0.671174	0.751191	0.655474	0.618983	0.445759	0.513173	0.451473	0.38259	0.287747	0.371437	0.73827	0.287916	0.981735	0.0105275	0.256544	0.120319	0.244895	0.41595
736	AT1G09620	6.06347	5.9616	6.09182	6.39367	6.10445	5.89188	5.86051	5.89403	5.99017	6.03587	5.95492	5.32634	6.04422	5.94933	6.30982	5.91426	0.0358832	0.0559386	0.0555171	0.114498	0.0953867	0.0409147	0.0374867	0.0972264	0.161534	0.0441562	0.0347224	0.426278	0.046002	0.0751443	0.134854	0.0557367
737	AT1G09630	3.45519	3.59896	3.40385	3.12683	3.49866	3.24077	3.69035	3.59824	3.75427	3.73119	3.30728	3.95847	3.55222	3.22666	3.01633	3.48974	0.0331341	0.0741596	0.0798605	0.0425342	0.144872	0.281441	0.0719062	0.0588714	0.0449416	0.12754	0.044365	0.207741	0.163643	0.128461	0.181633	0.0749858
738	AT1G09640	7.14397	6.95627	6.86495	7.29538	7.16142	6.99353	6.98115	6.93891	7.08061	7.07413	7.0237	7.07749	6.93297	7.0916	7.04429	6.95219	0.0609058	0.0211068	0.0400035	0.116261	0.036965	0.0293145	0.0171455	0.0384546	0.0496658	0.0119864	0.0341049	0.0898276	0.0432269	0.045681	0.049846	0.0385029
739	AT1G09645	2.56156	2.77686	2.56409	2.67856	2.84966	2.97903	2.96937	3.07451	2.60062	3.4405	3.01972	2.24137	3.01058	2.83626	2.92843	2.71585	0.142983	0.073123	0.110461	0.0408736	0.0502476	0.14787	0.0424555	0.144272	0.10597	0.244935	0.194115	0.311175	0.131825	0.0480846	0.0919956	0.0954609
740	AT1G09660	4.13781	3.45734	3.56165	3.62744	3.54367	2.9568	3.85263	3.47497	3.52292	3.7215	3.8865	4.09616	3.58741	3.68171	3.31215	3.39858	0.185702	0.0956979	0.147631	0.0871947	0.102416	0.35845	0.0766773	0.0473052	0.0623719	0.242173	0.118479	0.132305	0.0647644	0.109631	0.0865153	0.128372
741	AT1G09680	-0.764022	-1.2696	-2.20146	-1.72515	-1.05101	-1.54536	-2.35878	-1.88053	-0.102285	-0.455506	-2.56424	-1.57341	-0.54119	-1.65299	-1.02585	-4.71152	0.263406	0.321792	0.745404	0.499763	0.159307	0.663764	0.710607	0.689139	0.69516	0.0729452	0.169725	0.531082	0.360725	0.66745	0.299455	1.31796
742	AT1G09690	7.39775	7.05641	7.17613	7.17048	7.17613	7.00536	7.22001	7.22191	7.46712	7.14809	7.28666	7.21391	7.23893	7.14994	7.0237	7.00084	0.0941341	0.048076	0.0942073	0.0751248	0.0484462	0.111432	0.0275834	0.0323488	0.124562	0.0871533	0.0152664	0.043704	0.0652878	0.0699964	0.0979075	0.0417562
743	AT1G09700	1.61269	1.68676	1.76502	1.93858	1.42479	1.76595	1.8624	1.64758	1.19507	2.03234	1.34438	1.82343	1.64731	1.94731	1.60174	1.58583	0.138637	0.12283	0.0555616	0.0786046	0.176945	0.118427	0.0334285	0.17527	0.235285	0.0826846	0.219266	0.376763	0.128234	0.0393223	0.172136	0.138933
744	AT1G09710	0.486914	0.593521	0.735827	0.671539	0.610734	0.139232	0.445846	0.552999	-0.647372	0.160019	1.20822	-1.98284	0.35967	-0.158214	0.0753166	0.253935	0.102447	0.335364	0.419837	0.162569	0.247644	0.316206	0.258325	0.259714	0.417576	0.480988	0.223777	1.62727	0.188749	0.116585	0.243849	0.281008
745	AT1G09730	3.85945	4.17896	4.13502	4.11448	3.89912	4.1328	3.82461	4.11368	3.54254	3.99073	4.2123	3.47232	4.06011	4.00315	4.12956	3.92668	0.0211718	0.129172	0.0990979	0.0496824	0.0272891	0.0438614	0.0747195	0.0824072	0.217932	0.114403	0.13623	0.310231	0.0448123	0.0884848	0.170664	0.0537243
746	AT1G09740	4.86796	5.72717	5.5072	5.23631	5.34251	5.47352	5.59673	5.67679	5.04419	5.39745	5.68875	5.38636	5.59302	5.27846	4.75869	5.33014	0.195967	0.0637757	0.0629549	0.0927403	0.070211	0.0923208	0.0792477	0.12583	0.122365	0.242607	0.0328323	0.372043	0.0981094	0.0658328	0.215385	0.0601705
747	AT1G09750	2.51249	2.68922	3.55261	3.28285	2.8263	3.37917	3.93355	3.23409	2.8968	2.4259	4.05903	3.57072	3.38398	3.24031	3.39445	3.77032	0.238648	0.352861	0.238866	0.135029	0.196161	0.260369	0.189118	0.0311882	0.137966	0.620344	0.31428	0.0325842	0.0771573	0.433341	0.346668	0.198218
748	AT1G09760	4.23181	3.86891	4.09058	4.00577	3.93176	3.63929	4.12331	4.42325	4.43622	4.47039	4.10155	4.06651	3.99105	3.61163	4.16051	3.65929	0.0620762	0.100095	0.0605992	0.0742927	0.0515583	0.196211	0.0627021	0.118485	0.197562	0.0954424	0.104264	0.00409689	0.0281188	0.0662316	0.0677566	0.125748
749	AT1G09770	5.67393	5.59917	5.85101	5.74718	5.67882	5.60662	5.41452	5.6746	5.53662	5.71313	5.77835	5.38252	5.81152	5.59766	5.85482	5.44637	0.0335466	0.129898	0.0746536	0.238296	0.0553811	0.0344792	0.0475976	0.0996293	0.0389264	0.0592953	0.0846799	0.20223	0.0724626	0.0631848	0.0612113	0.0904584
750	AT1G09780	7.50209	7.56634	7.24696	7.37001	7.38801	7.2908	7.43236	7.44427	7.70949	7.94548	7.29538	6.97039	7.52032	7.36593	7.25775	7.62114	0.0743116	0.111472	0.123498	0.100466	0.075325	0.00425589	0.00840947	0.107127	0.0162001	0.149259	0.0819921	0.3159	0.0173257	0.061668	0.116218	0.0745639
751	AT1G09794	-0.00966655	0.318702	0.34583	0.34583	0.515643	-1.54536	-0.267736	0.282463	0.767441	-0.306584	0.214571	0.825637	0.35967	0.582939	0.0753166	0.362032	0.132439	0.0799223	0.158025	0.12483	0.219083	0.784732	0.529637	0.330053	0.861214	0.927363	0.318624	0.843846	0.0345072	0.200036	0.184256	0.202123
752	AT1G09795	2.5373	2.91568	2.71339	2.81768	2.71081	3.29746	2.34083	2.10845	1.85068	1.89528	1.99723	2.69501	1.91474	2.20669	2.21573	3.65929	0.130169	0.314818	0.0801601	0.331569	0.142545	0.308493	0.263053	0.0498355	0.24332	0.215679	0.367172	0.487725	0.0956546	0.354027	0.195111	0.22145
753	AT1G09800	1.56615	0.770998	0.798564	0.596067	0.993833	1.12579	0.478026	0.944834	0.995014	1.57285	0.282463	1.3379	1.01121	1.51433	0.73929	0.751191	0.162713	0.14414	0.263804	0.320769	0.124814	0.550846	0.381568	0.269096	0.148851	0.156445	0.170734	0.188668	0.125594	0.196331	0.179885	0.216379
754	AT1G09810	0.856296	1.00788	1.3534	0.879232	1.21266	0.827355	1.17728	1.14365	0.995014	1.02122	1.71367	0.364776	1.78412	1.27859	0.803254	1.58583	0.113585	0.328854	0.122262	0.308057	0.0725822	0.191301	0.174617	0.0355823	0.19807	0.195019	0.134834	0.289356	0.177745	0.056121	0.156454	0.170397
755	AT1G09815	2.5373	2.21871	2.69683	1.49538	2.32256	1.64841	2.83058	2.4012	2.56217	2.24942	2.7599	2.95279	2.71081	2.20669	1.78481	2.11236	0.0509804	0.151222	0.225473	0.320795	0.110977	0.48782	0.114282	0.0841145	0.185934	0.254173	0.0842373	0.418119	0.144472	0.127796	0.288408	0.153542
756	AT1G09820	1.35724	0.991374	1.03078	1.17908	1.01765	1.37289	1.17728	1.16584	0.995014	1.16883	1.17159	0.364776	1.01121	1.15092	1.49256	0.751191	0.081429	0.0675849	0.301723	0.141161	0.0707684	0.177002	0.22038	0.0469959	0.1292	0.0923724	0.223143	0.352562	0.071524	0.17769	0.20377	0.144542
757	AT1G09830	3.63129	3.10291	3.43296	3.17669	3.13912	2.67465	2.55828	2.4012	2.60062	2.57181	2.83058	2.77479	2.58478	2.52057	2.66715	3.02553	0.142728	0.0495382	0.17262	0.0622002	0.0843663	0.0454939	0.135873	0.284944	0.130385	0.12829	0.324188	0.0294682	0.193488	0.0356931	0.198518	0.0614592
758	AT1G09840	4.14662	4.09941	3.91274	4.10669	4.22408	3.86621	4.39433	4.16684	3.92075	4.07837	4.24114	4.19317	4.01476	3.79296	4.18629	4.0993	0.0520349	0.0998041	0.132934	0.0147948	0.0274798	0.106669	0.109622	0.134965	0.196263	0.125845	0.06403	0.164421	0.0342989	0.0544216	0.0897455	0.020424
759	AT1G09850	3.79642	3.89943	3.90518	3.95773	3.91566	3.82294	3.76244	4.14117	3.68583	4.14817	3.74804	4.01292	3.70721	4.05084	4.22781	4.0993	0.106651	0.0854996	0.0532841	0.191026	0.0366458	0.0337285	0.0536719	0.142571	0.093996	0.161743	0.124682	0.143248	0.109005	0.0653205	0.161548	0.0761939
760	AT1G09870	3.65469	3.74396	3.34252	3.30894	3.78524	3.6556	3.50114	3.62894	4.10758	3.85748	3.66368	3.17561	3.60701	3.44005	3.823	4.1152	0.0145791	0.103084	0.110514	0.146966	0.0867554	0.0230741	0.057009	0.0378596	0.131042	0.0188875	0.0469162	0.387648	0.0656741	0.155165	0.0153049	0.131931
761	AT1G09880	-1.02997	-1.03167	-1.88053	0.24983	-0.0913908	0.31078	-1.15967	-0.599556	0.888504	-2.37446	-0.783958	0.661535	-0.370839	-0.276443	0.340171	-0.483637	0.310295	0.262682	0.245872	0.308657	0.354165	0.264306	0.17587	0.509564	0.524287	0.560187	0.115649	2.21357	0.210034	0.362437	0.421755	0.493834
762	AT1G09890	-1.79329	1.35569	0.945223	1.07539	1.23622	0.707856	1.20795	1.56879	0.488789	1.86046	0.481442	1.48868	1.44989	1.58071	0.853657	1.37289	1.04841	0.369968	0.308461	0.250729	0.0601331	0.0307668	0.0792973	0.495393	0.351941	0.755289	0.413578	0.38868	0.0504538	0.18711	0.177418	0.0799048
763	AT1G09900	2.18369	1.63728	1.1203	1.86839	1.7101	1.97763	2.02192	1.91098	2.34947	1.7373	1.93942	1.27764	1.21966	1.36389	1.8624	1.37289	0.169133	0.0324428	0.0979952	0.117595	0.0556104	0.0771026	0.0753969	0.171935	0.245431	0.16066	0.0605702	0.00297058	0.301137	0.0707853	0.2817	0.127208
764	AT1G09910	1.78959	1.63728	1.86991	1.53542	1.62889	2.02725	1.80298	1.98242	1.52091	1.40073	1.79059	1.61815	2.13678	1.51433	1.30777	1.63299	0.103895	0.223519	0.160703	0.161693	0.0289903	0.10471	0.255272	0.255173	0.376775	0.233173	0.440923	0.916044	0.191053	0.144677	0.138124	0.227111
765	AT1G09920	3.54889	3.67107	3.41419	3.05778	3.32949	3.32094	3.56165	3.70517	3.46218	3.41176	3.54682	3.91953	3.71696	3.49329	3.23242	3.32711	0.101991	0.0876428	0.0464248	0.126754	0.0385472	0.182355	0.0940528	0.0756042	0.0913373	0.0527514	0.0756425	0.295019	0.0817302	0.00834446	0.119017	0.0232605
766	AT1G09932	-1.35148	2.08073	-1.88053	2.27296	1.42479	1.37289	0.217606	1.27764	2.34947	3.31189	1.1358	2.17883	2.21871	2.37818	1.63574	1.63299	1.18881	0.982463	0.85692	0.955737	0.231445	0.939637	0.461865	0.708182	0.0135689	0.506573	0.477566	0.503337	0.288726	0.247637	0.515225	0.141856
767	AT1G09940	2.7777	3.1373	2.74303	3.32802	3.27456	3.48937	2.85681	2.93642	3.01236	3.05191	3.08281	3.10875	2.98274	3.6027	3.34043	3.05415	0.129934	0.332588	0.0990592	0.104329	0.125598	0.157075	0.0735629	0.0684847	0.0363485	0.123307	0.0647844	0.0105493	0.0537402	0.122633	0.125479	0.0348358
768	AT1G09960	2.18369	2.76	2.51425	2.83424	2.75252	3.17739	2.58208	2.82488	2.77368	3.08023	2.40315	2.49525	2.7623	3.56053	4.04707	3.02553	0.219408	0.155158	0.130624	0.118381	0.0516738	0.287432	0.294613	0.329256	0.188771	0.239051	0.169243	0.0404905	0.278506	0.0182385	0.458494	0.173912
769	AT1G09970	6.73364	7.02076	6.93891	6.85688	6.83471	6.76872	6.84286	6.70254	6.72379	6.99206	6.85968	6.81103	6.96433	7.28666	7.18682	6.9207	0.0747123	0.0743382	0.0684518	0.0942354	0.0575338	0.0470774	0.153141	0.0978413	0.0725135	0.0666867	0.0634083	0.13155	0.164774	0.0450777	0.122778	0.152061
770	AT1G09980	3.80663	3.49597	3.51228	3.19195	3.34648	3.22085	3.82913	3.5419	3.87619	3.99073	3.81499	3.38043	3.61833	3.46698	3.81724	3.46583	0.0844919	0.132476	0.107966	0.0801337	0.0791249	0.150441	0.0795595	0.227566	0.0797051	0.076657	0.109818	0.258339	0.0600975	0.0835339	0.140208	0.100329
771	AT1G09995	0.782688	0.564023	1.07695	0.0377199	0.379367	0.585086	1.27764	1.18752	1.91388	0.907707	0.752251	-0.783958	0.35967	1.15092	0.340171	0.751191	0.191276	0.182357	0.140348	0.364368	0.083902	0.00455603	0.212026	0.0117648	0.434761	0.141513	0.324558	1.31461	0.202774	0.211742	0.237456	0.072196
772	AT1G10020	3.14439	2.81822	3.32528	3.23847	3.03121	3.13548	3.21523	3.09551	3.16514	2.75319	2.8057	3.2485	2.91174	3.1229	3.26505	3.00775	0.144873	0.16051	0.0802427	0.152886	0.115952	0.106014	0.060285	0.118748	0.16044	0.114871	0.136726	0.11069	0.151755	0.0415665	0.0855025	0.0426033
773	AT1G10030	3.98611	3.32909	3.75821	3.43666	3.56033	3.47135	3.80606	3.80183	4.20908	3.56769	3.77859	3.72159	3.82367	3.58744	3.27635	3.35767	0.216788	0.0957667	0.0928687	0.164632	0.0429467	0.112972	0.0452985	0.0952105	0.307077	0.1077	0.0413943	0.0118398	0.0926799	0.0875717	0.12339	0.0935131
774	AT1G10040	1.78959	1.37233	1.38914	0.522754	1.72162	1.03003	1.45209	1.50136	1.66085	1.79924	1.02472	0.825637	1.40999	1.36389	1.27004	1.06064	0.0775421	0.293726	0.0737874	0.358148	0.230284	0.0951432	0.146977	0.138762	0.274913	0.139874	0.0832313	0.122132	0.162528	0.0361997	0.215051	0.177902
775	AT1G10050	3.68923	3.64601	3.73895	3.73408	3.57139	3.45252	3.0542	2.92424	3.48298	3.73119	3.27838	3.20397	3.40742	3.73427	3.23242	3.39858	0.0597769	0.0793709	0.0541897	0.229051	0.0636828	0.195308	0.0897579	0.298269	0.193635	0.16711	0.248652	0.206334	0.0821271	0.08527	0.251298	0.175611
776	AT1G10060	-1.79329	0.00807417	-0.393638	-0.209635	0.103833	-0.504415	-1.09418	-0.599556	-0.102285	-0.306584	-1.78017	0.467021	-1.50207	-0.548897	0.803254	0.253935	0.577967	0.274918	0.143568	0.0990971	0.200338	0.712012	0.327778	0.361035	0.351398	0.155603	0.504361	0.123474	0.495775	0.459774	0.253491	0.307742
777	AT1G10070	0.379077	1.96942	-0.635204	0.24983	1.34666	2.12036	-0.789833	0.201305	-0.647372	-1.91817	0.606398	0.737746	0.453304	1.23886	1.69973	-2.09013	0.470196	0.956643	1.07433	0.360006	0.270889	0.360849	0.539623	0.313664	0.0828342	0.823105	1.29396	2.25168	0.288316	0.185796	0.753428	0.855213
778	AT1G10090	4.10957	3.94539	3.90518	3.55583	3.92009	3.37917	4.30834	4.11961	3.54254	4.24426	4.10155	4.12552	4.0788	3.8212	3.60153	3.82534	0.119854	0.11868	0.0945907	0.116127	0.155877	0.25561	0.148963	0.0583789	0.210098	0.0564972	0.174454	0.0545372	0.122829	0.0397553	0.0766845	0.0917352
779	AT1G10095	0.944834	0.478026	0.117509	-0.514386	0.182658	1.20559	-0.09529	0.201305	0.488789	0.433663	0.421553	0.569891	0.453304	0.0693262	0.166782	0.665741	0.291886	0.428289	0.335416	0.393892	0.152604	0.438489	0.771505	0.085298	0.275361	0.139631	0.399876	0.250005	0.274449	0.113773	0.116665	0.146641
780	AT1G10110	-1.79329	-1.14205	-1.88053	-0.0763147	-2.6725	-2.25856	-4.13002	-4.76093	-1.44851	-3.298	-4.97894	-4.2572	-4.4181	-4.16375	-4.97894	-2.89858	0.517238	0.356066	0.262147	1.22476	0.644589	1.25118	0.51237	1.21295	1.11023	0.48805	0.961311	0.245797	0.190961	0.315382	0.222571	0.776008
781	AT1G10120	3.68923	2.75401	3.37864	2.91152	3.12782	3.04503	3.16996	3.22852	2.9568	2.86492	3.59188	2.85936	3.39576	2.77736	3.06904	3.05415	0.255545	0.254232	0.0623812	0.097312	0.120694	0.221251	0.0627204	0.105398	0.127629	0.252136	0.117359	0.181615	0.104674	0.0838513	0.122136	0.0928187
782	AT1G10130	4.81649	4.70666	4.61501	4.57208	4.49858	4.54176	4.67318	4.59786	4.74394	4.68007	4.61301	4.36775	4.62598	4.46055	4.45127	4.47438	0.0688798	0.111726	0.0231737	0.0687177	0.0556347	0.0630166	0.0658969	0.0665381	0.133768	0.133126	0.0275961	0.0864196	0.0640095	0.0530421	0.0240088	0.128773
783	AT1G10140	2.37518	3.68957	2.78592	2.83424	3.26678	2.97903	1.94322	2.53898	2.12036	2.03234	2.81807	1.70634	2.98274	1.67731	2.43749	2.91501	0.174787	0.555727	0.323877	0.421119	0.275726	0.12424	0.325789	0.330153	0.0530016	0.163792	0.391977	0.488863	0.463732	0.0620324	0.0916491	0.355901
784	AT1G10150	2.25076	2.68922	2.24137	2.78514	2.84388	2.93217	1.83685	2.25285	1.91388	1.7708	2.03852	1.15535	2.30929	1.80872	2.79051	2.82116	0.136534	0.231839	0.221563	0.298961	0.148834	0.0492989	0.564938	0.131778	0.106641	0.33044	0.108548	0.454183	0.202305	0.292828	0.277454	0.275318
785	AT1G10160	1.75035	1.57643	1.38914	1.57878	1.07922	0.933139	-3.65411	-3.76561	0.134127	-1.23568	-1.499	-0.988767	-2.64087	-3.13452	-2.85094	1.67731	0.231692	0.17376	0.0622493	0.111324	0.143309	2.0831	1.18514	1.95236	0.583203	1.44538	1.58783	0.0633555	1.2587	0.775437	1.33527	0.0838487
786	AT1G10170	4.46772	4.7412	4.65133	5.37803	5.30144	5.06591	4.1204	4.20952	4.78147	4.62085	4.71701	4.14328	4.80574	7.06186	6.14986	4.80411	0.131085	0.0771993	0.100451	0.223718	0.184008	0.289383	0.0995884	0.0926829	0.333194	0.12218	0.100152	0.424186	0.570658	0.220977	0.567821	0.0344306
787	AT1G10180	3.48827	3.27629	3.27635	2.95308	3.45519	3.37917	3.26291	3.21764	3.21188	3.60946	3.4503	2.85936	3.42882	2.91693	3.31215	3.38578	0.113985	0.0302338	0.0950168	0.146029	0.0707388	0.143202	0.0267997	0.0459532	0.136381	0.154259	0.126246	0.26613	0.0764563	0.114803	0.0107379	0.0340143
788	AT1G10200	4.95294	4.8917	5.01032	4.82165	4.86872	4.90875	5.25763	4.87378	4.67795	4.78284	4.74901	4.74374	4.71709	4.35407	4.42269	4.99511	0.0418088	0.082605	0.0384805	0.0811882	0.0215423	0.0223559	0.20638	0.0212656	0.0815917	0.0626699	0.1438	0.147475	0.0805963	0.091169	0.166247	0.116039
789	AT1G10210	1.50967	0.802809	1.19716	1.7279	1.98172	1.37289	1.27764	1.61563	1.91388	1.26802	1.79059	1.38781	1.91474	1.15092	1.22494	0.912931	0.101427	0.303318	0.300872	0.108641	0.255603	0.0781074	0.251031	0.155558	0.124914	0.177662	0.345922	0.949525	0.314341	0.025714	0.263638	0.230078
790	AT1G10230	1.56615	1.30132	2.51425	1.35724	0.670433	1.4496	2.15178	1.92198	1.91388	1.92283	1.52592	2.17883	1.85	1.96999	1.52935	1.26243	0.0577654	0.23755	0.418932	0.13656	0.259055	0.437402	0.0884829	0.218097	0.129802	0.16844	0.086552	0.057556	0.160031	0.126013	0.0512534	0.082263
791	AT1G10240	1.45751	1.76361	1.78959	1.01121	1.39044	1.4496	1.49506	1.59802	2.12036	1.11997	1.79059	1.27764	1.49203	1.23886	1.49256	1.4279	0.101027	0.246727	0.335219	0.320937	0.0550422	0.186912	0.134554	0.0665064	0.377071	0.221618	0.090956	0.283807	0.106863	0.181128	0.100337	0.0860287
792	AT1G10270	3.67754	3.14853	3.60125	3.33999	3.2295	2.67465	3.07473	2.86976	3.18959	3.25683	3.51892	3.43196	3.22259	3.28396	3.32138	3.42524	0.164144	0.140835	0.371378	0.257341	0.187928	0.00291114	0.110602	0.00836469	0.273253	0.344825	0.137915	0.136761	0.0612378	0.061076	0.112981	0.230175
793	AT1G10280	1.50967	1.53675	1.89782	1.22328	1.69824	0.457666	1.33892	1.20327	2.02308	2.3196	0.752251	2.56303	1.60451	1.65002	1.8624	0.912931	0.00673532	0.156668	0.240064	0.295802	0.0162085	0.450069	0.15346	0.283384	0.0588373	0.296076	0.308668	0.00659892	0.137823	0.254066	0.193788	0.205229
794	AT1G10290	5.53021	5.70032	5.60818	5.90034	5.76693	5.6795	5.10056	5.14284	5.54473	5.50115	5.50152	5.06604	5.50078	5.41275	5.24555	5.65063	0.0851807	0.06895	0.0898281	0.147791	0.0882593	0.266662	0.0624704	0.115067	0.239881	0.0161771	0.119587	0.269802	0.041632	0.0455098	0.106886	0.0458213
795	AT1G10300	0.856296	-0.780886	1.1203	-1.1053	-0.243614	-2.25856	-1.04263	-0.839375	-3.84076	-0.605058	-0.516724	-2.59796	-0.73864	-1.65299	-2.85094	-2.89858	0.542984	0.502174	0.71805	0.184741	0.72751	0.494482	0.122676	0.442052	1.08512	0.14777	0.486926	1.04336	0.648838	0.212656	0.940912	0.86141
796	AT1G10310	1.70977	1.60403	1.56996	1.44989	1.7101	1.29431	0.996314	1.16584	-0.647372	0.659614	2.55654	2.15112	2.58478	2.40134	2.15524	1.19615	0.0458213	0.0220392	0.0879117	0.298337	0.0370952	0.0421781	0.200201	0.18506	0.355954	0.803489	0.124085	0.123762	0.133139	0.0765099	0.106505	0.109813
797	AT1G10320	2.56156	2.54707	2.32769	2.29773	2.42795	2.36354	1.68969	1.56879	0.64419	2.00167	3.11231	2.34624	3.51998	3.65097	3.64941	2.36315	0.226967	0.246702	0.0601783	0.116826	0.129207	0.622683	0.143036	0.0944914	0.517834	0.2543	0.257757	0.557519	0.0623408	0.0452629	0.440891	0.0108713
798	AT1G10330	0.134741	-0.839375	-0.788553	-1.38639	-0.243614	-1.1053	-0.907229	0.00302534	-1.44851	-0.605058	0.803254	1.38781	1.27126	0.347877	0.672679	-2.89858	0.265882	0.152584	0.421923	0.564857	0.483584	0.62002	0.302044	0.181059	0.76175	0.641371	0.451867	0.338245	0.125085	0.250427	0.517927	0.700021
799	AT1G10340	-4.17943	-0.938996	0.0338226	-0.363601	0.351731	-0.263349	-0.267736	-1.5492	-0.985014	-3.298	0.421553	-0.783958	0.757477	0.0693262	0.0753166	-1.23331	1.02788	0.6237	0.564427	0.401983	0.570857	0.197033	0.433029	0.596692	0.158217	0.291151	0.930696	0.396016	0.434045	0.383447	0.32864	0.362775
800	AT1G10350	2.51249	2.93866	2.59818	2.86523	3.0042	2.8524	2.91693	2.64301	2.43876	2.69913	4.55715	4.10447	4.63106	4.2052	4.35128	2.78319	0.1187	0.207809	0.0577921	0.11564	0.0696163	0.258262	0.0198495	0.0760778	0.0865642	0.486236	0.640087	0.113865	0.149483	0.0327628	0.605662	0.0402422
801	AT1G10360	0.944834	1.45167	0.672679	0.0377199	1.06367	0.585086	0.701831	0.826445	0.767441	0.849413	2.26818	3.36845	1.36389	2.29497	2.89304	1.3148	0.342978	0.317566	0.045866	0.247429	0.425727	0.241816	0.31425	0.33169	0.0741666	0.453231	0.177027	0.473306	0.199754	0.248823	0.776757	0.133349
802	AT1G10370	2.15218	2.39512	0.898116	1.7279	1.96942	1.76595	1.54015	2.39366	2.48128	1.79924	3.8797	5.03503	3.93155	4.03884	4.34098	1.93148	0.104523	0.559552	0.553228	0.273294	0.264227	0.59499	0.389316	0.281605	0.157719	0.900991	0.25056	0.568961	0.0753907	0.150279	0.754227	0.0804929
803	AT1G10380	3.60899	3.23587	3.20737	3.44586	3.23508	3.26077	2.45035	2.7222	2.52336	2.15372	4.50787	4.35879	4.57677	3.50332	3.75264	3.27848	0.167737	0.0725578	0.172058	0.150566	0.0272416	0.0166299	0.126976	0.33124	0.0988202	0.52961	0.528371	0.351035	0.27771	0.115779	0.160729	0.0500363
804	AT1G10385	-1.35148	-3.35773	-4.8621	-4.56867	-4.16375	-4.17943	-1.81546	-2.87873	-0.985014	-3.298	-0.917073	0.0158375	-0.945848	-1.65299	-4.97894	-2.89858	0.691473	0.409173	1.22095	1.0995	0.108262	1.45491	0.88478	0.668548	0.773923	0.704498	0.440657	1.89072	0.107612	1.00097	1.35869	0.364951
805	AT1G10390	5.1491	5.12753	5.21633	5.47352	5.23852	4.68486	4.74636	4.82908	5.06498	5.06046	6.40961	5.8454	6.45817	6.5573	6.23816	5.16368	0.00762124	0.0779876	0.0761586	0.187837	0.109907	0.18318	0.0651762	0.166986	0.28348	0.471839	0.486119	0.16198	0.0653683	0.0117331	0.342544	0.0234741
806	AT1G10400	1.61269	-0.252067	1.42762	-0.209635	0.0658798	-0.037039	1.62603	1.18752	0.134127	-0.182037	3.04503	2.0906	2.83936	2.16684	1.56897	-0.160966	0.697906	0.445225	0.166322	0.807676	0.426976	0.741517	0.226491	0.22357	0.327536	1.09375	0.582464	0.507641	0.162799	0.107254	0.440233	0.61836
807	AT1G10410	4.49513	4.93023	4.62398	4.95585	4.96582	4.76126	4.49019	4.82359	4.20908	4.61062	5.91677	5.57288	6.23038	6.11996	6.32113	4.63222	0.161825	0.121612	0.0965948	0.188253	0.067831	0.210851	0.0264539	0.0598853	0.17127	0.369665	0.527722	0.120482	0.0302186	0.0703099	0.548147	0.0599248
808	AT1G10417	-0.00966655	0.102127	-0.930761	-1.72515	-0.0913908	-1.1053	0.10044	0.588753	-1.44851	-0.0522266	0.845638	0.825637	1.78412	1.71266	2.04351	-0.483637	0.283426	0.546534	0.189735	0.526718	0.281492	0.5647	0.327029	0.16822	0.708211	0.635434	1.21165	0.519786	0.0857103	0.186317	0.603337	0.161957
809	AT1G10430	3.12979	3.2485	3.38752	3.19195	3.13332	2.82266	3.51969	3.4117	3.13831	3.4978	4.84585	4.63571	4.90813	4.69484	4.54038	3.29608	0.127109	0.0239325	0.0576776	0.0799734	0.111201	0.327748	0.0634409	0.10272	0.0804487	0.322327	0.563554	0.136496	0.104514	0.0777339	0.444971	0.0630601
810	AT1G10450	3.42882	3.61809	3.73133	3.55583	3.66541	3.81026	3.35469	3.52622	3.78293	3.59351	4.81205	4.34553	4.70666	4.66849	4.84809	3.8146	0.171218	0.0855643	0.0652532	0.0470752	0.0513634	0.17792	0.0417567	0.13188	0.0729441	0.38949	0.397309	0.0791568	0.0500327	0.051132	0.44986	0.0657103
811	AT1G10460	-1.35148	-0.839375	-0.635204	-2.89345	-1.44339	-1.54536	-1.15967	-2.37446	-2.08357	-2.37446	-4.97894	-2.59796	-2.64087	-4.16375	-1.78296	0.565348	0.106548	0.233191	0.258887	0.820354	0.120621	1.60778	0.192089	1.07517	0.522032	0.456713	1.51114	0.583824	0.503581	0.556002	0.514311	0.609827
812	AT1G10470	4.86219	4.57356	5.2746	4.14795	4.4397	4.55535	5.25019	5.01124	4.55871	4.23195	6.15638	5.8454	6.04543	5.66685	5.32782	4.73481	0.114953	0.176212	0.0841778	0.158961	0.123351	0.276516	0.146045	0.0835026	0.0844546	0.414828	0.358278	0.28881	0.173635	0.0534858	0.0727177	0.0878224
813	AT1G10480	1.78959	3.02672	1.23758	1.62092	2.37484	1.70901	1.44124	2.2151	1.96892	2.68487	2.17036	3.52535	3.1668	3.22666	3.10519	1.96901	0.183441	0.606559	0.390386	0.456967	0.0238368	0.295415	0.236781	0.24889	0.223145	0.483981	0.210395	0.61909	0.204131	0.0246641	0.336616	0.0712874
814	AT1G10490	4.12792	3.8558	4.09608	4.24581	3.84941	3.67107	3.78385	3.69181	3.92075	4.25473	5.23464	4.92976	5.00078	5.1497	5.32192	3.70421	0.0680603	0.129625	0.202809	0.166645	0.128324	0.0488038	0.0662588	0.130477	0.00711693	0.460215	0.344651	0.145081	0.116384	0.116782	0.439854	0.128018
815	AT1G10500	2.75749	2.97325	3.06092	2.56416	3.18625	3.17739	3.00727	3.04331	2.98521	2.85301	4.05903	4.49877	4.7412	4.47494	4.20127	3.00775	0.063149	0.17217	0.0439834	0.279371	0.105428	0.131928	0.0450298	0.110574	0.0682779	0.477558	0.454769	0.42103	0.148505	0.0311889	0.475026	0.20245
816	AT1G10510	2.93807	2.50644	3.01401	2.43862	2.88183	2.76905	2.92208	2.52961	3.21188	2.68487	4.06828	4.06651	3.97756	3.85357	4.01623	3.04016	0.0654541	0.101495	0.0950066	0.167484	0.127242	0.00911395	0.0584776	0.175688	0.228901	0.479038	0.313329	0.0234874	0.0943589	0.0696162	0.518422	0.0782231
817	AT1G10520	0.256347	-0.839375	-0.511242	0.146881	-0.0363859	0.707856	-1.32684	-0.164464	-0.102285	-0.790891	1.17159	0.737746	0.35967	-0.158214	-0.671174	-0.160966	0.153343	0.221647	0.164947	0.241744	0.167786	0.773615	0.223295	0.747246	0.423588	0.436943	0.660562	0.258836	0.302688	0.0596246	0.426863	0.185835
818	AT1G10522	3.33022	1.70013	2.08584	0.522754	1.32421	2.12036	1.37134	0.802809	1.35833	0.793272	2.41845	2.69501	2.30929	2.40134	2.2834	1.93148	0.9156	0.298723	0.384667	0.462276	0.228244	0.314658	0.281634	0.435693	0.121727	0.653847	0.305995	0.711656	0.192873	0.279818	0.240029	0.260185
819	AT1G10530	0.683093	1.35569	1.86991	1.17908	1.47196	0.457666	0.445846	0.826445	1.59413	0.351731	2.26818	1.78767	2.28549	2.20669	1.89193	0.665741	0.271751	0.225189	0.444928	0.15409	0.13947	0.216782	0.155541	0.111151	0.414165	0.409796	0.613111	0.208988	0.0638953	0.141762	0.436254	0.267867
820	AT1G10550	0.134741	-0.305853	-0.051833	-0.363601	-2.16365	-4.17943	0.853657	0.802809	0.488789	0.253935	1.7389	1.92664	0.82983	1.47736	2.45304	-1.23331	1.17193	0.0438251	0.0788805	0.437754	0.194087	3.00143	0.339881	0.395232	0.345794	0.34861	0.528746	0.680646	0.145731	0.186751	0.571375	0.319186
821	AT1G10560	2.25076	1.86046	1.78959	1.69256	2.19918	1.97763	2.19845	2.02814	1.96892	2.40149	2.28802	2.46968	2.98274	2.60311	2.85727	1.7765	0.151005	0.294159	0.112276	0.130944	0.0815089	0.130247	0.0718612	0.241082	0.0773825	0.0636906	0.486435	0.239812	0.0347629	0.0990125	0.298209	0.0809756
822	AT1G10570	2.31355	2.16765	2.35022	2.52195	2.50432	2.32441	2.07819	2.09482	2.02308	2.61526	3.03249	3.04356	2.86591	2.83626	3.05499	2.07639	0.134342	0.0943163	0.0406277	0.0504034	0.00955767	0.109652	0.155655	0.038719	0.0899718	0.143292	0.299709	0.179746	0.0894924	0.140279	0.255336	0.0891239
823	AT1G10580	4.14662	4.09379	4.33447	4.14795	4.26952	3.67107	3.90405	3.91583	4.20908	4.51861	4.89182	4.52611	4.98639	5.14731	5.33059	4.1152	0.0318429	0.0370745	0.101066	0.100538	0.0681074	0.0971815	0.0278297	0.0958588	0.247384	0.260093	0.252381	0.144373	0.0458147	0.018067	0.433717	0.0358777
824	AT1G10590	5.38252	5.11062	5.18895	5.2915	5.31037	5.11735	5.41275	5.44637	5.42489	5.24152	6.09834	6.10297	6.3565	6.24966	5.96282	5.0589	0.0623836	0.0968949	0.0513726	0.00240809	0.0163636	0.0803606	0.0860674	0.0195291	0.100989	0.276919	0.37218	0.0133698	0.0816014	0.0699143	0.221748	0.113081
825	AT1G10600	1.45751	1.02935	1.62172	1.44989	1.55299	1.64841	1.84526	1.59802	0.995014	1.64361	2.46183	2.75303	2.46424	1.71266	2.32441	1.63299	0.0582249	0.209933	0.0766973	0.415669	0.0178041	0.255132	0.184109	0.206986	0.259349	0.166106	0.492916	0.956643	0.120293	0.198986	0.397347	0.106569
826	AT1G10610	0.486914	0.244972	0.735827	0.34583	0.855688	0.585086	0.10044	-0.479795	-1.44851	-0.790891	0.752251	-0.395842	0.0440951	0.258541	1.05943	-0.0194839	0.150999	0.238504	0.342607	0.358352	0.273096	0.179405	0.162258	0.430006	0.30145	0.541552	0.436746	0.0909534	0.116696	0.282989	0.443995	0.213168
827	AT1G10630	5.58518	5.35193	5.63408	5.19125	5.39343	5.10611	5.79554	5.7183	5.60259	5.58383	6.47504	6.37688	6.50322	6.33421	6.06093	5.18092	0.05757	0.0851802	0.0940733	0.0513208	0.0408251	0.253919	0.045072	0.0628451	0.0645127	0.294612	0.357806	0.11351	0.0454171	0.0545306	0.157575	0.0799004
828	AT1G10640	-1.35148	-0.938996	0.117509	0.0377199	-0.41038	-1.1053	-0.348054	-0.0363859	0.767441	0.351731	-1.499	0.147883	-0.73864	0.0693262	-0.0363859	0.131466	0.291729	0.239163	0.256158	0.664299	0.511271	0.132961	0.344058	1.32821	0.430155	0.0552783	0.320944	0.504969	0.0235616	0.0715381	0.727	0.284129
829	AT1G10650	2.6086	2.58366	2.66996	2.46417	2.15112	2.24566	2.42935	2.32899	2.39418	2.73735	1.95877	2.44542	2.63906	2.483	2.12959	2.71585	0.095607	0.0898666	0.08002	0.31667	0.165446	0.211115	0.0194068	0.129112	0.112754	0.29387	0.226869	0.119324	0.124876	0.0562986	0.128758	0.0878298
830	AT1G10660	2.48583	2.48027	2.69683	2.76673	2.80867	2.88263	2.77345	2.38415	2.07357	2.40149	2.32089	2.77479	2.39366	1.92364	2.57018	2.51425	0.0806313	0.184708	0.166895	0.170619	0.131423	0.140051	0.347712	0.145575	0.209611	0.09896	0.0751044	0.0806283	0.257327	0.110409	0.135562	0.0654756
831	AT1G10670	6.61837	6.75207	6.73063	6.75207	6.89016	6.86914	6.62494	6.79158	6.56898	6.84169	6.64161	6.38973	6.7046	6.90684	6.84404	6.65083	0.0363063	0.0570948	0.0272598	0.0670207	0.0400485	0.141445	0.0710006	0.0433235	0.102877	0.023246	0.0094852	0.130552	0.034843	0.0590396	0.0406837	0.0276295
832	AT1G10680	-2.45126	-2.59796	-3.50874	-4.56867	-3.04528	-0.783958	-5.04639	-3.3474	-0.985014	-1.91817	-4.13002	-1.98284	-1.95019	-0.687946	-1.78296	-4.71152	0.40733	0.7742	1.26858	0.836041	0.203658	1.98848	1.22	0.487176	1.08189	0.928726	1.04597	0.0226259	0.54851	0.0885626	0.765234	0.8884
833	AT1G10682	6.09773	5.62075	6.11767	5.64586	5.66256	5.30273	6.49791	6.42768	6.03473	5.62876	6.65885	5.70666	6.27369	5.71994	5.91906	5.76041	0.174864	0.216327	0.165973	0.154372	0.0910707	0.643637	0.155246	0.0728415	0.121448	0.0914839	0.18701	0.108456	0.0630739	0.0266699	0.024393	0.129425
834	AT1G10690	0.256347	-0.188769	0.1917	0.596067	0.445846	-0.263349	-0.130948	-0.424399	0.488789	-0.605058	0.481442	-0.783958	0.541415	-0.037039	-0.391444	-1.59809	0.130479	0.47628	0.135156	0.109686	0.167073	0.143725	0.279756	0.296173	0.228945	0.417867	0.25199	0.285012	0.364852	0.214131	0.293804	0.473271
835	AT1G10700	3.09894	3.43692	2.71339	3.87016	3.64408	3.55727	3.01972	2.86976	2.86552	3.36864	3.03249	3.2485	2.86591	3.57104	3.45648	3.48974	0.0817641	0.193947	0.1259	0.249692	0.0407079	0.0994581	0.160628	0.0914572	0.232505	0.124	0.0584015	0.250325	0.173143	0.0404082	0.0704001	0.11364
836	AT1G10720	3.59611	3.53007	3.42568	3.47946	3.40759	3.6252	3.65657	3.77201	3.65443	3.62625	3.63095	3.88833	3.79051	3.79296	3.79969	3.10846	0.0166878	0.0995977	0.0726186	0.260294	0.0601074	0.00920709	0.0220517	0.106616	0.0217248	0.11085	0.203902	0.0637101	0.095171	0.0784089	0.0528138	0.181247
837	AT1G10730	1.45751	1.49104	1.59595	1.30989	1.64361	0.707856	1.45209	1.46895	1.27806	1.57285	1.55299	2.34624	1.71095	1.80872	0.73929	2.03852	0.128677	0.178531	0.182947	0.132557	0.147333	0.57146	0.0770479	0.240957	0.190302	0.0280846	0.0338843	0.221319	0.156595	0.328238	0.268596	0.153505
838	AT1G10740	2.11696	2.4562	2.42935	2.48261	2.71585	2.535	2.79216	2.43475	2.26619	2.51803	2.88921	2.26619	2.71081	2.90576	2.88124	2.51425	0.0823845	0.097236	0.070723	0.0669127	0.0979442	0.175601	0.0791376	0.0801049	0.107419	0.090018	0.116791	0.0302755	0.139837	0.0876138	0.221728	0.0355578
839	AT1G10750	0.944834	0.318702	-0.176078	-0.209635	-0.0913908	0.933139	0.40843	1.00321	0.64419	0.659614	1.17159	0.661535	1.16819	0.0693262	-0.145358	0.565348	0.247499	0.287156	0.295168	0.373915	0.218789	0.29798	0.198877	0.13282	0.0760072	0.210104	0.0261738	0.0891055	0.268675	0.201638	0.343927	0.124347
840	AT1G10760	4.83674	5.36825	5.07347	5.83122	5.39232	5.8063	4.9557	4.69269	4.92659	4.9532	4.87164	4.88735	4.71709	5.04316	5.27639	5.91049	0.207723	0.0974479	0.179882	0.105154	0.0986216	0.277844	0.0849041	0.230474	0.0754963	0.125119	0.207171	0.0562179	0.103746	0.0553613	0.144744	0.0630172
841	AT1G10780	1.97763	2.03522	1.7101	1.30989	1.82343	1.37289	1.74984	1.98242	2.56217	2.03234	1.68969	1.48868	2.28549	1.58071	1.89193	1.73358	0.0190789	0.168667	0.0780923	0.305505	0.206664	0.115926	0.109538	0.450317	0.468203	0.0868316	0.0880454	0.313936	0.269889	0.228075	0.0935877	0.0822809
842	AT1G10790	-0.520306	-0.139504	-0.635204	0.34583	-1.31728	-0.504415	0.274068	0.851119	-0.647372	0.58852	-0.279648	0.0158375	-0.209635	0.0693262	0.0753166	-0.684225	0.269263	0.423077	0.519928	0.438356	0.407553	0.16748	0.487141	1.65407	0.315262	0.545896	0.0367435	0.472364	0.245648	0.369862	0.193318	0.375588
843	AT1G10800	-1.79329	0.355443	0.548041	-2.89345	-0.184596	-0.504415	-1.38639	-1.02173	-0.356448	0.433663	-0.635204	-0.110224	-0.54119	-0.037039	-1.02585	-1.23331	0.707216	0.528194	0.293407	0.473364	0.0392029	0.520473	0.228384	0.135573	0.0720051	1.03454	0.421345	0.958931	0.476657	0.236628	0.256597	0.243885
844	AT1G10810	1.23193	1.45167	1.1203	0.431817	1.14108	0.585086	1.65744	1.42559	0.64419	2.00167	1.76618	1.89528	1.88071	1.99723	1.30777	0.665741	0.210443	0.169445	0.231211	0.110733	0.0635487	0.162393	0.144391	0.257451	0.245152	0.163061	0.540473	0.0842176	0.27708	0.106212	0.0690213	0.131097
845	AT1G10820	2.91693	2.36921	2.62977	2.56416	2.56327	2.02725	2.59729	2.22432	2.02308	2.66801	2.18958	2.29394	2.62167	1.61644	2.2405	2.30265	0.150854	0.135602	0.0281335	0.0706048	0.0247935	0.319	0.14519	0.201459	0.276906	0.0490874	0.0814969	0.0441485	0.283182	0.271328	0.114051	0.0632603
846	AT1G10830	1.16787	1.60403	1.65158	1.53542	1.59732	2.36354	2.18152	2.04154	1.66085	1.53542	2.06188	1.99406	1.64731	1.86705	2.10831	1.85806	0.223112	0.0534142	0.125955	0.240036	0.209079	0.211386	0.0526771	0.128179	0.198543	0.183813	0.222701	0.137249	0.053536	0.0558681	0.251623	0.0852098
847	AT1G10840	5.58312	5.15335	5.18895	5.37521	5.25134	5.35023	5.47958	5.45894	5.49396	5.41119	5.34522	5.32634	5.31588	5.33105	5.17804	5.12424	0.132487	0.0493924	0.0982049	0.0438929	0.046689	0.0367044	0.0280877	0.060005	0.0400938	0.0450733	0.0437678	0.0882968	0.018038	0.0725083	0.0655251	0.0141086
848	AT1G10850	3.92243	3.6142	3.38752	3.13912	3.49099	3.77121	3.2261	3.18978	3.81417	3.66622	3.4354	3.65516	3.29219	3.52418	3.66996	3.53879	0.103531	0.0877696	0.118019	0.154059	0.0712414	0.361477	0.124542	0.10375	0.233781	0.0341348	0.0964886	0.0881938	0.0976414	0.047589	0.0266415	0.0514784
849	AT1G10865	2.25076	2.42935	2.91996	2.34388	2.43485	2.47081	2.41452	2.58366	2.73749	2.08369	2.22432	2.93557	2.63906	1.77697	2.17529	2.30265	0.148694	0.175726	0.190399	0.0880817	0.0993517	0.07662	0.121484	0.0697971	0.227996	0.0351686	0.133619	0.608004	0.0934156	0.068753	0.229477	0.128516
850	AT1G10870	3.93333	3.73701	3.21832	3.71839	3.92009	3.67107	3.39179	3.16996	3.25705	3.34024	3.17693	3.38043	3.33973	3.21333	3.25505	3.61282	0.128714	0.117448	0.0714739	0.121634	0.129836	0.573237	0.0242325	0.172455	0.193896	0.102391	0.064105	0.0049531	0.0641331	0.171382	0.0971277	0.113454
851	AT1G10880	-4.17943	-4.4181	-4.8621	-4.56867	-4.16375	-4.17943	-3.04528	-4.19243	-3.84076	-3.298	0.147201	-0.571434	-0.73864	1.94731	-2.21434	-4.71152	0.25242	0.151367	0.0389493	0.198552	0.257138	1.567	0.388241	0.874604	0.281007	1.3664	1.60575	0.145311	0.753069	0.598145	0.858675	0.102251
852	AT1G10890	3.48827	3.21764	3.4739	3.19195	3.27722	2.39942	3.00271	3.29615	3.76833	2.68487	3.26813	2.85936	3.23554	3.11021	2.90258	3.10846	0.0731002	0.197958	0.0957774	0.162661	0.103491	0.387896	0.0489596	0.151096	0.286891	0.323654	0.0491291	0.0963672	0.149274	0.045714	0.224741	0.119044
853	AT1G10900	4.31325	4.65004	4.1152	4.14795	4.29525	4.21668	3.71368	4.08295	4.2229	4.48171	3.95949	3.88833	4.01476	4.27975	4.21598	4.42297	0.124369	0.215057	0.121679	0.0682291	0.0347644	0.194214	0.147672	0.0909386	0.171752	0.0947161	0.13345	0.237196	0.124783	0.0472529	0.0329336	0.111959
854	AT1G10910	2.11696	1.30132	1.53144	1.86839	1.32421	1.29431	1.81638	1.46895	0.64419	1.02122	1.66101	1.48868	1.31148	1.58071	1.56897	2.30265	0.423901	0.348522	0.181349	0.0690576	0.16755	0.228019	0.107083	0.385403	0.423526	0.356729	0.1486	0.207461	0.102217	0.0528822	0.160153	0.181572
855	AT1G10920	-1.79329	-1.03167	-3.50874	-4.56867	-0.138736	0.31078	-0.980174	-0.209635	-0.985014	-0.306584	-0.635204	-0.783958	-0.54119	0.659614	0.340171	-1.23331	0.268042	0.794661	0.923397	0.976768	0.456969	1.11961	0.388029	0.566278	0.345246	0.343077	0.559996	0.622064	0.40421	0.13086	1.7005	0.181324
856	AT1G10930	2.82322	2.59967	2.53052	2.48261	2.31344	2.36354	2.18152	2.41087	2.9568	2.75319	2.30505	2.75303	2.60334	2.53898	2.51958	2.33441	0.176019	0.20881	0.0195122	0.241444	0.0502788	0.0634379	0.0886277	0.210261	0.18486	0.0634783	0.210195	0.123934	0.0608504	0.0697678	0.178969	0.162701
857	AT1G10940	4.35344	4.07961	4.128	4.03191	4.18451	4.36168	4.14713	4.17885	3.98159	4.28518	3.8797	4.13445	4.19547	4.22781	3.93067	3.99913	0.116741	0.0985971	0.0705178	0.0667942	0.0404857	0.180849	0.0928538	0.105406	0.0869435	0.0791328	0.10162	0.0324768	0.0850905	0.0923959	0.152215	0.0463473
858	AT1G10950	6.17668	6.33421	6.06855	6.38362	6.39453	6.13845	6.12331	6.15161	6.27369	6.36332	6.1596	5.90323	6.28638	6.17479	5.98154	6.23679	0.028194	0.0859922	0.0580861	0.0639195	0.0590508	0.030498	0.0149406	0.114842	0.0371111	0.0815996	0.056655	0.112053	0.0542022	0.037796	0.120449	0.0762394
859	AT1G10960	4.20779	3.23587	4.63127	4.03875	3.73376	4.33892	4.31363	3.79626	3.60182	3.17986	4.2864	6.30408	3.69181	4.60307	3.81724	4.74227	0.134783	0.460797	0.375296	0.267022	0.0300585	0.0912313	0.397752	0.26031	0.241344	0.586434	0.657386	1.19655	0.19693	0.308199	0.194182	0.237017
860	AT1G10970	2.11696	1.27764	1.56996	1.7976	1.98172	3.04503	1.42626	1.66315	2.02308	2.27296	2.08042	2.83961	1.97883	1.99723	2.34225	1.26243	0.309073	0.271805	0.118543	0.309983	0.2913	1.27457	0.291482	0.184297	0.372501	0.322676	0.245172	0.560025	0.123504	0.231987	0.383837	0.0549732
861	AT1G10990	-0.164464	-0.08472	-0.176078	0.671539	0.701831	0.31078	-0.563103	-0.121079	-0.102285	0.433663	-0.0115151	0.661535	0.453304	-0.276443	-0.266639	-0.927347	0.155842	0.0979037	0.0855707	0.631874	0.177181	0.678102	0.457728	0.0727216	0.157872	0.719972	0.295326	0.32673	0.202829	0.17534	0.48805	0.348564
862	AT1G11000	3.17681	3.10291	2.91996	3.3207	3.34238	3.43248	2.88402	2.85752	2.8968	3.45961	3.08281	3.2485	3.54215	3.05746	2.9705	3.14877	0.120586	0.0863458	0.0618192	0.330153	0.0681116	0.273141	0.0855018	0.119279	0.152167	0.00311676	0.205664	0.438597	0.058463	0.167123	0.0810436	0.0527389
863	AT1G11020	2.18369	2.21871	2.39191	2.58366	2.33235	2.56891	2.53806	2.65447	2.39418	2.6502	2.53951	2.9705	2.72788	2.55551	2.68005	2.27296	0.10055	0.134122	0.117464	0.090834	0.134105	0.091809	0.129319	0.223583	0.136101	0.187337	0.174929	0.533448	0.110717	0.0673346	0.237855	0.176781
864	AT1G11050	2.15218	2.49063	1.7101	2.22333	2.46452	2.9568	2.02192	1.94669	1.19507	2.27296	2.32089	1.27764	1.60451	2.71346	2.2834	2.3907	0.0311562	0.126102	0.30955	0.121826	0.105029	0.262747	0.492367	0.045898	0.249289	0.20342	0.163013	0.187898	0.471514	0.0267435	0.17576	0.0455153
865	AT1G11060	2.99629	2.84512	2.81929	3.21771	2.51946	2.8524	2.81768	2.74345	2.63878	3.43129	3.15634	2.42215	3.01058	2.37818	3.04187	2.93188	0.0277625	0.0682248	0.05693	0.179025	0.14436	0.033145	0.0435479	0.0879473	0.143291	0.135665	0.0805971	0.484731	0.0587093	0.264983	0.134756	0.149428
866	AT1G11070	-2.45126	-0.0363859	-1.57341	-0.849046	0.582939	-0.037039	-3.35773	-0.780886	0.64419	0.160019	-1.09418	-2.59796	-0.54119	-0.548897	0.42	-0.316946	0.528326	0.299417	0.798969	0.51346	0.588665	0.234675	0.803734	0.557401	0.237064	0.329964	0.716579	1.04336	0.212187	0.739218	0.403293	0.0365585
867	AT1G11080	1.70977	1.19399	1.27636	0.750552	-0.0363859	0.31078	2.08471	3.92614	4.11908	3.29956	2.79357	4.2005	4.15507	4.00849	3.53165	1.85806	0.363407	0.298456	0.446389	0.323053	0.579269	1.51837	0.384014	1.37378	0.0555938	0.234559	0.589549	0.0170463	0.105464	0.307814	0.397273	0.383744
868	AT1G11090	2.08199	1.82313	1.53144	2.07819	1.99406	1.20559	1.53083	1.95901	1.66085	2.06151	1.49506	1.15535	2.41452	2.1019	2.04351	1.26243	0.0667062	0.153505	0.198666	0.136533	0.137545	0.515536	0.100373	0.0718325	0.128082	0.0630037	0.137166	0.454183	0.142527	0.0326924	0.310909	0.0912432
869	AT1G11100	0.782688	1.43484	2.28321	2.02663	1.7373	1.97763	1.12285	1.23886	0.995014	1.7373	1.46351	1.70634	1.52892	0.996314	0.672679	1.96901	0.338758	0.170242	0.0620568	0.429642	0.0611159	0.164888	0.145507	0.0904812	0.423584	0.0886709	0.217262	0.205105	0.0895561	0.185562	0.361525	0.270314
870	AT1G11120	-0.164464	0.510222	-0.176078	0.431817	0.582939	0.139232	1.12285	0.613229	-0.985014	0.907707	0.34583	0.825637	0.82983	0.782688	0.551862	0.46412	0.228036	0.104837	0.166965	0.282165	0.293608	0.14116	0.240539	0.139353	0.540919	0.281818	0.11469	0.0674642	0.139131	0.16837	0.10712	0.0593237
871	AT1G11125	-1.35148	-1.03167	-0.393638	-2.89345	-1.05101	-1.54536	-0.000417288	-0.306584	-0.985014	-1.51341	-0.279648	0.661535	0.896761	-0.276443	-1.02585	-0.927347	0.596886	0.370713	0.414205	0.820435	0.70791	0.519486	0.561398	0.380003	0.413835	0.632824	0.203571	0.220731	0.828679	0.262044	0.137398	0.638433
872	AT1G11130	3.93333	4.37746	3.31639	4.24581	3.92645	3.17739	2.46488	3.52622	3.95342	4.57551	3.4503	3.2485	3.638	3.18196	2.90258	4.49607	0.206346	0.392406	0.207593	0.404651	0.0116588	0.212432	0.373069	0.180275	0.280315	0.352895	0.177342	0.156442	0.227376	0.0285796	0.171694	0.069747
873	AT1G11150	-0.00966655	-0.938996	-0.788553	0.0377199	-0.293059	-0.783958	0.217606	-0.268639	-2.08357	-1.51341	-0.0115151	0.661535	0.164187	-0.037039	0.0753166	-0.483637	0.479971	0.415826	0.0425514	0.304855	0.0539596	0.40403	0.518083	0.275687	0.384477	0.307144	0.351867	0.437735	0.444689	0.470453	0.891463	0.587405
874	AT1G11160	2.51249	2.35894	2.89727	2.29773	1.87069	1.4496	2.04638	1.66315	1.96892	2.53661	2.26818	1.4384	2.19495	1.58071	1.60174	2.27296	0.124467	0.186134	0.224329	0.236198	0.14703	0.115937	0.0940468	0.286408	0.185625	0.245188	0.360928	0.531362	0.0802729	0.24428	0.293637	0.171551
875	AT1G11170	0.683093	1.59279	0.0338226	1.40277	1.98172	1.29431	0.353348	0.740686	-0.102285	0.849413	0.709981	0.569891	1.06705	1.23886	1.27004	1.4279	0.329617	0.390297	0.557356	0.156701	0.0944428	0.689517	0.29422	0.102318	0.28644	0.0993204	0.371755	0.746914	0.0861024	0.150074	0.188388	0.0428395
876	AT1G11175	1.16787	1.08077	1.99406	0.671539	1.30833	1.29431	1.90341	1.77788	1.09625	0.351731	1.79059	-0.783958	1.88071	0.347877	1.22494	1.26243	0.266469	0.421787	0.41598	0.385624	0.318062	0.664869	0.479242	0.238031	0.296826	0.263294	0.562638	0.747639	0.30906	0.181109	0.242742	0.127418
877	AT1G11180	0.379077	0.918421	1.16434	1.13146	1.44124	1.37289	0.838886	1.56879	0.888504	1.35874	1.25164	1.38781	1.06705	1.19615	2.02053	1.49104	0.232574	0.309519	0.130216	0.18399	0.288813	0.283942	0.32449	0.112618	0.186261	0.132669	0.854735	0.485148	0.0347698	0.196501	0.622566	0.334393
878	AT1G11185	0.134741	-0.839375	0.548041	-0.363601	-1.77122	-0.783958	1.33892	1.1203	-0.647372	-0.455506	1.91588	0.364776	0.82983	0.258541	0.256347	-0.316946	0.720354	0.554041	0.673352	0.390322	0.397879	1.33146	0.328888	0.43664	0.294131	0.289056	0.933232	0.847088	0.389712	0.235712	0.274621	0.85968
879	AT1G11190	-0.00966655	3.21764	1.76502	2.07819	2.55628	2.07414	0.873308	2.06188	1.44012	2.86492	1.52592	2.06151	1.31148	1.89782	1.75735	2.46506	1.03703	0.401212	0.327091	0.200301	0.145916	0.555027	0.5111	0.136715	0.241063	0.603937	0.107158	0.0508123	0.326448	0.250942	0.226913	0.102984
880	AT1G11200	2.3458	2.7807	2.32769	2.92647	2.80073	2.43726	2.85681	2.69425	2.83632	2.79714	2.44508	2.15112	2.52708	2.42611	2.55198	2.56502	0.0994076	0.138902	0.126488	0.181821	0.0392898	0.0119297	0.10849	0.130696	0.10067	0.125842	0.160438	0.411461	0.127485	0.13287	0.0550741	0.0525867
881	AT1G11210	1.29853	2.7807	2.41121	2.34388	2.56327	2.12036	2.93866	2.43475	1.91388	2.61526	2.91051	1.99406	2.58478	2.1019	2.48834	1.96901	0.436703	0.305622	0.0954717	0.277975	0.103967	0.558892	0.37962	0.0677826	0.189209	0.18777	0.823847	0.104037	0.213459	0.0988863	0.158877	0.109737
882	AT1G11220	0.683093	0.694832	0.616466	0.750552	0.421553	0.707856	-0.620016	-0.306584	0.134127	0.0515973	-0.395842	0.467021	-1.20449	-1.33111	-0.145358	0.131466	0.382336	0.15967	0.255763	0.210943	0.133973	0.535728	0.319	0.242478	0.0901488	0.486306	0.285192	0.0491637	0.208969	0.558908	0.22451	0.10046
883	AT1G11240	3.70936	3.45308	3.72353	3.2706	3.6271	3.54053	3.77626	3.67502	3.87619	3.68976	3.76055	4.03569	3.89885	3.82784	3.79244	3.46583	0.0616004	0.156314	0.0926436	0.171339	0.027037	0.225998	0.0699961	0.0802504	0.122273	0.182345	0.011226	0.0423943	0.116967	0.128003	0.0851743	0.0630738
884	AT1G11260	5.00216	5.68941	5.26151	5.76693	5.96534	5.77774	5.10452	5.26982	5.00926	5.11892	5.51621	5.17804	5.47555	5.28866	5.59351	5.23523	0.11854	0.247822	0.264312	0.0557766	0.187633	0.199153	0.0209748	0.12612	0.106002	0.162779	0.305088	0.0232924	0.0788671	0.0758987	0.0582516	0.0609513
885	AT1G11270	1.29853	0.869637	0.482465	0.879232	0.485817	0.933139	1.06588	1.20327	0.995014	1.4384	0.978263	1.3379	1.16819	1.54396	1.63574	0.751191	0.370589	0.147903	0.206929	0.159207	0.32928	0.188373	0.125496	0.247033	0.254455	0.229922	0.401998	0.474636	0.15998	0.153128	0.481098	0.0597092
886	AT1G11280	3.07189	2.55681	2.98447	2.50112	2.75252	2.1691	3.39945	3.38844	3.70235	3.17986	3.32271	2.9705	3.51998	3.09683	2.99313	2.67133	0.171854	0.211781	0.106893	0.208261	0.0897827	0.51645	0.157319	0.0838351	0.0323675	0.197646	0.0988022	0.190424	0.0583116	0.0858565	0.135118	0.140091
887	AT1G11290	-0.764022	-0.433079	0.1917	1.13146	0.0658798	-0.263349	0.13698	-0.424399	-0.356448	0.849413	-0.0913908	-0.23499	-0.209635	-0.404778	-0.0363859	0.253935	0.242936	0.426347	0.0864211	0.379179	0.0890352	0.143725	0.315414	0.217141	0.346287	0.519249	0.190577	0.547205	0.138722	0.356162	0.40465	0.0846495
888	AT1G11300	0.134741	0.593521	0.117509	0.24983	-0.41038	1.12579	0.593521	0.495881	-0.356448	0.510667	0.0753166	0.569891	0.164187	-0.687946	-1.02585	-0.0194839	0.150325	0.7252	0.165377	0.339283	0.154842	0.449759	0.109253	0.849648	0.698739	0.107437	0.150592	0.540567	0.667175	0.285101	0.29652	0.303291
889	AT1G11310	5.04265	5.47352	5.17676	5.40318	5.27094	5.55849	5.18776	5.10056	4.91819	5.04419	5.01552	5.10576	5.29721	4.96173	4.79572	5.22567	0.114611	0.0994524	0.085942	0.0633902	0.0928545	0.111091	0.159111	0.0083772	0.107093	0.0781963	0.0587832	0.0546958	0.119734	0.0522284	0.166774	0.114589
890	AT1G11320	-0.764022	0.510222	0.548041	0.814212	0.752251	0.31078	-0.523102	-0.268639	1.09625	0.963469	-0.917073	-1.98284	0.272673	0.258541	-0.520306	-0.483637	0.325465	0.383337	0.337975	0.385242	0.0637888	0.484098	0.405847	0.302371	0.539187	0.515986	0.349994	0.56039	0.152128	0.243667	0.315705	0.19561
891	AT1G11330	2.51249	2.58366	1.03078	1.69256	1.51008	2.39942	1.69934	1.29924	0.995014	2.53661	0.606398	1.4384	1.71095	1.86705	2.72867	1.49104	0.0536255	0.556171	0.495919	0.0715124	0.379118	0.568815	0.149634	0.319782	0.354313	0.436054	0.36425	0.287925	0.159753	0.18244	0.225744	0.321505
892	AT1G11350	0.683093	0.478026	0.2709	-0.363601	-0.0363859	1.4496	0.838886	0.311684	0.64419	0.253935	0.147201	-1.2493	-0.370839	0.0693262	0.166782	1.06064	0.0582871	0.217989	0.191988	0.304628	0.191104	0.767161	0.500927	0.223635	0.206355	0.131834	0.486855	0.369029	0.076949	0.235269	0.129983	0.221438
893	AT1G11360	3.24324	3.86891	4.14604	3.40264	3.65837	3.67107	3.64608	3.69181	3.34525	3.5561	3.59999	3.62644	3.83437	3.47648	3.53874	4.05641	0.150656	0.118374	0.159393	0.191045	0.0566045	0.0488038	0.0498858	0.0367331	0.110003	0.111784	0.256179	0.0959251	0.116876	0.105883	0.137125	0.189545
894	AT1G11380	2.45938	2.30929	2.84632	2.71495	2.57616	2.73749	2.63766	2.62198	2.26619	1.7373	2.98771	2.44542	2.85368	2.73036	2.85727	1.63299	0.117487	0.146827	0.112153	0.0741393	0.129727	0.17764	0.428315	0.157785	0.116476	0.276206	0.337061	0.300081	0.0905339	0.22173	0.107503	0.250466
895	AT1G11390	3.89104	3.35142	3.5938	3.87861	3.73064	3.11246	3.60526	3.30824	3.57297	4.04107	3.68266	3.45851	3.638	3.82784	3.61163	3.46583	0.0949306	0.0418192	0.150636	0.23082	0.0562709	0.0408457	0.0571584	0.142952	0.120741	0.151254	0.150945	0.194436	0.0634017	0.0364142	0.112158	0.110587
896	AT1G11400	2.93807	2.68123	2.97064	2.4156	2.55628	2.67465	2.56627	2.91831	2.43876	2.73735	2.71339	3.16064	2.82342	2.82266	2.46961	2.46506	0.182706	0.14036	0.044875	0.147755	0.0331449	0.142585	0.136159	0.161448	0.1395	0.0908944	0.206392	0.369398	0.181977	0.02617	0.228533	0.173031
897	AT1G11410	-0.764022	0.405836	-0.276443	0.945223	-0.184596	1.20559	0.504116	-0.306584	-0.647372	-0.605058	-0.0913908	0.364776	-0.73864	1.31945	0.256347	0.99155	0.294519	0.309353	0.0556081	0.546753	0.218358	1.02249	0.0557322	0.230528	0.387491	0.480403	0.187307	0.0263677	0.306697	0.373959	1.04734	0.308337
898	AT1G11420	1.35724	1.46895	1.94538	1.22328	1.39044	0.827355	1.34707	1.46895	1.66085	0.793272	1.49506	1.21538	1.52892	1.40093	0.853657	0.912931	0.045054	0.0822164	0.264673	0.163445	0.0775428	0.388691	0.0408843	0.0751165	0.227175	0.204179	0.138166	0.152853	0.241225	0.0535855	0.256585	0.209372
899	AT1G11430	3.07189	2.77034	3.31639	3.19195	2.69659	3.13548	3.36859	2.73058	3.30125	2.36049	2.98771	3.63644	2.69296	3.03273	2.88124	3.44002	0.0466875	0.097928	0.217649	0.25889	0.12299	0.0758677	0.225544	0.163726	0.0894194	0.272375	0.373914	0.549259	0.120762	0.091108	0.143369	0.0873557
900	AT1G11440	1.50967	0.965365	1.3534	0.671539	1.11916	1.03003	1.79121	1.70901	-0.102285	1.16883	1.89179	1.21538	1.88071	1.19615	1.56897	0.362032	0.310181	0.254052	0.13372	0.356761	0.0908358	0.62439	0.263773	0.143596	0.570861	0.325375	0.223536	0.399432	0.0354447	0.130963	0.234177	0.259652
901	AT1G11450	3.11336	3.36986	3.41419	3.53165	3.35553	3.43248	3.13734	3.57146	3.38654	3.38011	3.5551	3.16064	3.77402	3.33768	3.823	3.45275	0.155592	0.0435316	0.0365563	0.25471	0.134145	0.0570317	0.0952367	0.104669	0.0160488	0.0584697	0.136079	0.148457	0.0241652	0.164041	0.150277	0.113735
902	AT1G11460	0.256347	-4.4181	0.117509	-1.38639	-0.293059	-2.25856	0.838886	-0.681082	-3.84076	-1.91817	-0.395842	-1.98284	-1.50207	-3.13452	-1.499	-2.09013	0.913672	1.70444	0.517169	0.689287	0.954139	1.19665	0.864086	0.174846	0.507859	0.269319	0.373865	0.0226259	0.63851	0.432183	0.453355	0.646103
903	AT1G11475	3.29995	2.81822	3.27635	2.69705	2.72487	2.56891	3.50514	3.36965	3.54254	3.03781	3.56968	3.49429	2.99601	2.96951	3.05499	2.78319	0.149176	0.144947	0.276127	0.0430648	0.0899851	0.552399	0.137439	0.098476	0.187504	0.138494	0.0857584	0.301238	0.0942157	0.109619	0.0905242	0.0825928
904	AT1G11480	5.18193	5.13922	5.12263	4.92766	5.06146	4.95294	4.74636	4.87529	4.92659	5.1998	5.05076	4.86659	5.24018	4.94898	5.04453	4.95556	0.084598	0.0932438	0.0979288	0.127687	0.0513178	0.103626	0.0800068	0.130104	0.104057	0.110448	0.121524	0.0491738	0.0763397	0.0631373	0.0607541	0.0552453
905	AT1G11490	-0.00966655	-0.938996	-0.176078	-2.89345	0.275987	-0.783958	-1.04263	-0.424399	-0.985014	-0.985867	-0.917073	0.569891	0.164187	-1.33111	-1.2493	-0.316946	0.321794	0.332434	0.772897	0.680219	0.491164	0.0277084	0.104042	0.201206	0.325828	0.261755	0.333646	0.174909	0.197229	0.509051	0.140956	0.262082
906	AT1G11530	1.61269	1.68676	1.73826	1.30989	1.91629	2.20872	2.36973	2.57574	0.888504	1.50136	1.99723	1.03003	2.34788	1.44124	0.904395	1.5362	0.565398	0.41112	0.22854	0.394306	0.266747	0.111296	0.749258	0.182248	0.0938762	0.137498	0.709023	0.071062	0.54097	0.134148	0.409415	0.37083
907	AT1G11540	1.56615	1.50468	2.15581	1.7279	1.57996	0.933139	2.41452	2.08446	1.78817	1.67237	2.44508	2.02725	1.88071	0.659614	0.483105	1.8189	0.175873	0.160948	0.257179	0.30849	0.144674	0.815099	0.150807	0.125386	0.0737488	0.153717	0.222831	0.186904	0.255536	0.194628	0.24522	0.280952
908	AT1G11545	5.2823	4.89479	5.02221	5.1826	5.17533	4.86774	5.39781	5.11502	5.3674	5.04924	5.09356	5.47958	5.25416	5.06973	4.89387	5.04692	0.115649	0.144577	0.124414	0.227456	0.0617074	0.0862758	0.124358	0.173678	0.0921036	0.116002	0.0278454	0.208932	0.037517	0.0093984	0.0909972	0.018948
909	AT1G11570	-2.45126	-1.2696	-0.930761	-1.72515	-0.0363859	-1.1053	-0.839375	-1.12073	-1.44851	-2.37446	-0.395842	-1.57341	-0.370839	-0.548897	-0.839375	-0.160966	0.51455	0.22122	0.157085	0.480727	0.307195	0.0299375	0.199802	0.59032	0.459523	0.47858	0.236509	0.355675	1.00553	0.600032	0.280848	0.436724
910	AT1G11580	7.08471	6.54524	6.89181	6.45403	6.57912	6.3872	6.86053	6.56034	6.73162	6.2459	6.77098	6.38024	6.77098	6.36482	6.53794	6.45185	0.250011	0.079043	0.0675941	0.177379	0.0576258	0.318246	0.187591	0.0922909	0.0796147	0.190153	0.126574	0.0999895	0.124824	0.091069	0.117185	0.0104696
911	AT1G11592	2.28043	1.72384	2.06372	1.44989	2.12863	1.76595	2.04099	2.38415	2.07357	1.92283	1.84125	2.46968	2.83936	2.22845	1.22494	1.89193	0.0575138	0.164489	0.146038	0.353279	0.0521375	0.0710746	0.106245	0.100823	0.0531363	0.167779	0.226548	0.0532766	0.322967	0.394432	0.305923	0.146161
912	AT1G11600	0.856296	0.593521	-0.635204	0.431817	0.103833	1.03003	1.26291	1.23886	-0.647372	1.07399	1.99723	0.147883	1.56946	0.582939	1.27004	0.565348	0.0520555	0.0976279	0.339625	0.162301	0.228364	0.287353	0.121415	0.33274	0.520519	0.232754	0.542014	0.406341	0.511422	0.226435	0.844508	0.0696942
913	AT1G11630	1.61269	1.60403	1.23758	1.30989	1.47196	0.707856	1.67676	1.77788	1.85068	1.92283	1.5795	1.85883	1.94669	1.86705	1.60174	0.99155	0.192341	0.201911	0.0519448	0.125242	0.122832	0.521248	0.0820725	0.0175204	0.192252	0.243647	0.22963	0.00678458	0.0802527	0.0326151	0.16573	0.298197
914	AT1G11650	6.21848	6.32289	6.12262	6.39621	6.38113	6.27615	6.29138	6.2619	6.24404	6.26622	6.15827	6.06037	6.14275	6.45077	6.27695	6.28714	0.0396551	0.0856285	0.0306675	0.0499531	0.0141699	0.0105591	0.0885061	0.0457813	0.0477517	0.0637709	0.0938791	0.0196642	0.0998685	0.0495362	0.0629542	0.0293083
915	AT1G11655	0.134741	-2.88092	0.844237	-4.56867	-4.97894	-1.54536	0.445846	-0.121079	-0.985014	0.849413	-0.0115151	1.38781	-0.54119	-1.65299	-1.02585	-1.59809	0.695872	0.92806	0.43349	1.72601	0.973811	0.840051	0.54236	0.525883	0.336372	1.59656	0.513357	0.689867	0.335838	0.916136	0.261018	0.816255
916	AT1G11660	4.35344	4.59287	4.31052	4.31563	4.484	4.33892	4.25719	4.40078	4.32499	4.67167	4.39204	4.17122	4.25236	4.38481	4.69209	4.53421	0.0514633	0.133669	0.0143683	0.0495823	0.0706304	0.0267875	0.152223	0.0294995	0.120652	0.14819	0.0871753	0.150668	0.0946213	0.0830022	0.111818	0.0842087
917	AT1G11670	5.32534	4.76996	5.42068	4.80304	4.87964	4.37709	5.2115	5.04759	4.96733	4.76339	5.20986	5.01948	5.37257	5.06146	4.67623	4.94956	0.218825	0.156723	0.113545	0.310223	0.092604	0.32256	0.089826	0.121329	0.102966	0.119253	0.0736614	0.0885458	0.0805454	0.0338958	0.240162	0.0355877
918	AT1G11680	6.08695	6.02013	5.95337	6.05026	6.01774	5.91906	5.84803	5.8454	5.98154	5.86323	5.91243	5.37849	5.86963	5.68875	5.67281	5.84316	0.0593759	0.0935915	0.072705	0.0327326	0.0574559	0.0856959	0.0638524	0.0169167	0.0397359	0.0534623	0.0101086	0.307352	0.0712174	0.0267768	0.107433	0.0719132
919	AT1G11700	1.45751	1.19399	1.7101	1.65744	1.34666	0.827355	0.996314	1.2221	1.35833	1.53542	1.02472	2.0906	1.56946	0.782688	1.13956	2.14513	0.139519	0.247508	0.226448	0.243429	0.346393	0.833365	0.236392	0.329085	0.371082	0.274606	0.271907	0.0381774	0.108146	0.407387	0.319559	0.300435
920	AT1G11710	0.683093	0.564023	0.844237	-0.209635	0.729102	1.03003	0.248602	-0.164464	1.09625	0.351731	0.214571	-1.2493	-0.0683183	0.504116	0.551862	0.46412	0.410142	0.186871	0.135722	0.282464	0.0333306	0.623932	0.221348	0.220046	0.202354	0.0737432	0.19638	1.1596	0.0495913	0.260024	0.202821	0.203287
921	AT1G11720	2.219	2.40159	1.99406	2.15218	2.06372	3.06803	0.896761	1.45279	1.78817	1.67237	0.939498	1.4384	1.27126	1.94731	2.46961	3.35767	0.125057	0.0631393	0.162792	0.295699	0.124324	0.903118	0.369224	0.407275	0.177902	0.0850022	0.598213	0.436524	0.216745	0.143923	0.231608	0.311589
922	AT1G11730	-2.45126	-3.93814	-1.57341	-2.19707	-2.38834	-4.17943	-2.19707	-1.5492	-1.44851	-1.51341	-1.27975	-0.395842	-2.64087	-2.40379	-1.02585	-2.09013	0.237985	0.607282	0.490476	0.935109	0.774789	1.45491	0.625072	0.998764	0.547774	0.0706167	0.181543	0.233107	0.520089	1.12186	1.01525	0.89716
923	AT1G11740	0.856296	1.39187	1.53144	0.34583	1.34666	1.57785	1.41293	0.851119	0.767441	0.724858	1.37161	1.6589	1.27126	1.04541	1.42168	1.12895	0.233746	0.130686	0.116508	0.257258	0.0328425	0.624615	0.240033	0.153488	0.177675	0.137917	0.172888	0.0347228	0.171849	0.147727	0.1209	0.26932
924	AT1G11750	3.2579	3.39118	3.30894	3.44586	3.1592	3.74393	3.65878	3.78365	3.76833	3.26755	3.4117	3.93972	3.38398	3.1923	3.20968	3.89973	0.0448708	0.106303	0.0255108	0.0685379	0.0757726	0.0409909	0.0863886	0.212838	0.190124	0.061126	0.0526619	0.17038	0.0638377	0.154176	0.0602964	0.174557
925	AT1G11755	1.41169	1.46895	1.49935	1.57878	1.52653	1.12579	1.2221	0.990249	0.767441	1.26802	1.1358	0.825637	0.453304	1.51433	1.30777	1.4279	0.138725	0.0697169	0.178706	0.193141	0.101579	0.261032	0.2053	0.0478092	0.201412	0.244381	0.0568494	1.07752	0.264363	0.122474	0.327099	0.0562818
926	AT1G11760	0.782688	0.896761	0.844237	-0.209635	1.03669	1.51538	1.27764	1.02684	0.134127	1.16883	1.46351	1.53083	1.16819	1.19615	0.551862	0.565348	0.0696305	0.107891	0.091731	0.204828	0.193476	0.0583593	0.210504	0.13831	0.394488	0.339945	0.207504	0.0293116	0.110815	0.165609	0.128245	0.210318
927	AT1G11780	2.51249	2.30929	2.11379	2.15218	2.15946	2.36354	2.79216	2.59099	2.56217	2.46452	2.38719	1.89528	2.26484	2.55551	1.91919	2.33441	0.0674189	0.0349423	0.0888563	0.224021	0.105344	0.197061	0.0823108	0.191438	0.153186	0.219929	0.0484259	0.376582	0.0752259	0.0941248	0.183596	0.140563
928	AT1G11790	3.45519	2.81822	2.69683	3.22852	3.05778	3.13548	2.80073	2.7966	2.70441	2.95128	2.85301	2.49525	3.12698	2.9568	3.09119	3.26077	0.0799001	0.200124	0.267078	0.108754	0.100208	0.305446	0.12533	0.112368	0.10667	0.102642	0.208214	0.211839	0.0550669	0.122674	0.0357981	0.126146
929	AT1G11800	1.82815	1.37233	1.73826	0.750552	1.64361	1.03003	2.81768	2.37676	2.86552	3.23282	2.4762	2.60625	2.63906	2.35562	2.2834	1.12895	0.0920544	0.183725	0.0523934	0.209978	0.120034	0.84206	0.0690753	0.30935	0.0481193	0.311126	0.541742	0.508396	0.0883994	0.120676	0.296948	0.142731
930	AT1G11820	2.93807	2.7807	3.2648	2.98521	2.84388	2.76905	3.54522	3.15359	2.77368	2.85301	3.3551	3.67598	3.14004	3.32698	2.90258	3.184	0.0551726	0.167223	0.0777084	0.0302017	0.0656438	0.305531	0.10705	0.109065	0.195011	0.194331	0.0321621	0.226698	0.0268908	0.0907854	0.182066	0.0479693
931	AT1G11840	6.824	7.55993	6.86756	7.28454	7.31193	7.10939	6.95874	7.34055	7.33173	7.49764	7.10543	7.48703	7.22382	6.75452	6.90684	7.38801	0.261269	0.280246	0.115854	0.155531	0.0126477	0.04913	0.064299	0.145754	0.0531078	0.176761	0.154566	0.302496	0.115542	0.0893525	0.0877965	0.0742034
932	AT1G11850	-1.02997	-0.938996	-0.511242	-0.849046	-1.31728	0.585086	-1.9337	-4.19243	-3.84076	-4.84523	-1.09418	-2.59796	-4.4181	-4.16375	-1.78296	0.253935	0.67733	0.505048	0.187653	0.547114	0.480039	1.25676	0.478327	1.10653	0.331199	0.858755	0.806082	0.583824	0.648701	0.568935	0.586294	0.764561
933	AT1G11860	6.2017	5.82052	6.53694	6.33021	5.88848	6.73162	6.09592	5.65817	5.7137	5.24596	5.98004	6.24894	5.35696	5.61157	5.76975	6.86391	0.16466	0.328012	0.0453455	0.15841	0.0645336	0.269284	0.149894	0.221015	0.227541	0.290165	0.396536	0.201031	0.155245	0.10663	0.183944	0.132422
934	AT1G11870	1.94322	1.77915	2.54612	2.52195	2.07572	2.07414	1.97553	2.42611	2.67318	1.79924	2.08042	2.83961	2.54668	2.05551	1.89193	2.56502	0.118437	0.181529	0.0502965	0.0712408	0.0367535	0.112959	0.100545	0.0112196	0.226187	0.272893	0.182491	0.387947	0.113719	0.0720353	0.157252	0.0992039
935	AT1G11880	0.486914	1.10278	0.2709	1.44989	1.51008	0.707856	-0.563103	-0.839375	-0.647372	-0.605058	-1.27975	-0.571434	-0.0683183	-0.404778	-0.145358	0.838886	0.107341	0.183935	0.411031	0.162252	0.018166	0.0318941	0.276086	0.651972	0.354677	0.161698	0.549966	0.494473	0.255553	0.227489	0.428407	0.132428
936	AT1G11890	3.9426	3.73701	3.31639	3.46886	3.64018	3.48937	3.67545	4.16083	4.13307	4.27435	3.70197	3.93972	3.83437	3.88991	3.78697	3.64732	0.0558974	0.112556	0.13311	0.221595	0.0423829	0.24079	0.125573	0.237944	0.0301129	0.102055	0.138918	0.222714	0.108385	0.0405428	0.0583638	0.0637965
937	AT1G11900	0.585961	-0.139504	0.0338226	1.07539	0.485817	0.457666	-0.09529	0.244972	-0.102285	-0.182037	-0.635204	-1.57341	0.164187	-0.86066	-0.839375	-0.316946	0.254631	0.182341	0.186017	0.419163	0.198333	0.337749	0.3957	0.146895	0.288393	0.364109	0.513584	1.06938	1.21677	0.497127	0.310968	0.150662
938	AT1G11905	2.75749	2.44618	2.21814	2.32052	2.58995	2.88263	2.60153	2.97275	2.56217	2.4259	2.38719	1.57659	2.48612	2.42611	2.60175	2.3907	0.237911	0.0562039	0.165877	0.0880049	0.0638766	0.441075	0.0671362	0.219379	0.112742	0.146285	0.218571	0.628721	0.144846	0.092141	0.0838506	0.120464
939	AT1G11910	7.57285	8.04595	7.80774	8.00977	8.19478	7.93095	7.91071	8.02512	7.74817	8.04045	7.93095	7.73281	8.06013	8.32143	8.05373	8.03142	0.111417	0.102765	0.0733089	0.055806	0.106051	0.0167324	0.0584836	0.0499908	0.119866	0.113743	0.0857526	0.120869	0.0473456	0.022859	0.0751675	0.0440827
940	AT1G11915	-1.79329	-1.66119	0.2709	-1.38639	-0.789833	-0.263349	-1.71938	-1.42783	-2.08357	-1.51341	-1.78017	-0.783958	-1.20449	-2.03836	-1.499	-4.71152	0.417561	0.369842	0.61203	0.184709	0.477597	0.832545	0.373917	0.246967	0.332662	0.313923	0.188579	0.0390486	0.364632	0.255843	0.501267	1.26102
941	AT1G11920	-1.35148	-1.66119	-4.8621	-2.89345	-1.77122	-4.17943	-2.07359	-2.37446	-0.356448	-0.0522266	-1.27975	0.0158375	-2.64087	-2.40379	-2.21434	-4.71152	0.486145	0.630851	0.970744	0.526709	0.801369	0.290751	0.51703	0.664744	0.50823	1.55046	1.13542	0.438947	0.524947	0.429456	0.636716	0.753059
942	AT1G11930	3.12979	3.21764	3.42568	3.13912	3.2538	3.02191	3.55786	3.16996	3.11126	3.39162	3.44349	3.23133	3.15448	2.57107	2.6372	3.29608	0.101546	0.159533	0.0664422	0.102204	0.0333382	0.284354	0.135988	0.0935333	0.107541	0.100027	0.168767	0.00437325	0.0649758	0.148027	0.223352	0.0608898
943	AT1G11940	1.35724	1.30132	0.482465	-0.0763147	0.445846	1.4496	0.930415	0.720709	1.59413	1.46895	1.27832	1.21538	2.19495	0.996314	0.73929	0.253935	0.0341099	0.0979547	0.227359	0.319716	0.270816	0.36858	0.141458	0.272945	0.222898	0.042418	0.230768	0.252091	0.237019	0.224324	0.174916	0.425724
944	AT1G11950	1.70977	1.63728	1.46615	1.30989	1.34666	1.76595	1.52521	1.14365	0.134127	1.31031	1.76618	0.467021	1.01121	1.40093	1.34666	1.19615	0.186634	0.147676	0.0665362	0.0652156	0.213276	0.183648	0.177622	0.0958043	0.60931	0.129794	0.104644	0.659483	0.273843	0.109605	0.113685	0.196043
945	AT1G11960	1.56615	2.68922	1.56996	2.54352	1.91629	2.24566	2.04099	1.87217	3.40773	3.03781	2.22432	1.3379	1.64731	2.22845	2.45304	2.44234	0.278211	0.418439	0.101327	0.456043	0.0470949	0.229688	0.139508	0.348304	0.168672	0.857661	0.245079	0.362909	0.302043	0.137833	0.247165	0.116764
946	AT1G12000	7.17048	6.91324	6.92587	6.81254	6.84404	6.70735	6.9289	7.05341	7.30854	7.24696	6.99499	6.92438	7.18481	6.96433	7.12011	6.85115	0.0652067	0.0812696	0.0546066	0.0774822	0.0163618	0.147412	0.0440411	0.106729	0.0199988	0.00217164	0.0137253	0.0781171	0.0269732	0.047149	0.0722243	0.115111
947	AT1G12010	1.94322	1.00788	2.21814	2.67856	3.0213	2.07414	1.54015	1.31055	0.134127	-1.23568	2.63925	0.0158375	2.30929	1.44124	1.8624	0.46412	0.627214	0.599218	0.478766	0.208541	0.394665	0.380483	0.419533	0.648689	0.296767	0.937965	1.00913	0.674225	0.216059	0.191193	0.0360974	0.254708
948	AT1G12020	1.02324	0.355443	1.3534	0.34583	0.701831	0.827355	1.30989	1.16584	0.488789	0.849413	1.25164	0.965365	0.82983	1.51433	0.73929	-0.0194839	0.220114	0.17235	0.317774	0.210267	0.135669	0.586561	0.0604669	0.129735	0.292097	0.0679535	0.54107	0.0628096	0.168269	0.188831	0.280253	0.109703
949	AT1G12040	3.60899	3.58859	4.17997	2.27296	2.46452	1.70901	3.55441	3.01286	3.4258	3.93764	4.47517	3.80914	3.14004	3.38731	2.7597	3.46583	0.160052	0.22137	0.430242	0.738031	0.159611	0.753492	0.474961	0.19322	0.6721	0.331435	0.534713	0.0979941	0.311607	0.103897	0.2667	0.453591
950	AT1G12050	4.10092	3.88364	3.65863	3.45747	3.74602	4.01138	3.82913	3.96053	4.02251	3.80879	3.80514	4.35116	3.91902	3.86876	3.97727	3.89072	0.0604471	0.154741	0.10312	0.17985	0.125634	0	0.0848833	0.210668	0.0719343	0.0570322	0.0982828	0.280442	0.0496418	0.082322	0.0545756	0.0845199
951	AT1G12060	-0.328421	-0.780886	0.0338226	-1.72515	-0.41038	-1.54536	0.217606	-0.360187	0.134127	0.160019	-0.917073	0.737746	0.0440951	-0.404778	-0.391444	-0.684225	0.0992222	0.250793	0.245439	0.30118	0.391573	0.519486	0.216416	0.340819	0.255203	0.442232	0.271381	0.799901	1.15069	0.302028	0.115359	0.251334
952	AT1G12080	5.71161	5.38155	6.13582	5.40985	5.63517	5.69883	6.14986	5.47449	5.52804	4.91124	5.94983	6.19703	5.7183	4.94898	5.28744	5.08121	0.191	0.234125	0.231909	0.13078	0.109955	0.012453	0.167456	0.185557	0.289472	0.310676	0.172634	0.259105	0.224972	0.0521798	0.181382	0.234568
953	AT1G12090	7.19704	6.77818	6.77098	6.6405	6.76872	7.25452	7.37395	6.99499	6.77098	6.33777	6.93044	7.25614	6.84404	6.99092	6.8396	6.92587	0.209468	0.0811866	0.0700668	0.180086	0.0739802	0.0372069	0.161122	0.0180259	0.0666611	0.258257	0.0953951	0.229172	0.0702808	0.256868	0.154227	0.110758
954	AT1G12110	6.86053	7.48474	7.60219	7.12011	6.91688	6.91159	7.63239	6.95073	6.89784	7.66682	7.26189	6.75569	6.96197	6.54524	6.07212	7.25452	0.251509	0.0790527	0.314685	0.328611	0.322108	0.167685	0.260513	0.155219	0.166772	0.412965	0.307646	0.222782	0.111966	0.290152	0.387662	0.101588
955	AT1G12120	4.17173	3.89172	4.15191	3.75264	3.95866	3.91574	4.09096	4.20952	3.81417	4.0679	4.32652	3.60535	4.07333	3.8212	3.86047	3.75942	0.0727417	0.10097	0.162269	0.114528	0.0570091	0.089463	0.0921234	0.100238	0.086815	0.059405	0.261874	0.179819	0.173512	0.0753308	0.0708223	0.0206685
956	AT1G12130	-4.17943	-5.04639	-3.50874	-4.56867	-2.6725	-2.25856	-2.07359	0.0918782	-2.08357	-0.182037	-1.27975	-0.988767	-0.73864	-1.07872	0.166782	-4.71152	0.737818	0.143667	0.424954	0.350658	0.214606	0.800572	0.286091	1.45634	0.513612	0.405423	0.296535	1.38842	0.196506	0.0477335	1.49954	0.205111
957	AT1G12140	3.98611	4.7412	4.14604	4.12792	4.06047	4.20703	4.41506	4.40762	4.55871	4.87257	4.17214	5.00681	4.48317	4.36673	4.30303	4.41725	0.221274	0.255077	0.0960077	0.0521829	0.186697	0.0409509	0.0644821	0.152249	0.0344241	0.374558	0.135909	0.401334	0.0474354	0.0951182	0.0325951	0.0624249
958	AT1G12150	1.29853	0.544054	1.53144	-1.72515	-2.6725	-2.25856	0.896761	0.244972	1.19507	1.60451	1.63574	0.825637	0.953665	0.582939	0.803254	1.49104	0.274211	0.155916	0.214775	0.656424	0.863039	1.63872	0.53623	0.262923	0.305609	0.454658	0.415039	0.480175	0.0656311	0.187373	0.144308	0.488963
959	AT1G12160	2.99629	2.68922	2.77336	2.32052	2.95074	2.47081	2.11535	1.81296	1.52091	1.7708	1.63574	2.02725	1.97883	1.84052	1.45302	2.41642	0.291058	0.0919083	0.0889713	0.149009	0.193877	0.265021	0.215071	0.317462	0.151898	0.100832	0.327939	0.25534	0.132056	0.118273	0.403556	0.0506704
960	AT1G12200	3.34536	4.22722	3.10401	3.80582	3.71197	3.78648	3.08847	3.87156	3.99659	4.0679	3.46583	4.17654	4.01476	4.16182	3.79244	4.0751	0.293661	0.370676	0.26448	0.178251	0.118386	0.686543	0.170861	0.273842	0.0819088	0.136645	0.172098	0.201035	0.152357	0.102175	0.0891378	0.0488339
961	AT1G12210	1.35724	1.05814	0.548041	0.814212	1.2717	1.03003	0.379367	1.0694	0.64419	1.53542	0.939498	1.27764	0.953665	1.67731	1.30777	0.838886	0.289992	0.266362	0.143162	0.109484	0.0672938	0.267076	0.302748	0.217982	0.209479	0.192425	0.146503	0.254172	0.2791	0.178031	0.211583	0.0511376
962	AT1G12220	0.782688	1.83108	1.49935	1.53542	1.40704	1.12579	0.735827	0.740686	0.888504	1.35874	0.895858	0.0158375	1.27126	1.15092	1.18335	0.362032	0.0572127	0.172303	0.0549826	0.492088	0.122172	0.27491	0.387157	0.217197	0.194944	0.517032	0.207319	0.472364	0.197781	0.208433	0.248619	0.306766
963	AT1G12230	5.40985	5.20264	5.22352	5.04265	5.27912	5.39304	5.1998	5.50036	5.03879	5.01434	5.43395	5.46287	5.43241	5.11735	4.81588	5.10316	0.116278	0.0509647	0.11309	0.144921	0.0827561	0.0737445	0.0414732	0.0569512	0.0645039	0.123617	0.0624587	0.103882	0.106746	0.0476821	0.232714	0.050728
964	AT1G12240	5.7253	5.65193	5.64642	6.2334	6.24473	6.07277	4.96819	5.20439	5.82169	5.67085	5.40507	5.61027	5.10202	5.67882	5.61663	6.08008	0.11264	0.103693	0.112916	0.210988	0.0494029	0.537701	0.270634	0.0863498	0.118894	0.0599845	0.325095	0.00677291	0.178066	0.0503458	0.0660263	0.0613564
965	AT1G12244	-0.328421	-0.518259	-1.57341	-0.363601	-1.59809	1.20559	-0.267736	-0.424399	-0.985014	-1.23568	-0.395842	0.147883	-0.54119	-0.687946	-0.0363859	-0.684225	0.261903	0.136272	0.519554	1.29451	0.350179	0.354857	0.221827	0.327953	0.374351	0.443666	0.411759	0.504969	0.268065	0.0796821	0.134001	0.169088
966	AT1G12250	0.585961	0.593521	0.735827	1.44989	0.993833	2.02725	1.63659	1.14365	1.09625	0.724858	1.27832	1.74822	0.164187	0.945813	1.69973	1.5362	0.0809072	0.287757	0.0512218	0.0716242	0.123809	0.0741386	0.250393	0.119669	0.379383	0.166616	0.133317	0.870074	0.33593	0.414479	0.2836	0.252432
967	AT1G12260	0.856296	1.52608	1.1203	1.62092	1.78221	1.87302	1.2221	1.70901	1.85068	1.35874	1.68969	1.4384	2.03522	0.897045	1.49256	1.8189	0.414556	0.0623648	0.241371	0.292437	0.127808	0.281565	0.0195461	0.163209	0.176298	0.367699	0.119262	0.40363	0.27693	0.380246	0.107814	0.18282
968	AT1G12270	5.0138	4.60941	4.73133	4.63106	4.67023	4.38561	4.78165	4.78209	5.03192	4.859	5.10247	4.85052	4.78391	4.68898	4.7217	4.44905	0.119609	0.0355654	0.150601	0.0175646	0.0803318	0.192683	0.061757	0.058542	0.0973175	0.0977519	0.133019	0.0444119	0.042491	0.0421	0.0686173	0.116309
969	AT1G12280	-0.164464	0.564023	0.1917	0.750552	0.729102	0.31078	0.665741	-0.0363859	-0.356448	0.0515973	-0.635204	0.147883	0.164187	0.782688	0.853657	0.665741	0.337837	0.062798	0.161199	0.368082	0.26008	0.230432	0.240123	0.121006	0.312966	0.0704149	0.56277	0.329563	0.274165	0.233657	0.141073	0.28434
970	AT1G12290	0.944834	1.70013	1.89782	2.24715	1.75035	1.03003	1.9312	1.83485	2.07357	2.4259	1.5795	0.965365	1.94669	2.29497	2.2834	1.96901	0.210942	0.147052	0.150717	0.335448	0.121529	0.528791	0.294229	0.12642	0.0773623	0.419485	0.283626	0.684998	0.0918896	0.0866161	0.263106	0.201533
971	AT1G12300	0.256347	0.405836	-0.788553	1.07539	0.445846	-0.504415	0.10044	0.417807	0.134127	0.160019	-0.516724	-0.988767	0.896761	0.659614	0.551862	0.751191	0.140673	0.104481	0.549313	0.0969744	0.0408338	0.365345	0.0394259	0.0120162	0.111587	0.0764913	0.224129	0.49842	0.653317	0.194204	0.356907	0.107545
972	AT1G12310	5.47449	5.19709	5.34026	4.96885	5.25447	5.09356	5.49244	5.6038	5.39199	5.18446	5.44637	5.71107	5.46567	5.16289	5.08577	5.1443	0.0973064	0.102528	0.0284199	0.087894	0.0547801	0.101635	0.090976	0.0994398	0.10536	0.118772	0.122132	0.213697	0.144046	0.0262451	0.123391	0.131298
973	AT1G12320	0.683093	0.665741	-0.511242	1.35724	1.34666	1.4496	-0.980174	-0.0363859	0.323624	0.253935	-0.516724	0.0158375	-0.209635	0.659614	0.904395	0.131466	0.297394	0.296291	0.303138	0.409759	0.100578	0.906602	0.186047	0.963105	0.514234	0.46429	0.388861	1.02196	0.370039	0.0485279	0.311347	0.153743
974	AT1G12330	0.134741	-0.252067	-1.57341	0.24983	-0.0913908	0.139232	0.896761	0.495881	0.134127	0.0515973	0.282463	-0.23499	-0.54119	0.166782	1.00729	0.751191	0.154798	0.338471	0.612355	0.387685	0.264234	0.412427	0.0382229	0.250227	0.0858742	0.0956884	0.45334	0.547205	0.366379	0.111433	0.779896	0.0900938
975	AT1G12350	2.43014	1.94513	2.39191	2.39366	2.35562	1.87302	2.69877	2.59954	2.07357	2.51803	2.26818	1.78767	2.34788	2.14389	1.99424	2.6471	0.0428431	0.183367	0.0481538	0.0992878	0.124959	0.396115	0.304548	0.14291	0.159644	0.164116	0.038078	0.0287956	0.0941015	0.126576	0.0815708	0.231741
976	AT1G12360	4.2864	4.94605	5.00049	4.66029	5.05742	4.93367	4.73967	4.95641	5.02356	4.90813	4.78818	4.63571	5.11973	4.82575	4.92281	4.70389	0.162768	0.086484	0.0988267	0.099888	0.114701	0.0829984	0.0331259	0.102838	0.050066	0.124718	0.134609	0.0962385	0.11162	0.0656417	0.0458848	0.0401878
977	AT1G12370	2.08199	1.41784	1.82006	1.53542	1.53644	1.51538	1.82761	1.46895	2.43876	1.57285	2.08042	1.85883	1.88071	1.84052	1.22494	1.19615	0.315595	0.316011	0.267458	0.318254	0.0365637	0.1986	0.250889	0.035303	0.292826	0.395607	0.217238	0.259678	0.0787832	0.144283	0.170381	0.143354
978	AT1G12380	1.45751	1.52608	1.92108	1.40277	1.99406	1.51538	1.40045	1.44124	1.52091	1.67237	1.20822	1.70634	1.06705	0.659614	1.60174	1.63299	0.109733	0.132897	0.308003	0.0687521	0.356401	0.248248	0.261932	0.0696145	0.209919	0.0730649	0.533059	0.570495	0.187475	0.359653	0.232321	0.0165667
979	AT1G12390	2.58389	2.14598	2.42935	2.10393	2.4017	1.97763	2.40771	2.69699	2.63878	2.4259	2.72616	2.69501	2.32899	2.73036	2.19591	2.30265	0.127107	0.235718	0.0881391	0.119136	0.110224	0.197951	0.102619	0.135015	0.337226	0.261149	0.0661149	0.179826	0.100671	0.153856	0.165405	0.0420018
980	AT1G12400	1.45751	1.33635	0.2709	1.07539	0.912931	1.51538	0.814212	1.37375	0.995014	0.724858	1.49506	0.737746	1.40999	-0.548897	0.256347	0.131466	0.161706	0.0871182	0.200715	0.138595	0.0121363	0.939489	0.172193	0.265292	0.178646	0.204496	0.200768	0.217205	0.422191	0.25814	0.321065	0.246399
981	AT1G12410	3.68923	3.55422	3.92791	3.66153	3.83712	4.10904	3.64153	3.5419	3.4258	3.52029	3.36576	3.77201	3.23554	3.78576	3.68565	3.70421	0.0249628	0.121093	0.163998	0.164492	0.0140386	0.211697	0.0601217	0.069841	0.142862	0.0693905	0.0706219	0.033266	0.123328	0.16059	0.0218045	0.0798204
982	AT1G12420	2.68792	2.11106	2.41121	2.19767	1.62889	1.29431	2.57574	2.81084	1.85068	2.69913	2.33942	2.29394	2.98274	2.82266	2.34225	1.96901	0.175933	0.0549391	0.218973	0.294483	0.126123	0.482307	0.232033	0.189621	0.188151	0.120726	0.0747677	0.440751	0.0849612	0.0909491	0.0655288	0.200314
983	AT1G12430	2.82322	2.52459	2.9485	2.10393	2.48939	2.64096	2.69488	2.47371	2.26619	2.49838	2.44508	1.99406	2.28549	2.336	2.46961	2.30265	0.168585	0.128779	0.104797	0.195985	0.0528031	0.0121443	0.0979596	0.0505877	0.162704	0.120595	0.128428	0.235018	0.195399	0.06268	0.0807692	0.19112
984	AT1G12440	3.47038	3.31586	4.07934	3.25879	3.29833	3.77121	4.13781	3.9122	3.32459	3.14853	4.17214	3.66514	3.91902	3.74293	3.87931	3.24349	0.153268	0.364811	0.179694	0.294822	0.0530498	0.382492	0.0951743	0.0394819	0.118841	0.19398	0.317947	0.0775705	0.186095	0.130894	0.11231	0.129749
985	AT1G12450	-0.164464	1.50468	1.27636	1.17908	1.44124	1.20559	1.29792	1.08745	1.52091	1.07399	0.709981	1.27764	1.16819	0.721142	0.42	1.37289	0.525937	0.0791387	0.161522	0.197878	0.111077	0.351254	0.222266	0.307132	0.169258	0.0565751	0.272311	0.0433222	0.129989	0.286832	0.332334	0.121268
986	AT1G12460	1.97763	1.43484	1.42762	1.7976	1.15817	1.4496	2.1048	1.87217	1.35833	1.67237	1.55299	1.78767	1.40999	1.44124	1.91919	1.4279	0.384565	0.0456062	0.150417	0.155959	0.129725	0.186912	0.305615	0.165753	0.219011	0.221041	0.161234	0.138027	0.11509	0.117731	0.225171	0.112505
987	AT1G12470	4.21541	4.25559	4.23845	4.34754	4.2888	4.1445	4.16472	4.1094	4.33712	4.08558	3.97746	4.01926	3.89885	4.2052	4.21129	4.35594	0.0325502	0.00105852	0.0436803	0.0592496	0.0518053	0.050845	0.0355717	0.106783	0.0975583	0.148572	0.152251	0.136421	0.0959338	0.0354938	0.0164153	0.0877804
988	AT1G12500	3.9426	4.04117	4.02674	3.99	3.99999	3.75754	4.49737	4.29577	4.30192	4.37214	4.12673	4.81371	4.24117	4.15632	4.08295	4.06744	0.126662	0.203095	0.106844	0.0179868	0.0307406	0.175133	0.048791	0.177607	0.103844	0.0309159	0.0716978	0.0348826	0.0741337	0.0777437	0.0198897	0.0823594
989	AT1G12520	4.03385	4.11758	4.01444	4.27004	4.32775	3.93822	4.36992	4.22365	4.24173	3.90007	4.47517	4.29112	4.25757	4.15119	3.84171	3.68323	0.0278913	0.0528671	0.0299841	0.15244	0.0854567	0.0706644	0.312659	0.200798	0.118745	0.0819246	0.289542	0.197007	0.0650168	0.116204	0.171794	0.13914
990	AT1G12530	2.25076	2.11106	2.69683	1.49538	1.72162	1.51538	0.814212	0.530489	1.19507	0.907707	0.752251	1.4384	0.82983	1.09958	0.42	2.27296	0.0785077	0.0812362	0.200039	0.219538	0.064517	0.469701	0.325526	0.411672	0.0713766	0.499589	0.501696	0.0833471	0.296041	0.175436	0.52057	0.108928
991	AT1G12550	-0.328421	0.195487	0.2709	0.522754	0.0113021	0.139232	-0.09529	-0.360187	-0.356448	-0.790891	-0.0913908	0.147883	-0.54119	-0.687946	-0.0363859	0.46412	0.283944	0.333242	0.144028	0.0924288	0.178509	0.0946921	0.147602	0.405162	0.23185	0.493214	0.442394	0.406341	0.335838	0.299993	0.264752	0.138877
992	AT1G12560	4.10092	4.135	4.33848	3.41344	3.56846	3.37917	3.70836	3.59387	4.13307	3.98458	3.71908	4.19317	3.67545	3.6027	2.61876	3.94715	0.0547978	0.191385	0.234397	0.387081	0.137766	0.0320432	0.0936482	0.116921	0.0831348	0.212242	0.456399	0.0434749	0.0805407	0.213255	0.512205	0.101801
993	AT1G12580	3.67754	3.65863	3.71468	3.65392	3.67107	3.59232	3.57437	3.47059	3.50437	3.61809	3.36576	3.10875	3.60701	3.22666	3.66378	3.58992	0.107873	0.0636951	0.0783854	0.0579458	0.0786398	0.171908	0.113387	0.139827	0.0959167	0.0663175	0.0637133	0.0901105	0.153042	0.0923505	0.0716735	0.0281899
994	AT1G12600	-0.328421	-1.38639	-2.20146	-2.89345	-0.607252	-4.17943	-1.32684	-1.22069	-0.102285	-1.23568	-1.27975	-1.98284	0.272673	-2.40379	-0.520306	-1.59809	0.425447	0.276184	0.542024	0.91689	0.125775	1.12549	0.234512	0.201519	0.61964	0.306198	0.486606	1.20017	0.339839	0.499878	0.238527	0.297207
995	AT1G12620	0.782688	0.665741	0.616466	0.750552	0.545207	0.827355	-0.17238	-0.839375	-0.647372	0.963469	0.214571	0.467021	0.164187	-0.548897	0.256347	0.131466	0.354062	0.131423	0.139581	0.092519	0.241714	0.346307	0.0350997	0.206722	0.136067	0.165993	0.256342	0.340478	0.359215	0.299236	0.132245	0.0951858
996	AT1G12640	4.5498	4.17896	4.09608	4.23991	4.25809	3.93822	3.78529	3.77546	3.67107	3.65577	3.85817	3.63644	3.58741	3.57935	3.5446	4.25426	0.0948691	0.0232744	0.0939858	0.0912204	0.0727174	0.0890166	0.149897	0.033727	0.0509101	0.121502	0.198315	0.0449883	0.0365487	0.145627	0.253323	0.0329347
997	AT1G12650	3.53302	3.39118	3.2648	3.00157	3.1592	2.90955	2.32452	2.78444	3.21188	2.87878	2.85301	2.60625	2.7449	2.40134	2.83105	3.14877	0.175818	0.135522	0.0525652	0.0506032	0.097211	0.292572	0.210169	0.453209	0.214932	0.12568	0.348184	0.156339	0.107364	0.170536	0.149985	0.00664122
998	AT1G12680	2.80073	2.66333	2.89727	2.29773	2.72487	2.43726	2.63231	2.86397	2.60062	2.85301	2.91962	1.57659	2.98274	2.80793	2.88124	2.84461	0.14726	0.0446266	0.126994	0.217932	0.118454	0.305497	0.14439	0.0221528	0.0752637	0.29554	0.176706	0.65761	0.0401657	0.0594175	0.0586432	0.0849026
999	AT1G12700	-0.00966655	-0.139504	-0.051833	0.0377199	-0.293059	1.12579	-0.130948	-0.209635	-0.985014	0.0515973	-0.917073	-0.571434	0.35967	-0.86066	-1.78296	-1.59809	0.0532151	0.352337	0.426065	0.207269	0.0890073	0.744697	0.474726	0.189801	0.562323	0.115736	0.497887	0.030096	0.585112	0.252304	0.60654	0.415666
1000	AT1G12710	1.35724	1.90341	2.21814	2.29773	1.75035	2.32441	2.29484	2.41087	1.35833	2.4259	2.50644	2.69501	2.16765	2.12127	1.66966	2.27296	0.307577	0.370197	0.188598	0.200279	0.0867241	0.208152	0.102686	0.161416	0.244868	0.166822	0.245724	0.224678	0.15728	0.100745	0.206276	0.201039
1001	AT1G12730	0.256347	0.802809	0.2709	1.53542	1.47196	0.933139	-0.789833	0.495881	-0.647372	-1.51341	0.214571	0.900105	0.0440951	0.839746	-0.671174	0.131466	0.315242	0.145418	0.367446	0.213735	0.22596	1.10137	0.465019	0.0682765	0.226021	0.792239	0.20855	0.340016	0.239778	0.390815	0.6394	0.372064
1002	AT1G12740	3.72208	3.62218	4.76894	3.41344	3.99709	3.6252	5.31588	4.71976	4.06969	4.38952	4.75203	4.37709	4.37014	4.21587	3.69882	3.99913	0.0827299	0.27256	0.187461	0.141113	0.142715	0.223512	0.141132	0.229839	0.249566	0.0377228	0.24664	0.194666	0.0624154	0.0905614	0.309311	0.0873928
1003	AT1G12750	2.219	1.95877	2.65447	2.19767	2.08503	1.82456	2.44436	2.44946	2.07357	2.03234	2.8057	1.89528	2.50461	1.61644	1.66966	2.07639	0.118166	0.151321	0.0672594	0.0206675	0.136468	0.179874	0.145949	0.131751	0.149295	0.304127	0.449211	0.120923	0.206882	0.257523	0.173016	0.144281
1004	AT1G12760	4.69281	4.63334	4.94177	4.5912	4.73644	4.56147	4.63262	4.50187	4.25438	4.37214	4.73846	4.62785	4.5806	4.47494	4.29251	4.53421	0.04121	0.0502804	0.0387274	0.0609637	0.0793648	0.0475335	0.128023	0.104458	0.049163	0.104408	0.135599	0.103795	0.0635793	0.048753	0.185714	0.0439036
1005	AT1G12770	2.63598	2.21871	2.26124	2.56416	2.10694	2.88263	1.98571	2.39366	2.63878	2.38051	2.24502	2.71354	1.36389	2.58686	1.96942	2.89224	0.101246	0.111756	0.0464531	0.0132391	0.157113	0.00719935	0.193364	0.276331	0.182553	0.06935	0.240497	0.375329	0.296021	0.208903	0.230344	0.210934
1006	AT1G12775	0.486914	-0.379567	0.0338226	-0.849046	-0.41038	-1.1053	0.192928	0.0454399	0.323624	0.0515973	-0.635204	0.364776	-0.54119	-2.03836	-0.145358	-0.684225	0.474159	0.256903	0.320377	0.483023	0.0515086	0.62002	0.580389	0.29371	0.243366	0.0532766	0.224519	0.0263677	0.119488	0.654733	0.457388	0.0836569
1007	AT1G12780	2.93807	4.45494	3.34252	4.15536	4.4639	4.39679	2.68431	3.16375	3.21188	3.03781	3.09277	2.17883	2.99601	2.94284	3.72836	3.22911	0.272142	0.442476	0.544443	0.218157	0.230507	0.371768	0.24375	0.454362	0.0421463	0.219498	0.469349	0.161145	0.0705984	0.0955308	0.198006	0.333796
1008	AT1G12790	-4.17943	-0.305853	-0.788553	0.34583	0.229689	0.933139	-1.49387	-1.12073	-2.08357	-1.91817	-2.104	-0.395842	-0.73864	-1.33111	-2.21434	-0.316946	1.37906	0.33395	0.384784	0.480082	0.310134	1.43079	0.405597	0.357633	0.295133	0.53643	0.750227	0.233107	0.747104	0.343032	0.602126	0.170168
1009	AT1G12800	2.97702	3.09486	3.01401	3.70015	3.18625	4.28888	2.89774	2.57574	3.18959	2.4259	2.71339	3.2485	2.19495	3.04413	3.5864	4.19569	0.170691	0.148603	0.0741739	0.215461	0.133255	0.500829	0.156802	0.355395	0.337439	0.26982	0.560738	0.413331	0.302639	0.132166	0.272345	0.284651
1010	AT1G12810	2.95718	2.74629	3.01401	2.46417	2.70357	2.79633	3.08847	3.04331	3.25705	2.86492	2.91051	3.40773	3.24767	2.9568	2.68005	2.33441	0.0335846	0.15969	0.0290663	0.13446	0.0887181	0.140349	0.114181	0.077331	0.224146	0.0776733	0.245089	0.696742	0.194345	0.104889	0.096145	0.112894
1011	AT1G12820	4.00315	3.65863	4.08473	3.95773	3.53717	3.6556	3.72596	3.74078	3.99659	3.59351	3.51158	3.86794	3.72557	3.6027	3.71343	4.0751	0.127894	0.077294	0.170563	0.0594943	0.0560008	0.0650406	0.120413	0.0425249	0.0747377	0.0877211	0.0656462	0.0617524	0.022052	0.105513	0.0828769	0.0977931
1012	AT1G12830	2.219	2.20741	2.26124	2.43862	2.30165	1.97763	2.49773	2.4012	2.70441	2.82306	2.53951	2.64703	2.32899	2.69683	2.48834	2.11236	0.199628	0.116452	0.285901	0.178191	0.0684961	0.238796	0.128027	0.0784872	0.0863537	0.325129	0.079714	0.0651653	0.178397	0.0611153	0.163015	0.032963
1013	AT1G12840	6.35444	6.35571	6.08183	6.2017	6.27615	6.55555	6.37337	6.3995	6.14801	6.37935	6.23816	6.20328	6.29476	6.22379	6.26924	6.19861	0.0167865	0.088994	0.0863762	0.010644	0.0296744	0.191058	0.00983068	0.0623753	0.104393	0.0622123	0.0641293	0.00233825	0.01632	0.0179863	0.0397683	0.0995206
1014	AT1G12845	-0.00966655	1.05814	-1.12073	0.431817	0.445846	0.933139	0.930415	-0.164464	1.78817	0.58852	-0.516724	-0.395842	0.541415	0.166782	0.0753166	0.99155	0.352164	0.656349	0.605155	0.301966	0.276645	0.575486	0.34297	0.23003	0.435509	0.129406	0.214508	0.480595	0.205042	0.432932	0.232616	0.122036
1015	AT1G12850	4.16342	4.11758	4.10957	3.94988	3.8536	3.81026	4.03431	4.09704	4.09567	4.26087	4.0217	3.98674	3.99891	4.00315	3.84171	3.95558	0.0555817	0.0481458	0.0366484	0.0754642	0.061005	0.103952	0.0270455	0.0554871	0.0225759	0.0760906	0.0733973	0.0378818	0.0713272	0.0811828	0.216435	0.0497945
1016	AT1G12860	0.256347	0.244972	0.616466	0.879232	0.314604	1.12579	-0.034223	-0.424399	-0.356448	-0.306584	-0.783958	-0.23499	-0.945848	0.0693262	0.166782	1.58583	0.450418	0.379331	0.137509	0.190598	0.18579	0.314956	0.219316	0.254511	0.353242	0.234493	0.218245	0.753346	0.137003	0.312309	0.287114	0.191435
1017	AT1G12880	0.134741	0.478026	-1.12073	-0.660302	0.145753	-1.54536	-1.2493	-1.71938	0.888504	-0.605058	-0.395842	-1.2493	-0.209635	-0.86066	-0.0363859	0.131466	0.177237	0.407673	0.29599	0.223195	0.148765	0.59088	0.886191	0.285294	0.345472	0.424309	0.197669	0.369029	0.734343	0.243398	0.162304	0.249347
1018	AT1G12900	3.9426	4.0663	4.73133	5.19125	3.99125	6.20772	5.70296	5.03222	4.96012	3.84614	4.79881	5.92889	2.24281	5.41452	5.62167	6.08695	0.446501	0.525035	0.105609	0.240911	0.42551	0.186002	0.207066	0.3645	0.494782	0.473608	0.635651	0.961881	0.902218	0.393044	0.47987	0.257963
1019	AT1G12910	3.57146	3.45734	3.12576	2.94148	3.31403	3.57425	3.27792	3.66945	3.32459	3.5093	3.63884	3.36845	3.51	3.26453	3.27635	3.00775	0.121303	0.0705788	0.15946	0.295773	0.0366439	0.225397	0.305504	0.116632	0.0480486	0.125182	0.236941	0.107724	0.0789432	0.0594827	0.165869	0.0935954
1020	AT1G12920	5.76693	5.43068	5.4977	5.45429	5.42304	5.21591	5.55085	5.70436	5.39599	5.58383	5.51844	5.00295	5.55216	5.29445	5.51964	5.3621	0.0948656	0.0313572	0.0254879	0.0390756	0.0255534	0.213925	0.0482135	0.0872932	0.0823245	0.0280595	0.0234664	0.240853	0.060097	0.03385	0.0858721	0.0104584
1021	AT1G12930	2.99629	2.37964	3.01401	2.81768	2.87048	2.90955	2.4601	2.44946	1.85068	2.75319	2.40315	2.7353	2.80814	2.336	2.41971	2.5917	0.0816611	0.223819	0.0278414	0.0747044	0.0482003	0.068266	0.0669316	0.159385	0.340425	0.137954	0.115127	0.362987	0.0527778	0.0753086	0.197083	0.146935
1022	AT1G12950	1.90115	1.83108	2.59818	0.596067	0.912931	-0.263349	2.91693	2.49091	2.77368	3.11329	2.97718	3.32909	2.26484	2.31435	1.05943	1.5362	0.11687	0.0272056	0.474566	0.234322	0.122876	1.10206	0.18137	0.42143	0.0275408	0.35992	0.284213	0.496866	0.170108	0.135873	0.255433	0.194969
1023	AT1G12970	2.5373	2.63916	2.32769	2.02663	2.68093	2.20872	2.03003	2.0725	1.52091	2.38051	2.41845	1.95925	2.46424	2.14389	2.2405	2.11236	0.101005	0.174012	0.0311003	0.181744	0.160642	0.0907354	0.106486	0.156941	0.366458	0.212761	0.0805512	0.0866298	0.212767	0.110788	0.155385	0.0862905
1024	AT1G12990	2.28043	2.42935	2.06372	2.83424	2.54018	2.97903	2.82116	2.81812	2.34947	2.44552	2.43124	3.16064	2.65384	3.01236	3.13799	2.73951	0.0777565	0.0764841	0.171259	0.0456064	0.150434	0.339485	0.136927	0.0610975	0.15323	0.0762235	0.194839	0.120855	0.147625	0.0236956	0.192953	0.0682942
1025	AT1G13000	3.38346	3.514	2.87111	3.39002	3.63662	3.17739	3.05056	2.98404	3.03487	3.60153	3.13276	2.91693	3.51998	3.27363	3.41419	3.51286	0.0448733	0.0929702	0.178901	0.186632	0.0794111	0.0223656	0.0407713	0.0948378	0.142013	0.0921196	0.0389464	0.080219	0.121399	0.0473249	0.0743636	0.133419
1026	AT1G13020	4.44905	4.47386	4.33012	4.46733	4.59052	4.10904	4.08237	4.06529	4.55871	4.49765	4.12673	4.50519	4.39995	4.56914	4.60784	4.37282	0.065837	0.0400467	0.119887	0.0829664	0.0281048	0.0454351	0.0508776	0.138087	0.136508	0.0570276	0.103684	0.0376713	0.109268	0.0461433	0.0833807	0.0466954
1027	AT1G13030	1.94322	1.90341	2.19845	2.07819	1.75035	1.4496	1.88369	1.66315	-0.102285	2.08369	2.01949	2.34624	2.11119	2.52057	2.17529	2.11236	0.178754	0.116001	0.0981509	0.0491901	0.178109	0.150375	0.283233	0.215539	0.776339	0.22994	0.244682	0.114844	0.0704595	0.191031	0.0317715	0.0970337
1028	AT1G13040	1.29853	0.632332	0.482465	1.22328	0.855688	0.31078	-0.201003	-0.930761	-0.647372	0.433663	0.421553	0.737746	0.453304	0.897045	0.551862	0.46412	0.38348	0.1185	0.0913905	0.642514	0.217085	0.19775	0.121361	0.406191	0.134542	0.212044	0.460626	0.475841	0.161153	0.0478048	0.40948	0.176991
1029	AT1G13050	-0.520306	0.355443	-0.511242	0.34583	0.229689	-0.783958	-0.09529	0.201305	-0.356448	-0.182037	-0.184596	0.364776	0.541415	0.347877	-0.520306	0.362032	0.603522	0.120851	0.436895	0.187509	0.154174	0.556287	0.332015	0.298821	0.323044	0.410542	0.226103	0.613416	0.0746412	0.240766	0.251541	0.219832
1030	AT1G13060	5.82169	5.62807	5.57654	5.46881	5.6615	5.39852	5.60334	5.58922	5.79554	5.80775	5.29683	5.39745	5.6631	5.60057	5.42561	5.43878	0.110662	0.132304	0.0230371	0.0534515	0.0257097	0.0446234	0.0235642	0.0463912	0.0692894	0.0719977	0.117789	0.0399253	0.0391928	0.0685005	0.049438	0.0721725
1031	AT1G13080	2.91693	5.14712	4.60535	4.51899	5.00398	4.96001	5.47089	5.89956	4.59232	5.06887	5.91243	5.89439	6.2818	6.02122	6.04006	4.60983	0.603788	0.122321	0.354282	0.13244	0.0635675	0.532616	0.0744279	0.424376	0.305289	0.440139	0.499525	0.268604	0.203607	0.122221	0.485318	0.214168
1032	AT1G13090	1.23193	2.76	2.01913	2.80036	3.0095	3.24077	2.39029	2.69425	2.07357	2.57181	2.65151	2.15112	2.54668	2.35562	2.74538	2.89224	0.493504	0.256453	0.248691	0.0248021	0.177015	0.458181	0.12197	0.14514	0.252285	0.196722	0.230946	0.123762	0.153296	0.140736	0.373121	0.190501
1033	AT1G13100	1.75035	2.03522	1.67907	1.96873	2.11714	2.02725	2.45035	2.52961	1.19507	2.38051	2.61189	2.0906	2.13678	2.40134	2.17529	2.00435	0.0561535	0.182021	0.270953	0.202232	0.0922837	0.445723	0.193188	0.155331	0.43386	0.0446796	0.122129	0.284756	0.13969	0.113364	0.198031	0.0546153
1034	AT1G13110	3.98611	5.3674	4.66681	4.95086	5.36242	5.42713	5.06816	5.32911	4.76259	5.01434	4.69894	4.64398	5.21483	5.04316	5.06887	5.22567	0.452333	0.128854	0.192346	0.137436	0.0287707	0.193291	0.209352	0.109965	0.235029	0.302291	0.06473	0.127148	0.129891	0.141561	0.178797	0.0821359
1035	AT1G13120	3.33022	3.09486	3.20737	3.00157	3.43749	2.64096	2.9442	3.15749	2.9568	3.53007	3.2014	3.45851	3.04875	3.25304	3.19714	2.80222	0.221049	0.0524608	0.0576742	0.232194	0.0392681	0.0557828	0.0879131	0.11289	0.0622759	0.14021	0.309062	0.228804	0.0479963	0.185095	0.0819508	0.150405
1036	AT1G13130	-4.17943	1.46895	0.548041	0.0377199	0.891346	-0.037039	0.53122	0.530489	0.488789	0.58852	-0.184596	1.15535	0.35967	-3.13452	-2.21434	0.912931	1.94196	0.400112	0.423872	0.498373	0.137863	0.0903967	0.291719	0.215627	0.356388	0.513933	0.419009	0.0427265	0.350581	0.610443	1.35106	0.159435
1037	AT1G13145	-0.520306	-1.14205	0.2709	-0.363601	0.351731	0.585086	0.911754	0.613229	0.767441	-0.455506	-0.184596	1.3379	-0.0683183	-0.037039	-0.671174	0.253935	0.237142	0.559588	0.263407	0.133266	0.212759	0.280492	0.223408	0.350863	0.442145	0.21684	0.411706	0.924572	0.191987	0.220023	0.24208	0.185416
1038	AT1G13160	4.8028	4.4391	4.37764	4.84791	4.53319	4.20703	4.15928	4.07193	4.49723	4.86399	4.1204	4.22529	4.20098	4.47222	4.56375	4.50825	0.100486	0.168579	0.174889	0.186287	0.070916	0.0167956	0.109061	0.112561	0.0956557	0.12189	0.112953	0.134327	0.147244	0.02557	0.104605	0.0845042
1039	AT1G13170	4.42141	4.08611	4.13502	4.11448	3.90553	4.19912	3.86641	3.89998	4.14795	4.41803	4.18989	3.86794	4.06651	3.8841	4.1791	4.21005	0.131364	0.101371	0.0562017	0.101889	0.0124976	0.106807	0.083096	0.122463	0.0547579	0.0511303	0.12249	0.206091	0.0309608	0.0822034	0.153922	0.0235507
1040	AT1G13180	2.73596	2.79351	2.32769	2.73138	2.83288	2.70657	2.2551	2.51425	2.8968	2.24942	2.22432	2.51958	2.3706	2.55551	2.55198	2.61891	0.176029	0.275285	0.0362561	0.275815	0.119684	0.0229755	0.246149	0.159585	0.0918248	0.244871	0.123775	0.351502	0.0791001	0.0805094	0.0652592	0.097321
1041	AT1G13190	3.89104	3.89518	3.55261	4.0542	4.01231	4.24759	3.53617	3.72389	3.78293	3.65577	3.4354	3.58207	3.8919	4.00315	4.21129	3.73634	0.00583899	0.0625069	0.0781436	0.0720538	0.0634172	0.265367	0.047273	0.045822	0.037212	0.0398593	0.0302691	0.146547	0.05512	0.086723	0.189234	0.0407842
1042	AT1G13195	1.70977	2.20741	1.59595	2.29773	2.49584	2.50154	2.2295	2.27501	1.91388	2.40149	2.46183	2.12019	2.28549	2.66773	2.80639	2.48939	0.297281	0.155999	0.234539	0.214647	0.113513	0.237146	0.0691562	0.0789291	0.215422	0.297389	0.15054	0.0529717	0.1498	0.0724639	0.158386	0.107649
1043	AT1G13210	4.37709	4.65219	4.45482	4.57208	4.49527	4.85237	4.35506	4.37506	4.19465	4.41803	4.64003	3.80914	4.78391	4.98962	4.6681	4.29843	0.116268	0.123232	0.220268	0.132924	0.0745183	0.104199	0.0353562	0.146314	0.148656	0.152083	0.161522	0.560653	0.0891001	0.121732	0.104542	0.112187
1044	AT1G13220	3.28418	3.37527	3.2648	3.61096	3.51718	3.41419	3.51969	3.25332	3.89087	3.29956	3.6704	3.43196	3.80643	4.01246	4.40935	3.184	0.0469768	0.0533414	0.0624507	0.0493583	0.0864924	0.0495528	0.0982906	0.0519931	0.0593877	0.207339	0.108599	0.126935	0.0957707	0.0347372	0.507047	0.0878222
1045	AT1G13245	0.379077	1.53675	1.3534	1.96873	1.72162	2.73749	2.44436	2.39366	0.64419	0.510667	1.76618	1.03003	1.74543	1.84052	2.53566	2.03852	0.475696	0.219081	0.104745	0.255536	0.305268	0.0401988	0.276055	0.283834	0.333849	0.335107	0.143303	0.167128	0.203514	0.249298	0.645743	0.320455
1046	AT1G13250	1.8624	1.41784	1.59595	1.26826	1.17415	1.92664	2.65887	1.86183	1.91388	1.70541	2.63925	2.0906	1.94669	1.09958	1.34666	2.03852	0.114874	0.216547	0.288597	0.10105	0.225726	0.403227	0.244803	0.158433	0.0864879	0.137643	0.248784	0.0129743	0.256832	0.158137	0.156441	0.26601
1047	AT1G13260	2.37518	3.02672	3.2648	3.36465	3.54707	3.59232	3.71174	3.11708	2.60062	2.27296	4.07284	2.26619	3.26854	3.66076	3.50782	2.36315	0.119534	0.381302	0.29466	0.185549	0.282375	0.711509	0.626059	0.0952226	0.0631286	0.265398	0.557549	0.270201	0.215556	0.165142	0.30461	0.206085
1048	AT1G13270	1.70977	1.33635	1.89782	2.12812	2.01835	2.36354	2.60805	2.35949	2.21871	1.7373	1.99723	2.15112	1.11607	2.46469	2.30802	2.46506	0.0657006	0.164126	0.147714	0.666704	0.041061	0.137964	0.0764374	0.195611	0.226877	0.231118	0.276472	0.0684382	0.391554	0.125825	0.134493	0.11644
1049	AT1G13280	4.20779	3.97335	3.36986	3.39002	3.70448	3.81026	4.5689	4.52249	4.65608	4.25473	4.40538	4.14328	4.32065	3.55174	3.82924	3.9712	0.0752356	0.0820636	0.190992	0.227926	0.0689	0.318456	0.0691719	0.20259	0.126402	0.111192	0.27618	0.123085	0.170767	0.129865	0.0165601	0.179368
1050	AT1G13300	3.48827	3.82426	4.6468	3.12683	3.84941	3.32094	4.82643	3.65516	3.67107	3.20329	4.39204	3.10875	3.88531	3.44817	3.22009	3.39858	0.057546	0.158433	0.296967	0.400419	0.2594	0.855369	0.450261	0.0771598	0.128687	0.0871998	0.211338	0.212343	0.192123	0.0544788	0.222453	0.0579591
1051	AT1G13320	4.705	4.69519	4.49998	4.64132	4.7	4.54847	4.79647	4.91838	4.7291	4.91454	4.51461	4.60018	4.54537	4.66235	4.53121	4.56105	0.0514572	0.0506456	0.0769712	0.0527769	0.023776	0.0616013	0.0265389	0.0575351	0.0566914	0.146136	0.0906269	0.0875957	0.0235986	0.0195058	0.126116	0.0722232
1052	AT1G13330	-0.164464	-0.518259	-1.57341	-1.1053	-0.41038	-0.504415	-0.393638	0.0918782	-0.985014	0.907707	-0.0115151	-1.57341	0.164187	0.945813	0.340171	-0.684225	0.458067	0.632397	0.341946	0.790887	0.0295908	0.209847	0.143727	0.284604	0.16907	0.33692	0.416733	0.79074	0.367958	0.244278	0.393789	0.177572
1053	AT1G13340	2.28043	3.41314	1.23758	2.39366	2.54018	2.76905	1.01121	2.26394	2.39418	3.28657	1.55299	1.95925	2.91174	2.66773	2.86896	2.69454	0.344123	0.743686	0.423653	0.073501	0.219482	0.753627	0.365324	0.377083	0.201299	0.431259	0.247479	0.585301	0.213219	0.181176	0.0522246	0.0552742
1054	AT1G13350	3.03578	3.41908	3.14877	3.2955	3.47923	3.32094	2.61891	2.94767	2.67318	2.51803	2.61189	2.21366	3.32909	3.68171	3.73517	2.82116	0.0511694	0.0603748	0.0510661	0.047976	0.121591	0.242915	0.122802	0.0348596	0.130662	0.188229	0.121572	0.393619	0.0183219	0.122139	0.226675	0.163004
1055	AT1G13360	3.67754	4.32177	4.17997	3.87016	4.33465	3.68497	4.2152	4.49181	3.79883	3.76398	4.12673	4.51282	4.22198	4.27975	4.14864	4.31908	0.147102	0.0720339	0.0778234	0.121126	0.143915	0.147059	0.0666533	0.131081	0.0476038	0.122594	0.245023	0.232761	0.00349504	0.120108	0.0452553	0.110201
1056	AT1G13370	-4.17943	-3.93814	-4.8621	-4.56867	-4.97894	-4.17943	-3.65411	-1.42783	-3.84076	-0.605058	-2.56424	-1.98284	-2.64087	-0.548897	-1.78296	-2.09013	0.47875	0.228144	0.572675	0.350658	0.710115	0.473178	1.15738	0.866723	0.863362	1.20421	0.866993	0.0226259	0.287277	0.150951	0.630723	0.871022
1057	AT1G13380	2.28043	2.41985	2.44563	2.65887	2.34068	2.50154	2.26266	2.86397	2.73749	2.55573	2.77302	2.0906	2.46424	2.40134	2.2405	3.14877	0.147692	0.110323	0.100722	0.106759	0.00179778	0.121306	0.139734	0.0861144	0.0292463	0.170518	0.0382377	0.296732	0.122735	0.130903	0.0651562	0.230502
1058	AT1G13390	2.58389	3.03273	3.03889	2.58366	2.86461	3.02191	2.99847	3.03781	2.48128	2.80954	2.46183	2.46968	2.60334	3.29537	3.1859	2.99094	0.0934608	0.0848355	0.211049	0.15708	0.0403306	0.15388	0.44676	0.13023	0.0953339	0.341164	0.19562	0.224625	0.182149	0.127458	0.110815	0.257197
1059	AT1G13410	0.683093	0.510222	0.417807	-1.1053	0.545207	0.707856	-0.348054	-0.268639	0.134127	0.0515973	0.895858	-0.571434	-0.73864	-1.65299	0.0753166	0.46412	0.0552182	0.308109	0.0841696	0.711899	0.112696	0.682636	0.348172	0.760951	0.283774	0.389004	0.409732	0.030096	0.329559	0.677239	0.298258	0.198018
1060	AT1G13420	4.23181	1.08077	4.41343	0.814212	0.782688	-0.504415	2.30165	2.04154	0.134127	1.67237	2.52366	2.39719	2.28549	1.84052	0.803254	1.12895	1.0794	0.934546	0.440168	1.02555	0.493873	1.22259	0.321775	0.435216	0.38008	0.199619	0.53585	0.143438	0.232872	0.349729	1.02145	0.0378963
1061	AT1G13430	0.683093	1.10278	-0.276443	0.596067	0.485817	1.12579	-2.56424	-2.87873	-1.44851	-3.298	-4.13002	-2.59796	-1.95019	-4.16375	-3.76561	0.838886	0.170405	0.398177	0.303194	0.232774	0.228533	2.17943	0.562036	0.803507	0.645756	0.749824	1.61645	0.583824	0.0886994	0.399624	1.43902	0.0929602
1062	AT1G13440	8.72258	9.03413	8.59388	8.85373	8.65785	8.75361	8.8174	8.8174	9.03413	9.03413	8.75361	8.98456	8.5652	8.72258	8.53849	8.89062	0.19002	0.227394	0.244352	0.18071	0.171012	0.0323419	0.0395823	0.135699	0.0538101	0.151169	0.137414	0.115473	0.0628049	0.0888577	0.106008	0.117295
1063	AT1G13450	2.68792	3.08764	2.69683	3.39002	2.98054	3.24077	2.81236	3.05485	2.9568	2.90772	2.88921	2.60625	2.86591	2.57107	2.77547	3.02553	0.109478	0.163917	0.19183	0.192467	0.01259	0.0262514	0.0492648	0.112931	0.0967504	0.118698	0.188444	0.052564	0.0544322	0.0966286	0.176349	0.0061703
1064	AT1G13460	2.99629	2.97325	3.17854	2.56416	2.96944	2.56891	3.05056	2.97815	2.86552	2.87878	2.81807	2.54061	3.23554	2.92905	2.9705	3.14877	0.0607511	0.055141	0.083776	0.240974	0.107833	0.0639626	0.0366438	0.10416	0.270412	0.11464	0.123189	0.189158	0.134049	0.0542758	0.102525	0.0558487
1065	AT1G13480	-2.45126	-1.2696	-1.88053	-1.72515	-4.97894	-2.25856	-0.479795	-1.5492	-2.08357	-0.455506	0.147201	-1.57341	-1.50207	0.4322	-0.391444	-2.09013	0.538036	0.115472	0.357598	1.32562	1.23367	1.08692	0.379578	0.383738	0.220515	0.386761	0.833746	0.679735	0.985389	0.600366	0.17549	0.446266
1066	AT1G13500	-0.520306	-1.8754	0.482465	-1.72515	-1.59809	-1.54536	-0.681082	-1.02173	-3.84076	-3.298	-0.917073	-4.2572	-1.95019	-0.687946	-3.76561	-2.09013	0.540108	0.772507	0.616181	0.918468	0.40324	0.137883	0.309157	0.467805	1.06763	0.652054	0.334766	1.11456	0.416558	0.284124	0.900103	0.220992
1067	AT1G13510	1.45751	0.946404	1.76502	0.814212	0.445846	0.457666	1.50686	1.0483	1.19507	0.510667	1.60451	1.38781	1.44989	0.4322	-0.391444	0.362032	0.350674	0.289359	0.29943	0.585882	0.313412	0.19104	0.142224	0.330965	0.0160326	0.306242	0.144867	0.337955	0.242844	0.261094	0.696713	0.408034
1068	AT1G13520	-1.79329	0.991374	-0.393638	-0.514386	0.485817	0.31078	-0.479795	0.166317	-0.102285	0.433663	0.282463	-0.110224	0.896761	0.839746	0.853657	-0.927347	0.669585	0.0925758	0.188937	0.0416368	0.118241	0.19775	0.0743925	1.40595	0.153479	0.436801	0.498126	0.337786	0.109014	0.392293	0.409007	0.394109
1069	AT1G13530	1.16787	0.802809	0.672679	0.814212	1.14108	1.97763	1.65744	1.66315	1.85068	0.907707	1.82236	1.57659	1.67714	1.58071	1.80943	-0.160966	0.173122	0.147223	0.142667	0.192392	0.103493	0.0634279	0.268655	0.383719	0.302279	0.275554	0.395918	0.152445	0.154556	0.0823202	0.26001	0.310871
1070	AT1G13540	-4.17943	-1.66119	-1.57341	-2.19707	-1.59809	-0.783958	-0.034223	-0.681082	-3.84076	-0.985867	-1.27975	0.661535	-0.945848	-1.07872	-1.02585	-4.71152	0.766049	0.495468	0.452073	1.21806	0.199962	0.0632715	0.281239	0.0925873	0.971325	0.473899	0.634344	0.586389	0.558017	0.287049	0.516078	1.05543
1071	AT1G13550	-0.764022	-0.599556	-1.57341	-1.72515	-0.961949	-0.783958	-1.59963	-1.88053	-1.44851	-3.298	-1.499	-2.59796	-0.209635	-1.33111	-4.97894	-4.71152	0.354134	0.398643	0.567526	0.41147	0.597081	0.380701	0.733883	0.271932	0.182332	0.701334	0.518742	1.40902	0.281844	0.169219	1.3454	1.17542
1072	AT1G13560	4.55814	4.65574	4.45482	4.67939	4.59052	4.59313	4.70451	4.70462	4.75304	4.65004	4.39995	4.49453	4.66289	4.33025	4.48521	4.68872	0.0482188	0.0749646	0.0833751	0.0836023	0.0532894	0.000719856	0.101125	0.11387	0.0226593	0.0779054	0.0737987	0.0708472	0.104386	0.0187386	0.0319395	0.111818
1073	AT1G13570	1.8624	2.48027	2.30579	1.7976	2.17785	2.39942	2.53806	3.08262	2.12036	2.49838	2.35483	2.17883	2.7449	2.27594	2.21573	1.96901	0.16263	0.0382816	0.155491	0.3227	0.0403862	0.209234	0.170995	0.160797	0.0635111	0.177035	0.142341	0.0996751	0.100695	0.0419379	0.0338777	0.154483
1074	AT1G13580	3.11336	2.97325	2.8345	2.85014	2.83936	2.47081	3.23458	3.18503	3.21188	3.03781	3.2195	2.58523	3.32909	3.21333	2.91648	2.78319	0.0977056	0.0195902	0.0333627	0.0559725	0.099195	0.11301	0.156947	0.254025	0.0895574	0.0864231	0.18187	0.194406	0.134774	0.034109	0.104489	0.01088
1075	AT1G13590	2.8465	3.20743	2.59818	3.30894	3.6077	3.43248	3.32459	3.28261	3.78293	3.5561	3.5551	2.81817	3.30487	3.61989	3.98326	3.08809	0.20395	0.212058	0.136514	0.256494	0.153077	0.214886	0.104235	0.118811	0.148685	0.0997453	0.593867	0.478149	0.202312	0.0632985	0.459747	0.0929766
1076	AT1G13600	-1.79329	-0.938996	-2.20146	-0.514386	0.421553	0.139232	-3.04528	-1.31212	-2.08357	-1.91817	-4.13002	-1.2493	-1.20449	-0.158214	0.955944	-0.684225	0.622135	0.0573262	0.678154	0.394521	0.510094	0.592328	0.948821	0.988824	0.529427	0.510075	0.876485	0.193623	0.211529	0.0365732	0.785954	0.316395
1077	AT1G13610	-4.17943	-5.04639	-3.50874	-4.56867	-3.50874	-2.25856	-1.81546	-1.22069	-3.84076	-3.298	-0.0115151	-1.57341	-4.4181	-1.33111	-3.76561	-4.71152	0.25242	1.01948	0.780633	0.846045	0.561972	0.16506	0.97929	0.855312	0.553229	0.331546	0.266812	0.122003	0.696521	0.551989	0.315729	0.102251
1078	AT1G13620	-0.164464	-0.938996	-1.88053	-0.660302	-0.184596	-0.504415	-0.620016	-1.42783	-0.985014	-0.790891	0.606398	-0.988767	-1.20449	-0.158214	-2.85094	-0.316946	0.327987	0.183366	0.681556	0.297649	0.252805	0.270504	0.35442	0.383976	0.18786	0.557548	0.463679	1.38842	0.343266	0.37761	0.772144	0.271928
1079	AT1G13630	0.134741	-0.780886	-0.176078	0.879232	-0.243614	-1.1053	-0.348054	-0.479795	-1.44851	0.253935	-1.09418	-0.571434	0.453304	-0.037039	0.620618	-0.0194839	0.339486	0.440518	0.138287	0.623454	0.114523	0.763425	0.45158	0.0808521	0.49371	0.254775	0.400145	0.568391	0.109266	0.140635	0.30213	0.252939
1080	AT1G13635	0.683093	1.78959	0.34583	0.431817	0.670433	0.585086	1.26291	2.02814	1.96892	1.97553	1.4384	1.53083	1.44989	0.782688	0.853657	1.4279	0.399537	0.348591	0.380766	0.222877	0.0955778	0.162393	0.0782502	0.169422	0.170591	0.380807	0.206707	0.0832729	0.154667	0.361975	0.276803	0.336908
1081	AT1G13640	4.0543	3.27895	4.2788	3.95773	3.61055	3.54053	4.34908	3.82262	3.82784	3.24353	4.32128	3.55879	4.29939	3.22666	3.49951	3.83653	0.282558	0.384216	0.104062	0.288984	0.265635	0.469532	0.127832	0.186371	0.172409	0.255332	0.134608	0.294171	0.226393	0.17213	0.185029	0.167246
1082	AT1G13670	3.19297	2.14598	3.5938	2.76673	3.03121	2.2835	3.65657	2.99147	2.31064	1.92283	3.36576	3.05878	3.5015	2.40134	2.3639	2.5917	0.431284	0.505091	0.106889	0.627716	0.364182	0.515793	0.324766	0.246223	0.0965543	0.488642	0.38438	0.0924325	0.414719	0.107579	0.371518	0.0730446
1083	AT1G13690	2.71225	2.42935	2.78592	2.56416	2.22026	2.2835	2.59729	2.75646	2.8968	2.59478	2.46183	2.64703	2.56615	2.40134	1.7279	2.3907	0.086166	0.100207	0.180131	0.140886	0.0415637	0.120546	0.0703483	0.114253	0.141009	0.166082	0.126506	0.265242	0.107832	0.0364652	0.236585	0.21367
1084	AT1G13700	-0.764022	2.72291	-1.88053	2.19767	2.2305	2.73749	0.504116	0.923429	1.09625	0.793272	1.09806	0.0158375	1.16819	0.996314	2.2834	0.253935	0.934359	1.06906	0.92491	0.280333	0.270924	0.604196	0.699288	0.137719	0.147575	0.728324	0.396956	0.527032	0.289625	0.0519566	0.585332	0.35644
1085	AT1G13710	-0.520306	-3.35773	-0.511242	0.596067	-3.04528	1.51538	-1.2493	-2.03836	-3.84076	-4.84523	-0.783958	-0.783958	-4.4181	0.258541	-0.839375	-0.483637	1.27181	1.13845	0.884544	1.52966	0.329067	1.53037	1.08306	0.345416	1.26866	1.01099	0.503005	0.622064	1.42173	1.54833	1.14889	0.462328
1086	AT1G13730	4.62637	4.52924	4.35613	4.20246	4.48041	4.23591	4.43391	4.48566	4.94755	4.73858	4.60649	4.58969	4.34657	4.37953	4.47357	4.30605	0.092308	0.0856375	0.0749867	0.0321067	0.0627829	0.112669	0.0980479	0.0485974	0.132276	0.0247663	0.132852	0.0332813	0.0932876	0.0438246	0.0893348	0.0775212
1087	AT1G13740	1.50967	1.41784	0.844237	1.22328	0.912931	0.933139	1.69934	1.37375	1.52091	0.963469	0.978263	1.74822	0.82983	0.659614	1.83685	1.19615	0.116166	0.337131	0.117557	0.236532	0.128577	0.0154729	0.10976	0.403065	0.222219	0.179608	0.55995	0.339161	0.210189	0.248081	0.202864	0.21692
1088	AT1G13750	2.99629	2.77686	2.26124	2.81768	2.75808	2.56891	2.12489	2.46063	2.17127	2.29497	2.53951	2.26619	2.83936	2.22845	2.2834	2.44234	0.0653074	0.206042	0.213915	0.0625804	0.0711292	0.0568407	0.227736	0.250617	0.104353	0.251341	0.163277	0.208937	0.0651393	0.192291	0.123601	0.140879
1089	AT1G13770	1.61269	1.33635	1.86991	1.40277	1.42479	1.37289	1.38781	1.44124	1.96892	1.7373	1.55299	0.737746	1.88071	1.09958	1.63574	1.58583	0.0122844	0.0500153	0.236684	0.104372	0.0624732	0.137486	0.154011	0.106307	0.057436	0.107219	0.0165065	0.63825	0.0907307	0.120648	0.0914792	0.0281133
1090	AT1G13780	1.29853	1.02935	-0.635204	0.431817	0.807411	0.457666	0.802809	1.08745	1.66085	1.50136	0.752251	-0.110224	0.953665	0.897045	1.05943	-0.160966	0.208886	0.0991182	0.660123	0.154342	0.0929976	0.280608	0.233755	0.158492	0.115245	0.207599	0.310836	0.474985	0.0177616	0.280293	0.0745679	0.291221
1091	AT1G13790	-2.45126	-1.14205	-3.50874	-2.89345	-4.16375	-4.17943	-1.49387	-1.88053	0.323624	-0.605058	-0.783958	-0.783958	-1.50207	-1.65299	-1.499	-0.483637	0.0480572	0.282027	0.287591	0.402868	0.857391	1.83652	0.395712	0.227782	0.666292	0.116586	0.156163	0.285012	0.337108	0.345534	0.274417	0.844197
1092	AT1G13800	-0.00966655	-1.14205	0.0338226	-1.1053	-0.243614	-0.783958	-0.681082	-0.164464	0.323624	0.253935	-0.783958	-1.98284	-0.370839	-0.158214	-0.266639	-1.23331	0.13552	0.170118	0.222942	0.205788	0.0920211	0.0632715	0.101195	0.0921825	0.172767	0.505973	0.176521	1.34708	0.0536431	0.121446	0.126579	0.213006
1093	AT1G13810	1.35724	1.19399	1.27636	1.35724	1.28832	0.31078	1.34707	1.81296	1.66085	1.21631	1.34438	1.85883	1.40999	1.65002	1.99424	-0.0194839	0.147356	0.229656	0.104333	0.111672	0.170526	0.784095	0.151285	0.337571	0.088942	0.215587	0.171527	0.134685	0.265067	0.160507	0.265042	0.431534
1094	AT1G13820	0.256347	1.17101	1.49935	1.40277	1.14108	1.76595	1.61563	1.37375	1.09625	1.26802	0.939498	1.74822	0.35967	1.04541	1.7279	1.7765	0.32059	0.0806507	0.130393	0.145573	0.174135	0.0422384	0.311679	0.103778	0.313014	0.367956	0.25292	0.518452	0.208163	0.0745225	0.310662	0.0912861
1095	AT1G13830	2.01663	2.30929	2.56409	1.44989	2.27501	1.37289	2.65094	2.34947	2.26619	2.48049	2.4762	3.49429	2.65384	2.12127	1.8624	2.56502	0.034691	0.135257	0.137074	0.0677157	0.144794	0.565288	0.0152344	0.0516998	0.100414	0.0474889	0.141106	0.579463	0.12371	0.0399218	0.260662	0.152572
1096	AT1G13860	2.68792	2.22977	2.48403	1.62092	2.36634	2.02725	2.44436	2.09482	2.12036	2.20022	2.15218	1.82343	1.8189	2.18668	2.39872	2.71585	0.0625863	0.244941	0.0520592	0.152591	0.0946623	0.193075	0.210893	0.161736	0.170493	0.155325	0.326715	0.146561	0.181774	0.126138	0.0519618	0.198169
1097	AT1G13870	1.97763	1.80403	1.7101	1.7279	2.06372	1.82456	2.35382	2.09482	2.26619	1.86046	2.15218	1.4384	2.21871	1.92364	2.41971	1.89193	0.141262	0.168232	0.235456	0.180265	0.166384	0.116685	0.112022	0.100128	0.424072	0.0430479	0.0618393	0.448483	0.034919	0.12313	0.179559	0.0243163
1098	AT1G13880	2.80073	3.11191	2.93411	2.81768	3.09494	3.37917	3.2981	3.37896	2.60062	3.29956	3.54682	3.09001	3.20994	3.47648	3.20968	3.04016	0.0913013	0.121789	0.156379	0.279113	0.100108	0.141386	0.0296553	0.104526	0.165591	0.131162	0.188575	0.185632	0.0827137	0.156787	0.0708622	0.0574327
1099	AT1G13900	3.97033	3.99725	3.85162	4.18451	3.98162	4.0716	4.10505	3.82618	3.78293	4.13074	3.95273	3.82849	3.95234	3.97305	4.30303	4.36356	0.0457545	0.0843705	0.0935322	0.0951289	0.0441164	0.192977	0.135156	0.105404	0.155215	0.171065	0.0779639	0.267115	0.0707681	0.144932	0.125034	0.0611097
1100	AT1G13910	0.256347	1.35569	0.482465	0.34583	0.912931	1.4496	0.53122	1.02684	0.134127	0.58852	1.06367	0.364776	0.615563	1.04541	1.13956	0.362032	0.270359	0.341998	0.217712	0.27635	0.0718054	0.560493	0.198459	0.145827	0.309748	0.411622	0.191678	0.0723515	0.190391	0.0807612	0.210294	0.273011
1101	AT1G13920	0.856296	1.08077	0.898116	0.596067	0.485817	0.457666	0.621315	0.802809	0.64419	0.433663	0.895858	0.147883	1.01121	0.721142	1.52935	0.46412	0.163017	0.558047	0.312005	0.0714942	0.312808	0.410633	0.371061	0.185344	0.0332809	0.300653	0.0856685	0.56191	0.100273	0.345012	0.314618	0.29232
1102	AT1G13930	7.91816	7.49764	8.01716	7.47621	7.68395	7.85106	7.76382	7.40224	7.47865	7.04015	7.75148	7.70287	7.36404	6.73877	6.81254	7.78098	0.11892	0.2108	0.170001	0.135201	0.0210607	0.362279	0.187658	0.281443	0.120748	0.328264	0.172344	0.0284564	0.176879	0.145794	0.347111	0.108246
1103	AT1G13940	2.95718	2.99634	2.66996	3.01633	3.18625	3.43248	2.82116	2.49799	2.80412	2.97733	2.74854	1.82343	2.79199	2.66773	2.79051	2.3907	0.0741362	0.117746	0.13933	0.148288	0.102761	0.702617	0.145007	0.0975321	0.136186	0.197542	0.158536	0.688386	0.056556	0.206739	0.0861183	0.221336
1104	AT1G13950	2.95718	2.50644	2.98447	2.58366	2.61154	2.20872	2.80717	2.81084	2.83632	2.49838	2.79357	2.51958	2.3706	2.02632	1.75735	2.76053	0.150335	0.142722	0.141771	0.042287	0.00540395	0.461969	0.082799	0.0702994	0.0641536	0.0782132	0.075016	0.186115	0.079181	0.0354978	0.341872	0.0303807
1105	AT1G13960	3.51884	3.69738	3.18951	3.54317	3.80643	3.86621	3.27477	3.4354	3.21188	3.45048	3.75455	3.2485	3.71696	3.57935	3.22009	3.95558	0.0756409	0.0870613	0.211575	0.131149	0.0397228	0.000389388	0.0705396	0.126579	0.13954	0.105184	0.130992	0.284893	0.107857	0.0115937	0.116734	0.0904356
1106	AT1G13970	2.7777	3.08145	2.48403	3.15359	3.17986	2.9568	3.08847	3.24842	3.16514	3.4978	3.01972	3.45851	3.34883	3.26453	3.30371	3.16656	0.127055	0.0913599	0.365331	0.16207	0.0533283	0.0918928	0.0641476	0.110283	0.120162	0.145481	0.286571	0.152752	0.230432	0.0853509	0.0610637	0.0675012
1107	AT1G13980	4.86796	4.86417	4.88958	4.92766	4.85925	5.27387	4.72131	4.69501	4.78748	4.73396	4.87449	4.07284	4.93727	4.63169	5.11946	4.73021	0.0893028	0.0252634	0.116495	0.0571176	0.0460502	0.0349227	0.0848325	0.158588	0.0578791	0.0639826	0.0780599	0.540255	0.12711	0.14704	0.112559	0.105856
1108	AT1G13990	2.40315	3.14226	2.61491	3.12683	3.16648	3.32094	2.31196	3.00271	2.86552	2.95128	2.41845	2.0906	2.85368	3.07169	2.99313	2.82116	0.19672	0.209921	0.218258	0.0592384	0.00692289	0.145084	0.119122	0.0360255	0.18191	0.150568	0.0811137	0.16562	0.0685802	0.0272061	0.156454	0.241362
1109	AT1G14000	4.31325	4.75701	4.54668	4.85142	4.98318	4.88161	4.98088	4.86069	4.81486	4.85121	4.63053	4.68274	4.81569	4.90333	4.73829	4.68338	0.132741	0.119537	0.0807735	0.0831869	0.0229596	0.0190868	0.170349	0.0626888	0.0553662	0.0833189	0.180382	0.0266564	0.0342156	0.033639	0.0567378	0.00948072
1110	AT1G14010	4.2864	3.90781	4.00828	3.53165	3.91387	3.78648	4.22329	4.23891	4.35832	3.90007	3.96598	4.34553	4.20779	3.91139	3.80816	4.01995	0.159463	0.0105024	0.101738	0.0715794	0.0839541	0.293802	0.103398	0.165441	0.083577	0.153335	0.0198106	0.240601	0.0708582	0.0672799	0.0633491	0.0569886
1111	AT1G14020	3.42882	3.46197	3.45252	3.32802	3.55186	3.48937	3.07173	3.38398	3.84563	3.24353	3.26032	2.77479	3.51	3.61989	3.20968	3.21602	0.0920489	0.100902	0.0442834	0.148957	0.0944068	0.120431	0.142398	0.0324076	0.154365	0.112622	0.113509	0.475817	0.0644913	0.0687807	0.153846	0.0743238
1112	AT1G14030	-1.35148	0.593521	0.1917	0.879232	0.145753	1.97763	0.896761	0.900105	1.78817	0.351731	0.752251	0.900105	0.615563	0.582939	0.73929	1.49104	0.712754	0.328141	0.230847	0.399156	0.463138	0.875678	0.176714	0.219731	0.398493	0.244873	0.0905661	0.167378	0.0405056	0.232559	0.118213	0.349612
1113	AT1G14040	2.86591	3.34286	3.33248	3.49974	3.24349	3.26077	2.97313	2.75007	3.05919	3.31189	2.72616	2.64703	3.12698	3.71624	3.49951	3.12946	0.124224	0.188326	0.0454649	0.160988	0.0944957	0.414728	0.0884752	0.145496	0.0800932	0.0562902	0.175049	0.407121	0.235562	0.106171	0.0676207	0.134345
1114	AT1G14060	3.66622	3.09486	3.62727	3.10047	2.84966	3.20127	2.85681	2.56722	2.9568	3.14853	2.81807	2.64703	2.28549	2.89092	2.55198	3.00775	0.0231244	0.119978	0.300637	0.111644	0.202906	0.338338	0.0384624	0.284886	0.0807427	0.193959	0.245596	0.163505	0.275361	0.0900052	0.227706	0.0874034
1115	AT1G14070	2.6086	3.2648	2.32769	2.83424	2.71081	2.67465	3.43749	3.19853	2.80412	3.62625	3.45747	3.72159	3.74588	3.3063	3.26505	2.86896	0.10041	0.426257	0.059735	0.328237	0.154155	0.109713	0.142024	0.334882	0.299109	0.244885	0.374584	0.052479	0.0850751	0.139858	0.260303	0.11538
1116	AT1G14080	3.48827	3.72049	3.42568	3.2955	3.58992	3.68497	3.54299	3.42958	3.54254	4.11664	3.17225	3.61664	3.73344	3.57104	3.06904	3.32711	0.130988	0.110437	0.0991766	0.0493863	0.0771372	0.198875	0.0944421	0.108394	0.0717622	0.279685	0.114526	0.220842	0.0729386	0.095837	0.298275	0.134203
1117	AT1G14090	0.486914	0.284547	0.735827	1.53542	1.23622	1.03003	-3.35773	-2.87873	-0.985014	-4.84523	-1.499	-0.988767	-1.95019	-4.16375	-4.97894	0.131466	0.243859	0.31147	0.0877068	0.119021	0.13019	1.70225	0.726004	1.28974	0.18786	1.29872	1.35282	0.387416	0.482325	0.678205	1.89331	0.32196
1118	AT1G14120	4.07483	4.2512	3.76479	3.64601	3.44114	3.41419	2.1048	3.62894	3.0854	3.92099	2.94523	3.93972	3.04875	2.9568	2.9705	4.1328	0.0469889	0.3226	0.107634	0.260118	0.225085	0.627758	0.620074	0.261882	0.210495	0.177291	0.691796	0.325372	0.225065	0.366019	0.20136	0.220929
1119	AT1G14130	2.71225	2.65672	2.53052	2.91152	2.91419	2.535	2.2551	3.19284	2.8968	2.82306	2.71339	2.60625	2.79199	3.0854	2.81924	3.16656	0.147925	0.0761129	0.153105	0.216827	0.0514445	0.0157681	0.203222	0.33983	0.120428	0.101579	0.149448	0.142782	0.0246514	0.0824752	0.0174935	0.143154
1120	AT1G14140	1.35724	1.87424	1.92108	1.44989	1.64361	2.1691	1.76361	1.46895	2.02308	1.70541	1.95877	1.85883	1.44989	2.02632	1.30777	2.17483	0.143242	0.320811	0.0680186	0.248504	0.109863	0.282179	0.120724	0.164485	0.055873	0.161877	0.149019	0.102693	0.0867275	0.0833198	0.210348	0.112891
1121	AT1G14150	1.02324	-0.839375	1.53144	1.96873	-0.138736	1.76595	1.81638	0.668283	1.27806	-0.182037	0.845638	3.00733	-1.50207	1.47736	-0.145358	2.76053	0.187456	0.940516	0.4997	0.170331	0.432791	0.22237	0.206552	0.475332	0.171467	0.803964	0.617078	1.39363	0.841078	0.567464	0.599069	0.596677
1122	AT1G14160	3.29995	1.15022	3.43296	2.19767	2.91831	1.92664	3.69035	3.17996	2.77368	2.53661	3.4117	3.61664	3.31662	3.7012	3.62654	1.8189	0.417693	0.681802	0.39641	0.245354	0.319915	0.903263	0.119126	0.0816848	0.115358	0.304568	0.168432	0.484094	0.141717	0.0736951	0.376121	0.162894
1123	AT1G14170	4.03385	3.98868	4.18507	3.9151	3.76796	3.67107	4.46201	4.23256	3.92075	4.16556	4.42919	4.20779	4.29939	3.94205	3.89711	3.69249	0.0575676	0.0351729	0.0287414	0.132876	0.0293045	0.322211	0.0486532	0.0783273	0.0371846	0.0515536	0.16682	0.246905	0.070596	0.0919607	0.124001	0.0831105
1124	AT1G14180	0.944834	1.02935	0.616466	1.01121	1.01765	1.03003	1.04427	1.34707	1.35833	1.16883	1.1358	0.737746	1.31148	0.782688	0.672679	0.565348	0.306264	0.174518	0.0979304	0.460449	0.134958	0.0600807	0.199943	0.219746	0.245771	0.208946	0.06508	0.612566	0.0616105	0.216564	0.186853	0.275298
1125	AT1G14185	2.11696	0.00807417	3.12576	1.7976	1.01765	-0.037039	1.23649	0.923429	0.323624	-0.455506	1.09806	1.21538	0.541415	-1.65299	-4.97894	1.96901	0.406897	0.799674	0.172664	0.445906	0.514448	0.78307	0.0670763	0.459301	0.00401087	0.502106	0.529148	0.187818	0.643047	0.397494	2.47038	0.300168
1126	AT1G14190	1.09532	0.195487	1.07695	-2.89345	-0.41038	-4.17943	-0.980174	-2.19012	-1.44851	-1.91817	-2.104	-1.57341	-1.50207	-2.40379	-1.02585	-0.316946	0.279771	0.222246	0.27797	1.16222	0.439327	1.567	0.124332	0.876071	0.180793	0.862811	0.987516	0.679735	0.992414	0.286904	0.656073	0.230246
1127	AT1G14200	1.41169	1.78959	2.30579	1.30989	1.82343	1.97763	1.45209	1.53083	2.02308	1.46895	1.34438	0.965365	1.16819	0.897045	1.80943	2.46506	0.0208511	0.198863	0.081084	0.206018	0.178524	0.0771026	0.332295	0.0882019	0.298142	0.256559	0.156495	0.524441	0.207137	0.166566	0.204169	0.218146
1128	AT1G14205	-0.520306	-0.433079	0.616466	0.431817	-0.243614	0.457666	-0.130948	-0.599556	-3.84076	0.0515973	-0.395842	-0.23499	-0.370839	-0.404778	-1.02585	-0.927347	0.421533	0.448966	0.461197	0.467165	0.128092	0.482028	0.303864	0.0801027	0.853191	0.198098	0.794061	0.896549	0.493781	0.121657	0.143064	0.252335
1129	AT1G14210	4.74996	3.62695	4.76894	3.90007	3.94539	3.36036	4.78636	4.58412	3.98159	3.33182	4.60649	4.72771	4.52828	3.89618	3.20968	3.91902	0.371326	0.384001	0.134497	0.300285	0.214668	0.756596	0.156078	0.059532	0.103911	0.412127	0.056617	0.511115	0.181734	0.195202	0.427793	0.062629
1130	AT1G14220	2.6086	1.87424	3.28665	2.27296	2.70357	1.87302	2.69488	2.52961	1.85068	2.08369	2.88921	2.29394	2.79199	2.37818	2.04351	1.7765	0.170394	0.283085	0.203827	0.28783	0.337322	0.364754	0.139159	0.111717	0.0692841	0.11016	0.179047	0.0639518	0.0393693	0.115267	0.34685	0.167118
1131	AT1G14230	3.74248	3.68583	3.6195	3.77578	3.92645	4.0253	3.65878	3.81871	3.82784	3.95668	3.50472	3.51436	3.54215	3.6926	3.79244	3.48974	0.0880906	0.0678686	0.0725031	0.161373	0.0481753	0.050007	0.0825768	0.0657719	0.0710907	0.0843725	0.0204465	0.051136	0.0714171	0.0880709	0.0121313	0.0906633
1132	AT1G14240	2.8465	3.55422	3.40385	3.69219	3.29468	3.32094	2.76673	3.70089	2.70441	3.60153	2.7807	3.21722	3.02413	2.79216	2.61876	3.45275	0.348716	0.0130854	0.226743	0.182792	0.0839711	0.348441	0.346846	0.152167	0.342427	0.353534	0.304739	0.108158	0.32212	0.132228	0.356142	0.0856557
1133	AT1G14250	-4.17943	-5.04639	-2.20146	-4.56867	-4.97894	-4.17943	-0.304192	-1.5492	-3.84076	-4.84523	-4.13002	-1.57341	-4.4181	-2.03836	-1.2493	-4.71152	0.402675	1.22785	0.807071	0.699903	0.480562	2.20285	0.519829	0.909928	1.04658	1.18332	0.985468	0.355675	0.98078	0.261027	1.17506	0.511358
1134	AT1G14260	-0.520306	-1.03167	-0.635204	-1.72515	-0.789833	-4.17943	-0.393638	-0.121079	0.134127	0.849413	-0.516724	-1.98284	-0.54119	0.0693262	-1.499	-1.59809	0.108508	0.200213	0.320992	0.459675	0.344619	2.10176	0.325912	0.10323	0.270724	1.70531	0.285676	0.995455	0.22215	0.353444	0.378173	0.393237
1135	AT1G14270	0.486914	0.0515973	0.482465	1.65744	1.19399	0.707856	1.04427	1.0483	0.134127	0.0515973	0.803254	1.85883	0.35967	0.659614	0.551862	1.12895	0.0326463	0.334556	0.149095	0.232809	0.0825789	0.410622	0.17377	0.216422	0.289735	0.262572	0.318565	0.720657	0.393824	0.108933	0.273026	0.0813223
1136	AT1G14280	1.02324	1.15022	0.945223	0.879232	0.641204	1.97763	0.593521	1.16584	1.59413	0.253935	0.709981	0.467021	0.272673	0.166782	2.30802	0.131466	0.217309	0.168331	0.0910415	0.0909018	0.452258	0.700829	0.113378	0.255275	0.273104	0.347106	0.0801187	0.352568	0.20728	0.201002	0.453725	0.434033
1137	AT1G14290	3.91113	3.88364	3.66675	3.7984	3.95592	3.59232	3.76517	3.88427	3.82784	3.56769	3.53429	3.26488	3.69181	3.5951	3.74342	3.37186	0.0561969	0.143419	0.189107	0.114372	0.112019	0.0406921	0.135667	0.0447902	0.0360974	0.0715275	0.103272	0.0633664	0.121367	0.0329361	0.101254	0.238646
1138	AT1G14300	3.20986	2.88124	2.78592	2.60102	2.85681	2.8524	2.68431	2.82488	3.16514	2.9361	2.46183	2.81817	3.09978	2.89092	2.5045	2.76053	0.158824	0.0533757	0.124621	0.100586	0.103692	0.00791311	0.11018	0.133943	0.185646	0.0229636	0.105098	0.241403	0.198251	0.125715	0.178542	0.0516641
1139	AT1G14310	0.944834	1.70013	1.53144	1.35724	1.19399	1.57785	1.17728	1.31055	1.7279	0.253935	1.20822	1.03003	1.06705	0.504116	0.620618	1.12895	0.181655	0.144782	0.119936	0.335782	0.11192	0.110022	0.161485	0.0256658	0.28664	0.183814	0.162771	0.167128	0.0576554	0.181347	0.186996	0.0787549
1140	AT1G14320	8.25393	8.01716	7.92493	8.13778	8.1288	7.75809	8.20546	8.19478	8.40998	8.39398	8.0805	8.0985	8.1288	8.14802	8.10777	8.00977	0.0326251	0.023893	0.10361	0.101325	0.027472	0.194967	0.0439706	0.0765081	0.0976637	0.0717054	0.0510577	0.0443648	0.0331217	0.0666696	0.038519	0.0594832
1141	AT1G14330	3.08664	2.64504	3.18951	3.20552	3.0213	3.04503	3.21767	3.09551	2.80412	3.03781	3.21001	2.83961	3.43956	3.24031	3.3605	2.93188	0.198802	0.107172	0.0781962	0.0793726	0.0413332	0.0854814	0.126301	0.0638923	0.14588	0.160147	0.0807972	0.191487	0.0455439	0.0309458	0.120963	0.0906582
1142	AT1G14340	2.31355	2.73629	2.44563	1.99561	2.37484	2.64096	2.42935	1.826	2.12036	2.55573	2.06188	2.81817	2.34788	2.18668	2.02053	2.53793	0.246191	0.141996	0.21802	0.119929	0.196788	0.00845301	0.11844	0.207938	0.174834	0.176883	0.246408	0.457284	0.15201	0.217032	0.118819	0.140326
1143	AT1G14345	1.16787	1.10278	1.76502	1.30989	1.30833	3.20127	2.86915	1.94669	1.96892	0.351731	1.97621	2.83961	-0.945848	2.14389	1.69973	2.82116	0.394941	0.383725	0.175306	0.500709	0.217102	0.438432	0.285978	0.226297	0.642912	0.719033	0.70711	0.884856	0.966497	0.468571	0.594556	0.180705
1144	AT1G14350	3.54889	2.49063	3.03889	2.96937	2.81995	2.64096	3.23025	3.16375	1.96892	2.82306	3.23927	3.51436	3.15448	2.07819	2.61876	2.30265	0.370989	0.209612	0.195032	0.0716203	0.0722519	0.145461	0.231287	0.0601786	0.238501	0.231514	0.233489	0.081511	0.325069	0.0453071	0.143248	0.0789997
1145	AT1G14360	4.27368	3.43692	3.82986	3.12683	3.40342	3.45252	3.71698	4.0253	3.89087	3.7215	3.95273	4.16472	4.22969	3.65097	3.62654	3.57822	0.222635	0.0839182	0.0194072	0.0734007	0.10874	0.223697	0.172376	0.162682	0.105416	0.100626	0.0360191	0.150196	0.127742	0.046372	0.107055	0.0471896
1146	AT1G14370	2.15218	2.99634	2.98447	2.19767	2.34947	2.07414	3.17544	3.17561	2.83632	3.12674	2.79357	3.26488	3.33973	3.51025	2.51958	2.61891	0.188907	0.153374	0.165922	0.206945	0.10232	0.563928	0.28454	0.256867	0.170402	0.302384	0.38779	0.20058	0.103464	0.197916	0.0402013	0.118987
1147	AT1G14380	4.0543	4.33585	3.91274	3.95773	4.17599	4.1914	3.68278	3.71944	3.84563	3.98458	4.0859	3.2485	3.95234	3.8212	4.34635	4.03678	0.091888	0.244687	0.133596	0.0507782	0.0437923	0.0469744	0.192539	0.0581097	0.043815	0.0676918	0.175387	0.238958	0.0483051	0.0523008	0.209142	0.0156848
1148	AT1G14390	2.7777	2.70401	2.44563	2.92647	2.99465	2.8524	2.64248	2.66272	2.60062	2.89425	2.63925	2.34624	3.02413	2.35562	2.72867	2.56502	0.130525	0.204462	0.178312	0.122955	0.0786496	0.263998	0.0962355	0.042762	0.114688	0.173009	0.248726	0.365563	0.245284	0.146135	0.111487	0.150197
1149	AT1G14400	5.58312	5.52006	5.74766	5.07163	5.33797	5.2915	5.71607	5.68449	5.34823	5.30606	5.72755	5.53139	5.79599	5.17428	5.16561	5.31588	0.088058	0.14036	0.129282	0.167653	0.0360809	0.29071	0.157332	0.0821018	0.0621017	0.0861079	0.229562	0.11728	0.260244	0.0398338	0.136488	0.123657
1150	AT1G14410	2.15218	1.45167	1.73826	1.65744	1.65433	1.82456	1.94322	1.72162	1.27806	1.7708	1.17159	2.0906	1.8189	2.1019	1.78481	1.3148	0.012023	0.099222	0.276195	0.209111	0.0487956	0.109909	0.0629978	0.192163	0.201796	0.0463452	0.119067	0.0134409	0.0952363	0.138306	0.0485083	0.23918
1151	AT1G14430	-4.17943	-3.93814	-1.3294	-4.56867	-1.44339	-0.504415	0.248602	-0.164464	-0.647372	-1.23568	-2.56424	0.0158375	-4.4181	-0.86066	-1.78296	-4.71152	0.569979	1.12013	0.323353	1.45581	0.440953	0.540194	0.450855	0.216639	0.0828342	0.628709	0.768568	1.02196	0.960275	0.790135	0.556622	1.21046
1152	AT1G14440	0.134741	-1.51341	-2.72513	-0.363601	-2.38834	0.139232	-0.839375	-1.71938	-1.44851	-3.298	-0.783958	-0.395842	-0.945848	-0.548897	-1.02585	-0.0194839	0.811818	0.395003	0.402913	0.263244	0.650018	0.398324	0.09645	0.787489	0.76175	0.894111	0.294759	0.0577004	0.372282	0.475711	0.0847346	0.281348
1153	AT1G14450	5.18193	4.94046	5.00608	4.83176	5.02065	4.86252	5.17002	5.1984	5.3842	5.03985	5.04384	5.30836	5.13042	4.93195	4.63846	4.9785	0.0935562	0.0079593	0.154062	0.0233925	0.0339337	0.0959645	0.00905732	0.0544992	0.216589	0.140665	0.0498311	0.289365	0.0682988	0.106295	0.143602	0.123032
1154	AT1G14455	-4.17943	-0.305853	-1.57341	-1.72515	-1.16589	-1.1053	-4.53495	-3.3474	-0.985014	-2.37446	-1.499	-4.2572	-2.64087	-4.16375	-1.02585	-1.59809	1.21622	1.25363	0.312789	0.688231	0.114328	1.82781	0.819557	0.466336	0.298547	0.783643	0.920648	0.245797	0.733069	0.998606	0.181875	0.253554
1155	AT1G14460	3.24324	3.27895	2.88529	3.45747	3.0213	3.27838	3.10576	3.12674	3.55884	3.16867	3.4503	2.34624	3.32909	2.58686	3.31215	3.26077	0.0709888	0.116907	0.131366	0.124986	0.144617	0.0861087	0.15486	0.18579	0.141208	0.0760793	0.254156	0.722021	0.124849	0.242489	0.0880561	0.061241
1156	AT1G14470	-0.328421	-1.66119	-0.511242	-0.660302	-1.16589	-1.54536	-1.15967	-1.5492	-1.44851	-2.37446	-0.635204	-4.2572	0.164187	-1.07872	-1.02585	-2.89858	1.37742	0.272175	0.289827	0.475492	0.226896	0.137883	0.536884	0.278529	0.648792	0.516331	0.260069	1.11456	0.970258	0.587188	0.424506	0.502242
1157	AT1G14480	-0.520306	0.355443	-0.788553	-0.363601	-0.862056	-1.54536	-0.201003	-0.360187	-1.44851	0.659614	-1.27975	-0.395842	0.164187	-0.548897	-0.839375	-0.160966	0.1726	0.374601	0.599406	0.312958	0.383607	0.352993	0.363661	0.362219	0.590843	0.253594	0.400751	0.233107	0.142311	0.259715	0.152907	0.0447646
1158	AT1G14510	3.75222	3.51877	3.68076	3.55583	3.4882	3.60946	4.08632	3.88427	3.71998	3.7215	3.77859	3.64549	3.68395	3.6027	3.44575	3.44002	0.0910492	0.197203	0.0410276	0.171942	0.0378722	0.153494	0.104791	0.09912	0.0250031	0.0581448	0.0667136	0.0201668	0.0641054	0.00537611	0.160083	0.0563238
1159	AT1G14520	-0.520306	2.46469	0.2709	1.44989	1.11916	2.67465	-1.49387	-2.03836	-2.08357	0.963469	-0.184596	-1.98284	0.164187	-0.548897	1.27004	1.63299	1.02632	0.814348	0.0970753	0.74856	0.558195	1.86004	0.860918	0.56325	0.640515	0.64034	0.356012	1.20017	0.288608	0.539782	0.469793	0.156476
1160	AT1G14530	1.78959	1.00788	0.945223	1.62092	1.36279	0.707856	0.217606	-0.0363859	-0.647372	1.02122	0.895858	-0.110224	0.757477	1.09958	0.620618	1.19615	0.187697	0.101561	0.170873	0.219415	0.166552	0.462844	0.246607	0.345455	0.579187	0.107545	0.144959	0.410771	0.0749505	0.252218	0.28009	0.0877848
1161	AT1G14540	3.09894	2.6079	2.32769	3.2955	3.44114	3.26077	2.22333	2.1177	2.12036	1.60451	3.01972	2.77479	3.11269	4.6271	3.01633	2.44234	0.370999	0.141065	0.194687	0.343527	0.0294793	0.704995	0.114363	0.311002	0.103312	0.548723	0.304842	0.0872573	0.40549	0.37585	0.068501	0.285351
1162	AT1G14550	1.78959	1.12778	1.07695	2.15218	2.15112	2.2835	-0.737244	0.552999	-0.102285	0.351731	1.40277	1.4384	1.56946	2.89092	1.7279	1.06064	0.129941	0.0626852	0.1973	0.632799	0.161437	1.07438	0.335427	0.11897	0.425033	0.444587	0.490611	0.0370544	0.273213	0.194806	0.292157	0.156277
1163	AT1G14560	2.58389	2.84036	2.72828	2.52195	2.65447	1.82456	2.82622	2.66272	2.52336	2.95128	2.77302	2.62606	2.48612	2.89092	2.5045	2.78319	0.134981	0.150471	0.106821	0.0741718	0.0864379	0.167061	0.075478	0.113399	0.113412	0.143179	0.103411	0.351714	0.140024	0.137823	0.0975429	0.0718389
1164	AT1G14570	4.44265	4.53746	4.22452	4.23437	4.26344	4.42757	4.56713	4.50187	4.46817	4.35921	4.46427	4.73269	4.73315	4.25301	3.97166	4.58766	0.057987	0.00780891	0.107626	0.0253867	0.0422618	0.108202	0.0358774	0.113619	0.040102	0.0589486	0.129625	0.0411129	0.165433	0.0480077	0.180316	0.038907
1165	AT1G14580	1.02324	0.918421	1.67907	1.53542	1.62889	1.57785	1.9312	1.16584	0.134127	0.659614	0.282463	1.27764	0.953665	1.86705	1.22494	1.4279	0.247865	0.29787	0.129833	0.417703	0.13442	0.277976	0.222569	0.0451012	0.410937	0.423705	0.459746	0.634784	0.289439	0.228613	0.0279439	0.0236229
1166	AT1G14590	0.379077	0.478026	0.1917	0.34583	-0.0913908	0.31078	1.09625	1.14365	1.44012	0.659614	1.17159	1.57659	1.21966	1.23886	0.73929	-0.160966	0.194886	0.284848	0.0286595	0.0887639	0.360206	0.499553	0.140645	0.288169	0.270941	0.211525	0.180373	0.678259	0.204369	0.302504	0.351795	0.128614
1167	AT1G14610	6.06251	5.91906	5.98266	6.35444	6.04422	5.76101	5.8063	5.78382	5.88093	6.07434	6.12734	5.59766	5.92416	6.03943	6.22059	5.776	0.0860635	0.0407138	0.0306708	0.127507	0.0128616	0.143973	0.0614058	0.0354431	0.0621119	0.0143738	0.0653493	0.295878	0.0959106	0.0225305	0.114387	0.141065
1168	AT1G14620	3.9616	3.54627	3.86433	3.3207	3.3044	3.48937	3.71975	3.82262	4.18383	3.97069	3.71908	4.38932	3.71696	3.53444	3.42441	3.26077	0.0948196	0.147462	0.075312	0.163947	0.11968	0.349632	0.107901	0.0693167	0.133704	0.0931937	0.00871322	0.291857	0.061857	0.139606	0.119767	0.0749003
1169	AT1G14630	-1.35148	-1.8754	-0.511242	-2.19707	-1.44339	-4.17943	-0.267736	0.373436	-0.985014	-0.182037	-0.395842	0.147883	-1.50207	-1.07872	-1.78296	-1.59809	0.351714	0.575065	0.367144	0.748239	0.771805	2.50959	0.209984	0.667487	0.230336	0.0463531	0.11994	0.738641	0.611299	0.329701	0.279628	0.35903
1170	AT1G14640	-0.328421	-1.14205	-0.176078	-1.1053	-1.16589	-2.25856	-0.479795	-1.12073	-0.985014	-0.605058	-0.279648	-4.2572	-0.945848	-0.037039	-0.266639	-4.71152	0.963634	0.632829	0.933692	0.483849	0.42841	0.709592	0.148978	0.168351	0.561283	0.191545	0.248508	0.245797	0.584264	0.0858013	0.401174	1.28949
1171	AT1G14650	4.68872	4.72838	4.74823	4.6203	4.85679	4.47756	4.42757	4.52828	4.77151	4.72673	4.71701	3.88833	4.65781	4.88608	4.63365	4.54905	0.0698155	0.0917913	0.0969699	0.00573174	0.124998	0.0421058	0.0743469	0.143165	0.235116	0.124161	0.0173402	0.410076	0.0343063	0.0690369	0.0455922	0.08093
1172	AT1G14660	-0.164464	0.244972	1.16434	-1.38639	0.445846	-1.1053	-0.907229	0.417807	-0.102285	-0.306584	-0.0913908	0.147883	0.695052	-0.158214	-2.21434	0.46412	0.247034	0.252753	0.250494	0.747019	0.268209	0.62002	0.155948	0.27556	0.21927	0.37393	0.185127	0.461009	0.41992	0.248804	0.748218	0.0933121
1173	AT1G14670	6.51098	6.52244	6.34564	6.5909	6.72524	6.50483	6.31249	6.33685	6.55238	6.75569	6.46261	6.31808	6.51098	6.41649	6.5891	6.4781	0.0414223	0.114057	0.0536672	0.0772767	0.0468811	0.0765883	0.0213682	0.0807598	0.0509828	0.0916056	0.0601601	0.137086	0.0439105	0.0696203	0.0495807	0.0676378
1174	AT1G14680	-1.35148	-1.2696	-2.72513	-0.209635	-2.38834	-2.25856	-0.479795	-0.930761	-3.84076	-1.23568	-0.184596	-2.59796	-0.54119	-1.65299	-0.266639	-1.59809	0.299672	0.299586	0.487775	0.642189	0.278589	0.494482	1.46445	0.455521	1.10993	0.604573	0.623876	0.634279	0.356647	0.220107	0.739661	0.35903
1175	AT1G14685	3.28418	3.66514	3.4739	3.37864	3.5209	3.72945	3.36036	3.24842	3.11126	3.4405	3.46583	2.98847	3.29219	3.43078	3.09119	3.07087	0.061374	0.0587361	0.0224941	0.120049	0.050811	0.131304	0.0442822	0.114115	0.129043	0.0855834	0.173341	0.127589	0.00127922	0.0292796	0.141565	0.125182
1176	AT1G14690	3.47038	3.81803	3.30894	3.70863	3.81034	3.85202	3.2917	3.49385	3.30125	3.42172	3.8221	3.21722	4.04775	3.6027	4.20605	3.29608	0.0953804	0.191338	0.193875	0.032899	0.0559556	0.140844	0.194163	0.108536	0.135149	0.136133	0.0993591	0.209335	0.198695	0.062463	0.309625	0.0896142
1177	AT1G14700	-0.328421	0.00807417	0.548041	1.13146	0.641204	1.29431	1.80298	1.56879	0.64419	0.253935	0.544668	1.74822	-1.20449	0.839746	1.38199	1.37289	0.684356	0.428543	0.319512	0.364298	0.231416	0.112798	0.240372	0.879998	0.502015	0.341806	0.107122	0.191968	0.569068	0.44073	0.820943	0.420481
1178	AT1G14710	4.76454	4.63147	4.68846	4.6901	4.50937	4.50958	4.27688	4.44498	5.05396	4.77537	4.93646	4.54252	4.61581	4.36335	4.33109	4.70389	0.0151248	0.0205747	0.134909	0.0948791	0.00934338	0.0970466	0.0815964	0.100579	0.339612	0.268631	0.189003	0.157367	0.0230879	0.0657356	0.135607	0.129256
1179	AT1G14720	2.3458	2.80036	2.35022	2.91152	2.58304	3.08862	3.20986	3.04953	2.34947	2.96453	3.21001	3.05878	2.77686	3.57935	3.04187	3.16656	0.140659	0.0388707	0.179893	0.107398	0.148569	0.0930749	0.060062	0.138531	0.230671	0.0237205	0.118742	0.0158282	0.226142	0.162293	0.0850097	0.195169
1180	AT1G14730	2.18369	3.03768	2.46488	2.43862	2.30165	2.36354	1.67676	2.05429	1.19507	1.82815	1.27832	2.64703	1.31148	3.11021	3.3867	2.33441	0.188873	0.372969	0.169685	0.0169422	0.301172	0.323203	0.21811	0.189036	0.345681	0.111479	0.436391	0.24195	0.400863	0.252172	0.527534	0.037207
1181	AT1G14740	4.54252	4.92659	4.94549	4.95086	4.81588	4.98758	4.8885	5.04453	4.63897	4.68007	4.99383	4.60018	5.17984	4.96173	4.88694	4.88714	0.0760989	0.1616	0.141114	0.129389	0.0121941	0.201713	0.0343198	0.0753572	0.119572	0.0620786	0.286696	0.0210465	0.143224	0.0655214	0.101666	0.0624896
1182	AT1G14750	0.379077	0.510222	0.117509	0.750552	0.182658	-0.037039	-2.56424	-0.930761	-0.985014	-1.91817	-1.09418	-0.571434	-0.0683183	-0.548897	0.0753166	-0.0194839	0.0596203	0.271705	0.140092	0.267691	0.155009	0.504192	0.876956	0.362824	0.351855	0.588378	0.452423	0.289754	0.154419	0.0576668	0.242499	0.241986
1183	AT1G14770	0.856296	0.405836	0.798564	0.522754	-0.293059	-1.54536	-0.563103	-0.424399	0.134127	-0.0522266	0.939498	0.900105	0.164187	-1.33111	0.803254	1.06064	0.0965357	0.307776	0.0736754	0.187103	0.244139	1.02062	0.145719	0.403954	0.144151	0.329143	0.632055	0.446015	0.249528	0.343038	0.06457	0.242212
1184	AT1G14780	1.94322	2.12246	1.96892	1.93858	1.78221	2.20872	2.52856	1.93671	1.7279	2.66801	2.08042	2.77479	2.43749	1.54396	1.7279	2.11236	0.0992429	0.331689	0.163528	0.127049	0.142426	0.0139741	0.0849094	0.26135	0.187948	0.338749	0.165218	0.11843	0.187279	0.272603	0.202759	0.204989
1185	AT1G14790	-0.164464	0.991374	0.117509	1.01121	0.610734	0.31078	0.873308	1.18752	0.134127	0.58852	1.1358	1.03003	0.272673	-0.037039	0.853657	1.26243	0.27945	0.107443	0.316667	0.263937	0.173137	0.403698	0.0762587	0.208389	0.179234	0.124896	0.393636	0.946044	0.260405	0.11493	0.0872441	0.15559
1186	AT1G14810	5.14586	4.79214	4.96683	4.83176	4.75667	4.47756	5.10542	5.02103	5.20565	4.859	4.87724	4.8917	4.60406	4.91006	4.69577	5.02492	0.092949	0.0151374	0.131325	0.0551743	0.0631235	0.21613	0.0386008	0.0690192	0.141392	0.0689068	0.082817	0.0243559	0.135518	0.0484734	0.115215	0.106342
1187	AT1G14820	1.56615	1.77915	1.86991	2.32052	1.94165	2.1691	1.78599	1.66315	1.91388	1.67237	2.11667	2.12019	2.06188	2.16684	1.30777	0.838886	0.184648	0.160119	0.184464	0.137973	0.072802	0.26062	0.177575	0.127506	0.0695676	0.226182	0.145355	0.337782	0.0361331	0.110987	0.0938178	0.342638
1188	AT1G14830	5.92889	5.81882	5.78872	6.0563	5.83824	6.01166	5.78698	5.78592	5.99911	6.05838	5.67996	5.7351	5.84803	5.71607	5.71449	5.82274	0.0214619	0.056756	0.0646495	0.119723	0.0168919	0.161292	0.041118	0.116261	0.0773062	0.0937809	0.0862348	0.122091	0.0320353	0.072519	0.0525878	0.0421396
1189	AT1G14840	1.90115	0.965365	1.38914	1.44989	1.14108	2.12036	1.31945	1.0694	1.27806	1.46895	1.63574	1.15535	1.74543	1.58071	1.7279	2.24137	0.173493	0.24837	0.161415	0.0479662	0.198795	0.23625	0.0940077	0.107818	0.139553	0.277353	0.0371058	0.0581741	0.0652615	0.0429342	0.117656	0.263795
1190	AT1G14850	4.74996	4.45861	4.28938	4.746	4.46125	4.19912	4.12331	4.19181	4.51019	4.48798	4.49998	3.91953	4.42757	4.18018	4.57094	4.46711	0.119754	0.0972303	0.0795818	0.131031	0.0593397	0.0106998	0.09331	0.184853	0.329446	0.0996312	0.0773555	0.412207	0.0558078	0.115881	0.0600329	0.0222513
1191	AT1G14860	2.91693	3.36201	3.02712	3.63745	3.10013	3.22085	3.00271	2.99687	1.85068	2.82306	3.51158	3.04356	3.15448	2.94284	2.71119	2.80222	0.0458493	0.152816	0.0970989	0.24276	0.0512194	0.273913	0.249631	0.198988	0.413951	0.18263	0.235757	0.132342	0.105523	0.150278	0.0313043	0.106326
1192	AT1G14870	5.49102	5.42521	5.51019	4.83176	5.32978	5.46749	6.14425	6.23269	4.9935	5.17169	6.45077	5.90034	6.30498	5.85748	5.17659	5.04011	0.12372	0.214153	0.0661949	0.141391	0.0651818	0.190837	0.227209	0.244885	0.140986	0.120091	0.521039	0.0268189	0.137435	0.13049	0.15149	0.0546046
1193	AT1G14890	1.16787	2.18668	1.31078	2.19767	2.41971	2.82266	2.01534	2.2151	1.7279	1.50136	1.68969	1.95925	1.60451	1.99723	2.2405	1.19615	0.135311	0.690586	0.461064	0.110385	0.186148	0.183717	0.441545	0.0510084	0.199119	0.158196	0.206874	0.696949	0.192448	0.163083	0.293677	0.299132
1194	AT1G14900	3.77184	3.45308	4.06847	3.37864	3.54707	3.13548	4.07615	3.96957	3.89087	3.6836	3.66368	3.96846	3.94449	3.82784	3.20968	3.92668	0.118373	0.14332	0.158811	0.0755824	0.0380657	0.468371	0.137914	0.0237195	0.0850605	0.0469989	0.222428	0.509578	0.0771865	0.131096	0.139874	0.160758
1195	AT1G14910	3.53302	3.53815	3.41419	3.61096	3.58483	3.6252	3.3494	3.29615	2.9568	3.45048	3.7267	3.53699	3.23554	3.38731	3.44575	3.64732	0.0251732	0.0232323	0.07129	0.0759948	0.11164	0.0450788	0.0600433	0.16783	0.0930803	0.149315	0.0513993	0.0121994	0.0755966	0.0249419	0.0749831	0.0314848
1196	AT1G14920	3.67754	3.31586	3.37864	3.2955	2.95691	3.32094	3.59146	3.22852	3.16514	3.06576	3.39558	3.07394	3.41723	3.05746	3.56665	3.02553	0.22835	0.0860728	0.141263	0.0484548	0.167452	0.197958	0.133929	0.0437407	0.0541036	0.197995	0.198134	0.0967687	0.164825	0.11132	0.117855	0.115823
1197	AT1G14960	3.2579	0.355443	4.41343	2.19767	2.06372	0.139232	3.72208	3.58462	2.39418	2.51803	3.84609	4.51282	3.08738	2.16684	0.853657	2.24137	0.68258	1.11218	0.339355	0.730396	0.316445	1.82723	0.415561	0.0856049	0.154601	0.27212	0.641178	0.82455	0.401996	0.208197	0.944906	0.0942616
1198	AT1G14970	1.02324	1.49104	1.82006	1.76287	1.86141	1.4496	1.1399	1.27764	1.35833	1.70541	0.803254	1.3379	1.60451	1.27859	1.56897	0.665741	0.285409	0.0111821	0.0884213	0.273945	0.0786576	0.0254723	0.478085	0.130367	0.0233153	0.228733	0.229945	0.157769	0.208582	0.190338	0.142171	0.439563
1199	AT1G14980	6.11051	5.71255	5.99843	5.54079	5.3492	5.42713	5.88302	6.07801	6.02307	5.79191	6.14082	6.22524	5.74221	5.77038	5.13113	5.55799	0.10832	0.120606	0.243661	0.0380366	0.108488	0.293569	0.0501548	0.120636	0.101135	0.167394	0.155088	0.23778	0.0147602	0.141713	0.290653	0.111439
1200	AT1G14990	1.61269	1.26064	1.42762	1.49538	1.9052	1.4496	1.12285	1.98242	1.66085	1.57285	1.1358	1.27764	1.27126	1.40093	0.904395	0.838886	0.14299	0.261125	0.152683	0.131907	0.0761376	0.140387	0.28373	0.304956	0.164343	0.161747	0.0955417	0.312978	0.197009	0.196112	0.221663	0.25317
1201	AT1G15000	2.25076	2.22977	2.49799	2.36798	2.30165	2.70657	2.67812	2.32899	1.91388	2.22432	2.7807	2.44542	2.08416	2.37818	1.80943	2.5917	0.121654	0.0997405	0.130276	0.192087	0.0851342	0.368576	0.077904	0.259248	0.186108	0.177175	0.15949	0.0550283	0.120582	0.106233	0.271913	0.111728
1202	AT1G15002	1.94322	0.564023	1.1203	-1.1053	-0.789833	0.707856	-0.980174	1.91098	3.30125	-0.0522266	0.34583	-1.2493	2.08416	0.166782	-0.520306	-0.0194839	0.828872	1.16346	1.33933	0.92696	0.439554	0.876639	1.09852	0.240539	1.1921	0.550284	0.6951	1.91277	0.151378	0.427396	0.339391	0.56853
1203	AT1G15010	-4.17943	-1.38639	-3.50874	-0.660302	-1.16589	-1.1053	-4.53495	-2.87873	-3.84076	-3.298	-2.56424	-0.571434	-1.95019	-0.037039	1.05943	-1.59809	0.699915	0.446699	0.261219	0.53224	0.119192	1.06389	1.25464	0.147045	0.783362	0.958302	0.184137	0.728326	0.414689	0.802818	1.19232	0.995681
1204	AT1G15020	3.45519	3.18468	3.62727	3.36465	3.38976	3.13548	3.43237	3.53277	3.50437	3.48877	3.13276	3.02562	3.51998	3.29537	3.23242	3.51286	0.0665049	0.24326	0.102031	0.0902669	0.0358658	0.0131622	0.116042	0.125626	0.0789233	0.152055	0.0860906	0.0381598	0.0259375	0.0346608	0.0774648	0.0416788
1205	AT1G15030	1.94322	2.73629	2.44563	3.00157	2.60295	2.60625	2.37676	2.17844	2.67318	2.17529	2.43124	2.34624	2.89552	2.44601	2.65107	2.5917	0.289489	0.0837733	0.071825	0.137147	0.103145	0.246065	0.0913556	0.113777	0.0868788	0.101833	0.0646512	0.378391	0.136646	0.194469	0.127039	0.120204
1206	AT1G15040	1.09532	2.41173	1.07695	2.12812	2.4706	0.707856	1.36074	1.26179	1.52091	0.433663	2.50644	1.4384	1.64731	0.839746	1.27004	-0.483637	0.164465	0.839883	0.718274	0.511907	0.531202	1.9399	0.313838	0.391371	0.514665	0.319314	1.11381	0.363539	0.207436	0.301103	0.096903	0.382097
1207	AT1G15060	2.43014	2.68922	2.32769	2.61806	2.95074	2.73749	2.29484	2.43475	2.02308	2.17529	2.84232	1.78767	2.80814	2.1019	1.75735	2.24137	0.0903211	0.0928547	0.16397	0.10083	0.0909256	0.263399	0.103929	0.118136	0.254141	0.178717	0.0516993	0.187735	0.362628	0.0810976	0.326216	0.231565
1208	AT1G15080	0.585961	-0.433079	0.0338226	0.24983	-0.0363859	0.457666	-0.09529	0.311684	-0.985014	0.160019	-0.516724	-0.110224	-0.370839	0.721142	-0.145358	-0.483637	0.432713	0.221427	0.0965328	0.0540948	0.168249	0.64852	0.405272	0.33843	0.507811	0.130938	0.082952	0.474985	0.076949	0.285466	0.28469	0.33078
1209	AT1G15100	4.36992	4.10904	4.79906	4.54787	4.54386	4.38561	4.45482	4.40078	4.45567	4.28518	4.5718	5.11114	4.20098	4.13417	3.73517	4.50825	0.0741923	0.229197	0.0850366	0.0744806	0.153028	0.207331	0.0801129	0.062263	0.0918035	0.0742006	0.175205	0.40952	0.157149	0.154401	0.327097	0.0829475
1210	AT1G15110	3.95168	3.51056	3.50544	3.65392	3.76398	2.70657	3.34141	3.16996	3.0854	3.42172	3.59999	2.98847	3.64937	3.83486	3.62654	3.68323	0.146554	0.0223522	0.025726	0.176682	0.0906514	0.284097	0.0743778	0.225216	0.155736	0.180219	0.145771	0.334123	0.102272	0.103404	0.107668	0.0383819
1211	AT1G15120	5.57612	5.29116	5.44715	5.17643	5.10039	5.12483	5.73678	5.85482	5.73082	5.54667	5.54843	5.43166	5.63056	5.38217	5.12424	5.18974	0.0414115	0.0900288	0.0892013	0.0895621	0.0878019	0.195688	0.0283328	0.0967101	0.129036	0.0919141	0.0251167	0.0293998	0.0559657	0.100003	0.132189	0.0398769
1212	AT1G15125	-0.520306	-3.35773	-3.50874	-1.38639	-1.9337	-4.17943	-0.563103	-1.02173	-3.84076	-2.37446	-0.635204	0.737746	-0.73864	-0.276443	-0.266639	-2.89858	0.82421	1.15258	0.666839	1.35037	0.413044	2.6488	0.595278	0.407884	0.907555	0.640702	0.538878	0.624494	1.17556	1.21272	1.1989	0.631008
1213	AT1G15130	5.00216	5.33998	5.29998	5.27326	5.29407	5.02312	5.0053	5.23212	5.00926	5.23183	5.27738	5.06322	5.33192	5.17856	5.16829	5.35294	0.080423	0.0842491	0.0491544	0.0661716	0.0860087	0.0358315	0.0376302	0.0659743	0.254387	0.0551823	0.0712884	0.107947	0.0811267	0.102484	0.0570028	0.0671431
1214	AT1G15140	2.95718	2.88842	3.27635	3.36465	3.34648	2.93217	3.3494	2.9529	3.11126	3.21383	3.10328	3.27815	2.87929	3.33768	2.9826	3.51286	0.0725635	0.16009	0.19488	0.254506	0.190194	0.0420816	0.0260858	0.0960483	0.242582	0.158569	0.231006	0.0513567	0.171691	0.232228	0.0296481	0.108772
1215	AT1G15165	0.256347	0.284547	0.0338226	-0.363601	0.445846	0.585086	0.0343343	0.131466	-0.356448	0.724858	-0.783958	1.03003	0.541415	0.504116	0.853657	0.131466	0.289998	0.137994	0.154211	0.433937	0.113833	0.621251	0.270192	0.296512	0.23199	0.350065	0.494874	0.159357	0.254099	0.0793694	0.363229	0.251897
1216	AT1G15170	2.56156	2.20741	2.26124	1.7976	2.44664	2.73749	2.43618	2.44946	2.77368	2.63278	2.98771	2.02725	2.56615	2.73036	2.38239	1.7765	0.199664	0.105253	0.0376867	0.075134	0.12228	0.324939	0.035953	0.051247	0.272373	0.0582347	0.24613	0.274491	0.0874011	0.139517	0.0202744	0.171727
1217	AT1G15180	0.683093	1.12778	0.798564	1.22328	0.855688	2.67465	1.27764	0.944834	1.35833	0.659614	1.20822	1.78767	1.11607	1.65002	1.52935	2.17483	0.178471	0.389399	0.354972	0.203027	0.260888	0.70643	0.157465	0.0836821	0.174487	0.139934	0.297882	0.41355	0.179051	0.0670965	0.246099	0.166342
1218	AT1G15200	4.0543	3.96099	4.01444	3.7984	3.76796	3.74393	3.54522	3.70089	3.75427	3.61809	3.80514	3.66514	3.35914	3.63745	3.72836	3.63487	0.0464653	0.0956375	0.12324	0.109307	0.102967	0.104441	0.107558	0.0765289	0.168076	0.201001	0.113909	0.136764	0.118199	0.0764608	0.0407344	0.0324903
1219	AT1G15210	7.05341	6.91324	7.07413	7.13315	7.05641	6.77818	6.60912	6.44233	6.61225	6.85405	6.60463	6.46708	6.67904	6.36482	6.47504	7.05341	0.0827696	0.0324462	0.0421129	0.0456209	0.0758973	0.0727911	0.0583653	0.201301	0.2685	0.0677894	0.157059	0.293165	0.0571185	0.14123	0.186938	0.0890971
1220	AT1G15215	0.256347	-0.252067	0.735827	1.30989	0.701831	0.707856	0.332109	0.495881	0.888504	-0.182037	1.20822	0.0158375	-0.209635	0.4322	-0.0363859	-0.0194839	0.220573	0.232136	0.189254	0.472112	0.191259	0.0307668	0.182629	0.16105	0.279077	0.122036	0.39212	0.00388166	0.472756	0.216563	0.122979	0.219311
1221	AT1G15220	0.856296	0.844851	1.1203	1.53542	0.912931	-0.263349	1.04427	1.59802	1.09625	1.67237	0.895858	1.21538	1.21966	0.996314	0.803254	0.838886	0.148128	0.0847679	0.231216	0.28995	0.102637	0.690762	0.0778054	0.282178	0.150095	0.312915	0.329485	0.127408	0.129622	0.167875	0.171863	0.0511256
1222	AT1G15230	2.82322	2.80036	2.91996	2.4156	2.7345	2.43726	2.80717	2.86397	2.77368	2.36049	3.33851	2.39719	3.33973	2.61952	2.95563	2.95279	0.197494	0.272165	0.100677	0.336649	0.052158	0.305497	0.148539	0.0774285	0.303148	0.0971627	0.282529	0.314967	0.152433	0.106399	0.125963	0.162803
1223	AT1G15240	3.6433	3.62218	3.93751	3.61941	3.74602	3.37917	3.01972	3.66675	3.50437	3.36864	3.28914	3.23133	3.49055	3.37864	3.75264	3.51286	0.0556245	0.0793114	0.182771	0.105366	0.0792622	0.0310346	0.159713	0.123162	0.111999	0.117976	0.0674124	0.174476	0.0451753	0.12176	0.103492	0.119883
1224	AT1G15250	2.04825	1.80403	2.30579	2.12812	1.92664	1.87302	2.30165	2.22432	1.91388	2.12959	2.15218	2.71354	1.94669	2.07819	1.45302	2.17483	0.119917	0.196064	0.27839	0.165376	0.0667153	0.01112	0.138747	0.093003	0.094387	0.149977	0.0877527	0.253948	0.055542	0.0662131	0.313128	0.228687
1225	AT1G15260	0.782688	-1.03167	0.1917	-0.363601	-3.50874	1.12579	0.353348	-1.42783	-1.44851	-0.985867	-0.0115151	1.21538	-1.50207	-3.13452	-0.520306	0.912931	0.908308	0.481318	0.368696	0.463912	1.12425	0.816091	0.642615	0.943802	0.405229	0.509115	0.14629	0.603654	0.252826	0.543088	0.330974	0.560484
1226	AT1G15270	5.38075	5.30803	5.22352	5.12263	5.13952	4.86252	5.23886	5.40792	5.33837	5.29012	5.51844	5.88204	5.29721	5.15772	5.09037	5.03398	0.112299	0.0604335	0.137148	0.0989048	0.0148417	0.0485162	0.0419979	0.0741688	0.0649321	0.0623796	0.0695302	0.463244	0.0259569	0.110012	0.0891767	0.122933
1227	AT1G15280	4.33334	4.02762	4.23242	4.23437	4.18246	3.78648	3.94581	3.93259	4.18383	3.8258	4.06828	3.75147	4.04775	4.18018	4.11888	3.9093	0.101658	0.124984	0.0446503	0.143981	0.0635918	0.106751	0.0106669	0.0959338	0.0293709	0.044927	0.0456343	0.153426	0.0763893	0.0523666	0.0610815	0.107546
1228	AT1G15290	3.41338	3.91969	3.16957	4.22811	4.02868	4.42757	3.41933	3.14226	3.78293	3.61809	3.47434	3.90811	2.79199	4.15119	4.50825	4.02852	0.162744	0.120406	0.11946	0.287825	0.073026	0.434344	0.0864623	0.0694094	0.0353659	0.143583	0.314906	0.163911	0.324937	0.0781763	0.384669	0.135002
1229	AT1G15300	-0.00966655	0.869637	1.46615	0.945223	0.752251	0.31078	-0.907229	-0.121079	-0.102285	0.724858	-0.783958	-1.2493	-0.370839	-0.276443	0.551862	0.565348	0.463681	0.264122	0.416873	0.286455	0.182894	0.337191	0.361273	0.412304	0.223625	0.29842	0.504163	1.10493	0.3802	0.198076	0.394113	0.101399
1230	AT1G15310	1.75035	2.73629	1.67907	2.07819	1.8319	2.535	1.81638	2.48248	2.34947	3.03781	2.08042	2.56303	2.11119	2.89092	2.58586	2.5917	0.264748	0.174469	0.175659	0.274105	0.260061	0.342111	0.296593	0.366062	0.249024	0.430031	0.0575922	0.0252493	0.0675354	0.277035	0.279386	0.0832942
1231	AT1G15340	4.91711	4.9557	5.07775	4.89345	5.09068	4.70724	4.64227	4.73496	4.78147	4.74636	4.73315	4.9031	5.12452	4.94735	5.4327	4.73021	0.0595711	0.0822997	0.114591	0.116048	0.11577	0.170505	0.049944	0.169547	0.0815968	0.146114	0.0999982	0.0705427	0.0771056	0.0401806	0.210546	0.13091
1232	AT1G15350	4.17173	3.88364	3.97585	3.72608	3.78761	3.74393	4.34603	4.13246	3.96793	3.88502	4.17013	3.53699	4.06651	3.7012	3.3867	3.79214	0.104968	0.200852	0.0953775	0.307415	0.0780978	0.367832	0.218456	0.0303305	0.115906	0.0838007	0.183269	0.283984	0.104823	0.0162496	0.290434	0.0600892
1233	AT1G15370	4.10092	3.88364	3.73895	3.69219	3.63145	3.11246	3.96515	3.63644	3.48298	3.4978	3.59188	3.39441	3.84249	3.35933	3.37119	3.53879	0.106451	0.0448411	0.121047	0.0796487	0.0608	0.310353	0.103905	0.154872	0.140754	0.0796759	0.0519448	0.298514	0.147881	0.0541333	0.128383	0.0774571
1234	AT1G15380	3.54889	2.8622	4.49548	3.7901	3.55186	2.56891	4.87058	4.64481	3.79883	2.83944	4.78427	3.23133	4.42165	2.77736	1.99424	3.16656	0.35021	0.910856	0.57119	0.634713	0.290234	1.80953	0.498441	0.203606	0.185767	0.584116	0.877933	0.25697	0.566895	0.403342	0.466736	0.081569
1235	AT1G15385	-4.17943	-1.14205	-1.12073	-1.72515	-1.59809	0.31078	-0.737244	-1.22069	-3.84076	-0.605058	-0.516724	0.569891	-0.370839	-0.404778	-4.97894	-1.23331	1.30851	0.400186	0.554359	0.553089	0.364071	0.575078	0.297232	0.387961	0.892416	0.176364	0.191205	0.0707139	0.297441	0.122806	1.59197	0.11086
1236	AT1G15390	2.71225	2.53286	2.37214	2.80036	2.37484	2.1691	2.55828	2.7222	2.9568	2.46452	1.99723	2.81817	2.56615	2.42611	2.80639	2.36315	0.238154	0.145162	0.0255404	0.12351	0.0155809	0.0654806	0.181925	0.143432	0.134818	0.199016	0.206956	0.773233	0.0812628	0.0503873	0.134974	0.141695
1237	AT1G15400	4.0543	3.92803	4.52501	3.8859	3.78144	3.99817	4.08501	3.89998	3.65443	2.97733	3.93355	4.29112	3.82367	3.50332	3.31215	3.8146	0.0474203	0.182688	0.156482	0.239614	0.0183558	0.176977	0.137491	0.143563	0.102355	0.181908	0.161054	0.424147	0.0979361	0.131975	0.300528	0.200325
1238	AT1G15405	8.4482	6.31571	6.96804	4.24581	5.24874	6.88088	4.29972	6.21913	7.75809	4.78758	5.12166	4.13445	7.0509	4.67669	4.7217	5.90323	1.43573	0.867949	1.26306	1.10817	0.198748	1.15331	0.911674	0.576989	1.3768	0.287728	0.833101	1.97821	0.232882	0.562423	0.578107	0.877181
1239	AT1G15410	1.97763	1.62002	1.86991	1.96873	1.75035	2.07414	2.28524	2.15946	1.52091	2.08369	1.82236	1.21538	2.46424	1.61644	1.89193	1.4279	0.349051	0.157555	0.045409	0.164467	0.0631099	0.02983	0.231283	0.170449	0.198082	0.130647	0.15286	0.450584	0.210448	0.206098	0.0913685	0.25098
1240	AT1G15415	-4.17943	-1.51341	-3.50874	-0.849046	-1.44339	0.139232	-2.56424	-3.3474	-2.08357	-0.455506	-2.56424	-4.2572	-0.945848	0.347877	-1.78296	-2.89858	1.06353	0.462861	0.37015	1.00252	0.155618	1.25685	0.182933	1.18901	0.900296	0.777252	1.00717	1.11456	0.538009	0.482208	1.23626	0.525682
1241	AT1G15420	3.29995	2.90173	3.27635	2.89519	3.06287	2.50154	3.36448	3.27756	2.8968	3.15834	3.08281	2.98847	2.80814	3.00213	2.55198	3.24349	0.0236015	0.212366	0.227288	0.0780234	0.135362	0.19233	0.103694	0.219213	0.112618	0.147332	0.113813	0.283314	0.188233	0.181802	0.360512	0.0871104
1242	AT1G15430	1.56615	1.90341	1.59595	1.86839	1.96055	1.4496	1.76361	1.79954	2.07357	1.86046	2.01949	1.27764	2.06188	2.50112	2.51958	2.51425	0.198432	0.206726	0.0342617	0.138671	0.0791085	0.22925	0.0650231	0.0555952	0.07984	0.0754244	0.192071	0.312978	0.118085	0.102135	0.214491	0.295246
1243	AT1G15440	4.77623	4.42656	4.81762	4.64132	4.47756	4.26894	4.41711	4.37214	4.84151	4.95786	4.37137	4.31938	4.54537	4.70793	4.69577	4.59497	0.134382	0.0611477	0.214303	0.0993943	0.0653896	0.0516174	0.144388	0.0232271	0.108453	0.101111	0.153356	0.173462	0.0435714	0.0991429	0.147318	0.0902537
1244	AT1G15460	1.94322	2.79351	1.92108	2.46417	2.44664	2.02725	1.71912	2.12812	2.56217	3.21383	2.30505	3.67598	2.92718	3.48468	2.43749	3.04016	0.350797	0.566213	0.0355	0.372808	0.215903	0.290626	0.3626	0.215251	0.223497	0.30116	0.127374	0.627071	0.0716719	0.0661101	0.155507	0.0707961
1245	AT1G15470	3.07189	3.00271	2.77336	3.11322	2.88921	2.32441	2.71495	2.76061	3.23531	3.11329	2.55654	3.20397	3.0586	3.31613	2.99313	3.14877	0.0776002	0.28055	0.167224	0.132058	0.0385681	0.255349	0.214097	0.0797387	0.0897108	0.0947861	0.190612	0.213301	0.0481757	0.142515	0.165116	0.0509575
1246	AT1G15480	3.34536	2.61763	2.87111	2.92647	2.75252	2.76905	2.98447	2.46063	2.98521	2.98999	2.38719	1.92664	2.85368	2.29497	2.85727	3.05415	0.114453	0.137169	0.0945226	0.118948	0.0719613	0.0361077	0.119959	0.104704	0.2173	0.227638	0.159821	0.439977	0.142816	0.133952	0.158742	0.158718
1247	AT1G15490	2.56156	2.42935	2.88529	2.76673	2.71585	2.20872	2.67812	2.48248	2.60062	2.71728	2.7807	3.26488	2.60334	2.52057	2.02053	2.73951	0.0799674	0.187569	0.112852	0.105474	0.084416	0.244056	0.0776548	0.174877	0.0681186	0.0610825	0.138319	0.29041	0.0879753	0.0434499	0.241434	0.128554
1248	AT1G15500	6.34171	5.4005	6.52722	5.84191	5.72893	5.6746	6.45916	6.21643	5.88895	5.92607	6.31323	5.78543	6.23816	5.74929	5.65887	5.72928	0.226509	0.326846	0.148256	0.179637	0.0600796	0.326132	0.117793	0.0374202	0.0462425	0.161616	0.0478682	0.105681	0.108546	0.021727	0.160421	0.139287
1249	AT1G15510	1.02324	0.244972	0.898116	0.671539	0.103833	-0.037039	0.896761	0.373436	0.995014	1.46895	1.06367	1.09345	0.0440951	0.4322	0.340171	1.8189	0.20108	0.0937144	0.190372	0.424841	0.288064	0.306506	0.0842823	0.167552	0.244094	0.170603	0.319927	0.542689	0.474074	0.109801	0.0411962	0.265755
1250	AT1G15520	-2.45126	-3.93814	-1.57341	-1.72515	-3.04528	-1.54536	-4.13002	-1.22069	-1.44851	-2.37446	-4.13002	-4.2572	-1.50207	1.65002	-0.520306	-2.89858	0.846842	0.563081	0.312789	0.184376	0.390024	0.137883	0.356551	0.335909	1.03292	0.239532	0.722601	1.11456	0.561092	0.963465	0.838112	0.371498
1251	AT1G15530	1.97763	1.96942	2.17652	2.56416	2.64232	2.56891	2.21192	2.15946	1.7279	1.92283	2.53951	1.95925	2.54668	2.55551	2.51958	2.89224	0.108688	0.179401	0.17008	0.0780457	0.185928	0.181487	0.22865	0.222288	0.296618	0.172892	0.400647	0.101944	0.1787	0.0480637	0.104443	0.220815
1252	AT1G15550	1.8624	2.41173	2.17652	1.90341	2.2305	2.02725	1.40045	1.78905	2.02308	1.31031	2.15218	1.57659	2.34788	1.86705	2.25893	0.912931	0.149905	0.279067	0.305192	0.10926	0.133965	0.0133847	0.165065	0.417517	0.227779	0.254979	0.00756376	0.104698	0.118077	0.0589338	0.176572	0.384642
1253	AT1G15570	2.15218	1.86046	2.13398	1.86839	2.03852	2.32441	1.67676	2.27501	1.91388	2.20022	2.50644	2.39719	1.97883	1.89782	1.42168	1.96901	0.0847222	0.0150806	0.0764449	0.141472	0.246314	0.208152	0.236916	0.235159	0.178434	0.111043	0.24811	0.217156	0.0443313	0.0124774	0.306269	0.136913
1254	AT1G15630	-1.79329	-1.8754	-2.72513	-2.89345	-0.961949	-1.54536	-0.907229	-0.681082	-1.44851	0.0515973	-1.499	-0.988767	-0.54119	-1.33111	-1.02585	-0.927347	0.359115	0.274211	0.656577	0.563949	0.345611	0.352993	0.145967	0.134148	0.243066	0.6156	0.194525	1.38842	0.88897	0.252376	0.250656	0.447788
1255	AT1G15640	0.134741	-0.188769	0.616466	0.431817	0.351731	-0.037039	0.838886	0.0454399	-0.985014	0.793272	0.147201	0.0158375	0.164187	-1.33111	-1.02585	-0.483637	0.247086	0.318452	0.252048	1.13484	0.711519	0.401168	0.322237	0.197365	0.615368	0.141633	0.296103	0.527032	0.827972	0.175367	0.477383	0.26984
1256	AT1G15660	2.82322	3.04443	3.02712	2.81768	2.88921	2.76905	2.11535	2.8324	2.83632	2.75319	3.04503	3.00733	2.7449	2.52057	2.39872	3.00775	0.0867221	0.0804619	0.100281	0.0693053	0.0534799	0.0814171	0.200749	0.122861	0.0268543	0.0555814	0.124697	0.0964345	0.106884	0.115819	0.141721	0.0518808
1257	AT1G15670	3.45519	4.00799	4.52025	4.43486	4.19209	4.35048	4.16472	3.49385	3.81417	3.84614	4.50787	3.69479	4.11553	3.82784	4.07934	3.99913	0.178815	0.15883	0.303142	0.203847	0.0651023	0.144612	0.265924	0.253336	0.0775347	0.0875304	0.432939	0.0572528	0.130639	0.0898804	0.0510038	0.071327
1258	AT1G15690	8.2818	8.36157	8.10777	8.62431	8.39398	8.2818	8.17566	8.11842	8.31439	8.29584	8.11842	7.94548	8.17566	8.2818	8.40998	8.39398	0.0370063	0.0823755	0.116718	0.17116	0.0250271	0.0435109	0.0167492	0.0695123	0.117339	0.0239091	0.0637147	0.263701	0.0426062	0.0427252	0.0654066	0.0511022
1259	AT1G15700	1.29853	0.896761	1.38914	1.07539	1.32421	1.12579	1.30989	1.16584	0.767441	1.02122	1.37161	1.15535	2.30929	1.19615	1.80943	1.12895	0.142703	0.0691479	0.0568795	0.293227	0.172824	0.22289	0.200604	0.250219	0.268489	0.303702	0.128227	0.0973942	0.342546	0.0841842	0.278665	0.151497
1260	AT1G15710	2.5373	2.21871	2.17652	2.10393	2.24693	2.02725	2.12489	2.15112	2.34947	2.15372	2.53951	3.20397	2.13678	2.14389	1.49256	2.48939	0.0943744	0.0449695	0.124146	0.13596	0.0286972	0.161258	0.167345	0.0621084	0.145605	0.105275	0.0834013	0.434303	0.128493	0.0708957	0.292741	0.118483
1261	AT1G15720	0.134741	0.869637	0.945223	0.879232	0.838886	0.31078	-1.71938	-2.19012	-0.647372	-1.91817	-0.0913908	-1.57341	-1.20449	-0.548897	-0.839375	0.362032	0.242878	0.113734	0.181352	0.286727	0.0897006	0.264306	0.498003	0.783338	0.148761	0.62356	0.513937	0.679735	0.305799	0.390053	0.54766	0.177466
1262	AT1G15730	1.41169	0.869637	1.62172	1.30989	0.891346	2.02725	1.49506	0.740686	-0.102285	0.724858	1.20822	1.48868	-0.370839	1.09958	0.73929	2.03852	0.133398	0.357887	0.0911837	0.10436	0.168451	0.189695	0.135284	0.335833	0.609484	0.1699	0.150219	0.158261	0.371946	0.0856012	0.178216	0.199521
1263	AT1G15740	4.08545	4.96345	4.874	4.45385	5.04759	4.73812	4.56299	4.95641	3.84563	4.16051	4.90333	4.25895	5.07404	4.39792	4.67049	4.75594	0.194804	0.225844	0.411605	0.332349	0.188875	0.201836	0.130179	0.0821265	0.257265	0.292723	0.515821	0.205786	0.308945	0.0846056	0.0995717	0.19085
1264	AT1G15750	5.88204	5.79368	6.0353	5.95887	5.70719	5.68875	5.54431	5.57696	5.63183	5.59046	5.83478	5.31536	5.69366	5.48182	5.68941	5.62945	0.0920402	0.0678271	0.0930918	0.0382484	0.0730983	0.0274993	0.0899329	0.197912	0.246559	0.124725	0.0152012	0.256825	0.0710927	0.101568	0.0893931	0.0539299
1265	AT1G15760	0.379077	0.195487	0.548041	-1.38639	-0.41038	-1.1053	1.12285	0.695531	1.52091	1.26802	0.978263	1.74822	1.49203	0.504116	0.803254	-0.684225	0.0887778	0.102121	0.140586	0.822498	0.259046	1.00758	0.361782	0.255627	0.0959178	0.133182	0.205976	0.454238	0.51165	0.177324	0.133002	0.363355
1266	AT1G15780	4.49513	4.87576	4.56012	4.81169	4.75667	4.38561	4.38952	4.53672	4.35832	4.89733	4.45187	4.62785	4.82103	4.90333	4.94833	4.76289	0.119621	0.171629	0.0470674	0.061388	0.0622642	0.0893093	0.0810825	0.11912	0.112478	0.0525405	0.131025	0.225916	0.0773515	0.140928	0.136805	0.0266123
1267	AT1G15790	-0.764022	0.244972	0.898116	1.13146	0.314604	-0.263349	0.40843	-0.0363859	-0.102285	0.849413	-0.0115151	0.263304	0.35967	-0.687946	0.340171	0.751191	0.387701	0.205921	0.35137	0.307062	0.162989	0.342451	0.171977	0.342433	0.243892	0.198453	0.312219	0.387273	0.148221	0.399528	0.0476126	0.152038
1268	AT1G15800	1.35724	1.08077	1.16434	1.44989	0.582939	1.20559	1.08402	0.695531	0.64419	1.11997	1.71367	1.09345	0.953665	0.782688	1.00729	1.06064	0.216444	0.183255	0.0802157	0.351808	0.138022	0.397442	0.311725	0.0888439	0.289349	0.328115	0.319852	0.264052	0.119104	0.112276	0.201977	0.129474
1269	AT1G15810	4.34001	4.22459	4.29872	3.96565	4.14514	4.18191	3.99709	4.03477	4.25438	4.31956	4.1861	4.25895	4.32857	4.19893	4.0655	4.2186	0.0492615	0.110989	0.107505	0.0505822	0.0402474	0.0106155	0.0762987	0.0121894	0.0673427	0.106193	0.0951515	0.0366255	0.0444455	0.0240891	0.0636408	0.0498231
1270	AT1G15820	4.78723	5.51019	5.10671	5.45429	5.40956	6.90291	6.68042	6.33421	5.65398	4.63778	5.46287	6.48195	3.86209	6.67035	6.80953	6.21977	0.740837	0.422088	0.459409	0.487724	0.63494	0.0597122	0.226817	0.316381	0.291903	0.599703	0.248134	0.799013	0.594516	0.458398	0.935547	0.462924
1271	AT1G15830	-4.17943	-2.29398	-2.72513	-1.38639	-2.16365	-0.263349	-4.13002	-0.930761	-2.08357	-3.298	-2.56424	-1.57341	-2.64087	-1.07872	-4.97894	-2.89858	1.07599	0.804718	0.707024	0.411354	0.519008	0.832545	1.01688	0.402033	0.280131	0.890281	0.422081	1.0961	0.5099	0.59558	1.02733	0.453562
1272	AT1G15860	3.66622	3.46197	3.68076	3.19195	3.55639	2.70657	3.87907	3.51286	3.79883	3.59351	3.73463	3.62644	3.75638	3.46698	3.72107	3.50164	0.0938832	0.0252711	0.120486	0.0927951	0.0736478	0.495359	0.0388773	0.125602	0.0771465	0.0493643	0.0652965	0.248295	0.0999655	0.0546019	0.127297	0.101854
1273	AT1G15870	-0.520306	0.244972	0.2709	0.814212	0.229689	-1.1053	1.15834	1.2221	1.52091	0.659614	0.665741	0.147883	0.953665	0.258541	0.672679	0.665741	0.378253	0.12392	0.289226	0.565026	0.158226	1.18354	0.0986829	0.59487	0.198056	0.041641	0.173506	0.819052	0.142227	0.250953	0.280743	0.350541
1274	AT1G15880	3.59611	3.32909	3.57749	3.19195	3.27722	3.54053	2.60153	2.33877	2.63878	2.73735	2.73666	2.71354	2.77686	2.42611	2.57018	3.12946	0.11204	0.0849885	0.0971204	0.096746	0.12039	0.394002	0.105802	0.518089	0.210746	0.153834	0.0749489	0.124719	0.146559	0.0609423	0.299959	0.0309936
1275	AT1G15890	-0.164464	1.83108	1.38914	1.57878	1.76618	1.29431	-3.04528	-2.03836	-0.985014	-0.985867	-1.499	-2.59796	-1.50207	-2.40379	-2.85094	0.751191	0.353494	0.301114	0.297319	0.233622	0.18597	2.26369	0.934101	1.68421	0.298547	0.692531	0.77281	0.284935	1.03388	0.837352	1.30562	0.0555508
1276	AT1G15900	-0.764022	-1.66119	-1.57341	-4.56867	-1.9337	-1.1053	-2.56424	-2.03836	-3.84076	-2.37446	-4.97894	-0.395842	-2.64087	-1.07872	-2.85094	-4.71152	0.320274	0.340236	0.182612	0.794947	0.0461841	0.220032	0.287334	0.26167	0.281007	0.809833	1.0581	1.68488	0.166282	0.635707	0.728381	1.08248
1277	AT1G15910	3.50465	2.7861	3.39629	3.01633	2.94329	3.20127	3.18503	3.53277	3.46218	3.4405	4.0217	3.73376	3.90627	3.66076	3.86723	2.69454	0.201772	0.261004	0.120269	0.282031	0.138084	0.279457	0.202821	0.0767285	0.126396	0.130548	0.30707	0.0735994	0.129113	0.10736	0.244974	0.107649
1278	AT1G15920	3.17681	3.02079	3.22745	2.36798	3.13912	3.36036	3.15704	3.32159	3.11126	2.77034	3.33851	3.40773	3.0586	3.24031	2.88124	2.6471	0.13895	0.197842	0.220308	0.325035	0.0557967	0.0532429	0.0949279	0.0630997	0.110112	0.18172	0.21492	0.0820428	0.0349159	0.0902672	0.137321	0.268428
1279	AT1G15930	7.22382	6.60463	6.85115	6.67904	6.69466	6.34937	6.75017	6.94168	7.05807	6.92303	6.75935	6.62972	6.88441	6.70968	6.57697	6.58533	0.144259	0.0836308	0.0813272	0.0812871	0.0411288	0.274837	0.0306155	0.0509521	0.121372	0.0496652	0.0871065	0.0226161	0.0210001	0.0712218	0.0875176	0.0456772
1280	AT1G15940	3.53302	3.36201	3.7959	2.92647	3.15508	3.48937	2.96937	3.06877	3.81417	3.62625	3.4117	3.38043	3.57819	3.22666	3.56665	3.29608	0.134642	0.114858	0.14154	0.220354	0.065497	0.213731	0.119602	0.24115	0.0382433	0.0158681	0.0633599	0.0721215	0.115532	0.0247107	0.0557906	0.0731043
1281	AT1G15950	5.55946	6.15768	5.65193	5.80181	5.89747	5.60297	5.2311	5.4368	5.68989	5.93335	5.43969	5.59766	5.56432	5.43166	5.36377	5.858	0.128775	0.245174	0.0623707	0.0763106	0.08219	0.308821	0.070214	0.0128492	0.199882	0.10858	0.0849373	0.00306868	0.0684537	0.0621955	0.107977	0.0413664
1282	AT1G15960	1.29853	0.918421	0.735827	0.431817	0.940925	2.02725	-0.304192	-0.541641	0.488789	0.351731	-0.783958	0.263304	-0.0683183	0.0693262	0.0753166	0.362032	0.303886	0.291586	0.122687	0.279777	0.174255	1.97784	0.508077	0.297598	0.17564	0.424922	0.512179	0.348631	0.243928	0.254796	0.209152	0.115145
1283	AT1G15970	2.219	1.86046	2.75773	2.19767	2.03852	2.32441	2.5045	2.52135	1.91388	2.20022	2.5993	2.46968	2.13678	2.40134	2.30802	1.93148	0.128107	0.153145	0.227196	0.0787623	0.0471154	0.0353583	0.0522907	0.166156	0.0535209	0.111549	0.173254	0.123087	0.0849502	0.0573955	0.0500736	0.0175523
1284	AT1G15980	0.683093	1.43484	1.78959	2.43862	1.09958	3.37917	2.13472	1.34707	1.7279	-0.790891	1.34438	3.23133	-0.54119	2.22845	2.5045	3.26077	0.608619	0.456193	0.135618	0.194476	0.407853	0.203022	0.443581	0.0788977	0.360026	1.01112	0.612863	1.72263	0.80982	0.614829	0.52512	0.295029
1285	AT1G16000	3.62028	3.43692	3.34252	3.36465	3.57139	3.43248	3.35469	3.52084	4.23272	3.57585	3.61233	3.91953	3.60701	3.65097	3.20968	3.10846	0.166207	0.0510675	0.202145	0.025428	0.0445346	0.0655272	0.0827725	0.147843	0.328344	0.153651	0.169451	0.394839	0.168123	0.103357	0.15826	0.115582
1286	AT1G16010	4.08545	3.93453	3.84568	3.61941	4.19449	3.83753	3.71368	3.81871	3.76833	3.90007	3.90627	3.99739	3.72557	3.65097	3.75942	3.62325	0.0914484	0.139727	0.0315836	0.146719	0.0805783	0.157899	0.0415232	0.0540078	0.0625538	0.0576238	0.0934479	0.0249579	0.0964038	0.117619	0.0716644	0.142636
1287	AT1G16020	2.97702	2.6079	2.59818	2.69705	2.66873	2.8524	2.77345	2.75007	2.43876	2.57181	2.96632	2.67048	2.87929	2.40134	2.38239	2.78319	0.131799	0.0434776	0.0525929	0.13626	0.111441	0.033145	0.0405156	0.216006	0.182099	0.273978	0.0970529	0.298499	0.0465414	0.132796	0.134983	0.0143425
1288	AT1G16022	-0.00966655	-0.305853	0.2709	-1.38639	-0.961949	-0.504415	0.551862	-0.479795	-0.647372	0.253935	0.34583	1.09345	1.11607	0.4322	-0.266639	-1.23331	0.453407	0.422832	0.478304	0.499969	0.208312	0.67208	0.111648	0.61974	0.241755	0.0989583	0.400708	0.542689	0.351168	0.56269	0.137875	0.270418
1289	AT1G16030	1.02324	1.77915	1.92108	1.7976	1.28832	1.87302	0.814212	1.33366	1.91388	2.6502	1.02472	1.6589	1.44989	1.40093	1.96942	1.37289	0.351487	0.355653	0.162909	0.14123	0.177068	0.580287	0.116603	0.0315883	0.257891	0.490888	0.219619	0.252116	0.156266	0.19965	0.299484	0.0600782
1290	AT1G16040	2.86591	2.55681	2.51425	2.46417	2.56327	2.12036	2.24715	2.52135	2.17127	2.38051	2.1019	2.81817	2.43749	2.12127	2.2405	2.14513	0.13772	0.0556168	0.0650955	0.153514	0.0121223	0.202119	0.169486	0.144424	0.0689372	0.148071	0.124813	0.224656	0.247128	0.0772171	0.114051	0.154044
1291	AT1G16060	2.51249	1.70013	2.01913	2.12812	2.4017	2.47081	2.42935	2.68737	3.01236	1.50136	2.7599	3.48404	2.32899	2.94284	2.21573	1.8189	0.164639	0.236547	0.191746	0.13664	0.0643445	0.323693	0.103073	0.124191	0.141266	0.332853	0.162361	0.296114	0.22801	0.170043	0.107291	0.042427
1292	AT1G16070	-0.520306	-0.08472	-0.930761	-1.72515	-1.31728	-0.263349	-0.304192	0.00302534	-1.44851	-0.605058	-0.917073	-0.571434	0.453304	-0.404778	-1.2493	-0.483637	0.217497	0.387066	0.389266	0.480172	0.412218	0.641006	0.199048	0.709277	0.542324	0.170692	0.189007	0.766	0.416778	0.0719982	0.520742	0.158635
1293	AT1G16080	1.75035	2.11106	2.32769	2.29773	2.44191	3.32094	2.45035	1.77788	2.02308	1.92283	1.63574	3.02562	1.8189	2.64915	2.60175	2.80222	0.213338	0.266823	0.0635284	0.0898552	0.053535	0.388612	0.278637	0.210269	0.201106	0.168712	0.674708	0.389982	0.115636	0.289257	0.591476	0.0875899
1294	AT1G16110	-0.328421	0.564023	0.0338226	1.57878	1.51008	1.12579	-0.267736	0.34583	-0.647372	0.253935	0.803254	-0.395842	-0.0683183	0.582939	0.955944	0.131466	0.180634	0.346762	0.42546	0.30098	0.38272	0.35212	0.291095	0.230763	0.291315	0.22502	0.382247	0.816123	0.302406	0.0742088	0.614039	0.178208
1295	AT1G16120	0.134741	1.15022	0.548041	0.431817	1.06367	1.37289	-4.8621	-4.19243	-2.08357	-3.298	-2.56424	-1.57341	-4.4181	-2.40379	-4.97894	-0.0194839	0.264637	0.444928	0.185892	0.256039	0.247507	2.30298	1.31362	1.25733	0.714117	0.922593	1.163	0.227341	0.235263	0.837352	2.04914	0.239511
1296	AT1G16130	-0.520306	1.96942	1.1203	1.26826	1.40704	1.82456	-4.13002	-2.19012	-0.102285	-3.298	-1.27975	-0.395842	-2.64087	-1.65299	-3.76561	1.12895	0.665787	0.603203	0.433852	0.137768	0.147709	3.29274	1.13624	0.513285	0.24151	1.08536	0.609321	0.201958	0.728139	0.445443	1.429	0.0543808
1297	AT1G16140	0.856296	1.49104	1.07695	0.146881	1.32421	0.933139	-0.620016	-2.03836	-0.356448	-0.455506	-0.783958	0.569891	-1.20449	-1.07872	-0.266639	1.19615	0.250052	0.19578	0.140174	0.305454	0.199111	1.10137	0.390902	0.972487	0.0662004	0.304437	0.71554	0.0707139	0.513452	0.290387	0.378699	0.100304
1298	AT1G16150	1.35724	2.05793	1.16434	2.07819	1.78978	2.02725	2.34083	2.59954	2.02308	3.13751	2.03852	2.21366	3.45832	4.19385	3.64147	1.73358	0.189074	0.116592	0.296667	0.248145	0.0800963	0.278208	0.215739	0.495443	0.358156	0.50028	0.461075	0.104089	0.165035	0.105587	0.549992	0.178816
1299	AT1G16160	0.856296	0.918421	0.735827	1.62092	1.36279	0.585086	-0.304192	0.00302534	-0.647372	0.351731	0.752251	0.364776	0.757477	1.23886	0.0753166	-0.316946	0.151224	0.180659	0.220358	0.21611	0.0399108	0.128235	0.227444	0.660432	0.355954	0.155681	0.33614	0.237485	0.248358	0.140915	0.335742	0.517811
1300	AT1G16170	1.90115	2.11106	2.08584	1.99561	1.57124	2.24566	2.41452	2.00851	2.80412	1.86046	2.17036	1.99406	2.39366	1.36389	1.83685	1.89193	0.0693477	0.0408006	0.12536	0.14958	0.170033	0.0306758	0.138527	0.0827281	0.271667	0.130815	0.12419	0.0348289	0.292891	0.165447	0.132255	0.144613
1301	AT1G16180	5.81281	6.52515	6.26841	6.33507	6.52515	6.52041	6.6829	6.60709	5.95962	6.50976	6.57805	6.28638	6.73162	6.55041	6.58131	6.23038	0.196599	0.141117	0.128482	0.0638777	0.0458566	0.153857	0.170587	0.0929082	0.170959	0.164061	0.240763	0.0707276	0.0671592	0.0581706	0.118212	0.105774
1302	AT1G16190	3.86946	3.8146	3.45252	3.77578	3.58483	3.36036	3.48982	3.32688	3.55884	3.67598	3.4503	3.57072	3.11269	3.1923	3.22009	3.58992	0.0148028	0.202695	0.132716	0.0931659	0.0890045	0.237079	0.0743279	0.0791555	0.144113	0.0697705	0.169761	0.063946	0.0636207	0.0498425	0.232791	0.099272
1303	AT1G16210	4.00315	4.35407	4.15191	4.28417	4.31771	3.97404	3.93852	4.2075	4.00799	4.27752	4.20509	4.48156	4.32065	4.53505	3.9084	4.25426	0.0936	0.108133	0.0961347	0.181935	0.0494269	0.133292	0.0640667	0.0717766	0.102381	0.055661	0.0697717	0.0594211	0.0239075	0.0956249	0.158999	0.0298042
1304	AT1G16220	1.50967	0.632332	1.3534	1.17908	1.21266	1.29431	1.38781	1.02684	1.52091	0.907707	1.17159	1.70634	1.16819	1.23886	0.483105	1.06064	0.20783	0.162987	0.373488	0.325252	0.266021	0.192221	0.390021	0.123279	0.103041	0.292162	0.251391	0.433297	0.116701	0.163576	0.328353	0.133999
1305	AT1G16240	4.04256	4.30118	4.37764	3.84881	4.22775	4.22722	4.41284	4.40762	4.14795	3.97069	4.42919	4.2005	4.63571	4.03884	3.9435	3.83653	0.0964037	0.106613	0.147857	0.175439	0.0575309	0.192895	0.134448	0.0677567	0.0999139	0.138769	0.225921	0.0477708	0.241469	0.0241554	0.113092	0.0801271
1306	AT1G16250	1.23193	1.95877	1.84526	1.7279	2.09553	2.12036	1.31945	2.08446	0.888504	1.40073	2.22432	1.27764	1.97883	1.80872	1.52935	1.4279	0.156187	0.300355	0.15068	0.207718	0.0906871	0.0754681	0.22777	0.198518	0.325309	0.0946222	0.281177	0.283807	0.096273	0.179057	0.10413	0.131277
1307	AT1G16260	-0.520306	-0.433079	-0.930761	-2.19707	-0.862056	0.707856	-1.81546	-0.541641	-2.08357	-1.23568	-2.56424	-0.571434	-2.64087	-1.07872	-0.520306	-1.59809	0.488605	0.157576	0.382354	0.925395	0.110362	0.876639	0.271357	0.279286	0.295133	0.254419	0.381365	0.728326	0.454376	1.09784	0.473006	0.618185
1308	AT1G16270	4.60784	4.55176	4.62074	5.0138	4.70472	4.6981	4.06691	4.21387	4.06969	4.55239	4.32652	3.75147	4.5656	4.41005	4.62368	4.40378	0.0433519	0.120707	0.0772746	0.177227	0.0459515	0.298568	0.145736	0.130034	0.245285	0.167354	0.0911544	0.646359	0.024367	0.120954	0.103602	0.118696
1309	AT1G16280	2.58389	2.58366	1.94538	2.91152	2.56845	1.64841	2.73607	2.37676	1.91388	2.63278	2.40315	2.7353	2.43749	2.42611	2.46961	2.14513	0.171272	0.332785	0.20718	0.259393	0.0458538	0.457462	0.220712	0.0488183	0.346525	0.1119	0.177573	0.043427	0.0976867	0.0803547	0.0530534	0.105383
1310	AT1G16300	3.44069	3.61809	3.01401	3.5207	3.58992	3.68497	3.31546	3.64445	3.89087	3.36864	3.66368	3.58207	3.09978	3.79296	3.56665	3.39858	0.205002	0.225486	0.195143	0.282809	0.087969	0.43354	0.176741	0.131372	0.0572824	0.113175	0.176287	0.0519556	0.294808	0.0329314	0.124576	0.0854335
1311	AT1G16310	2.08199	2.34947	1.96892	2.19767	1.94165	1.70901	2.72511	2.39366	2.83632	3.17986	2.33942	2.17883	2.60334	2.86274	3.12692	2.46506	0.125423	0.238264	0.095993	0.202924	0.103925	0.274961	0.170745	0.108874	0.0637094	0.308457	0.356571	0.252617	0.0987055	0.267018	0.308635	0.193284
1312	AT1G16320	2.28043	2.0672	1.82006	2.32052	2.34947	2.79633	2.27296	1.76287	1.19507	1.70541	1.97621	1.78767	1.49203	1.99723	2.80639	2.46506	0.273644	0.211769	0.0642551	0.308904	0.222829	0.42778	0.0505506	0.0935213	0.305251	0.336	0.101349	0.164442	0.310818	0.122984	0.424823	0.133312
1313	AT1G16330	1.75035	1.78959	1.73826	1.65744	1.78221	1.03003	1.26291	1.31055	1.85068	1.57285	1.25164	1.21538	1.67714	1.09958	1.9465	2.07639	0.029025	0.114548	0.0582495	0.214309	0.215781	0.308912	0.164254	0.0630207	0.0453354	0.213887	0.274603	0.285303	0.0697462	0.0411413	0.249826	0.0999972
1314	AT1G16340	2.219	1.92778	2.08584	1.65744	2.19918	1.37289	2.12489	2.22432	2.67318	2.48049	2.37155	1.92664	2.50461	1.7456	1.78481	2.11236	0.112648	0.112622	0.114346	0.204299	0.0441062	0.636383	0.184177	0.0432917	0.0322876	0.185991	0.0298134	0.118248	0.216679	0.0898389	0.208219	0.0334482
1315	AT1G16350	5.28931	4.98758	5.19152	4.99711	5.03039	5.16682	5.18935	5.20072	5.2128	5.15345	5.05806	4.92521	5.17253	5.08964	5.02622	4.92233	0.100513	0.0475708	0.0394111	0.0304905	0.0311277	0.0639911	0.0205421	0.0839248	0.0607624	0.110669	0.100012	0.0134687	0.0149467	0.0190495	0.0266818	0.0686976
1316	AT1G16370	2.15218	0.694832	2.11379	-0.0763147	0.351731	0.585086	2.37676	2.09482	1.52091	2.20022	2.30505	1.85883	2.71081	1.99723	1.27004	0.565348	0.386162	0.35218	0.227603	0.460276	0.204751	0.836921	0.0627531	0.0886787	0.210542	0.734278	0.254031	0.321147	0.337179	0.122411	0.112067	0.212825
1317	AT1G16390	2.219	0.00807417	1.46615	0.879232	0.445846	0.827355	0.0343343	-0.839375	-0.356448	-1.23568	0.34583	0.825637	-1.50207	-1.07872	-0.671174	0.838886	0.891275	0.734511	0.0543802	0.529904	0.127504	0.249369	0.201586	0.989147	0.308478	0.918268	0.512117	0.66844	0.304544	0.677964	0.836897	0.380709
1318	AT1G16400	2.11696	-1.38639	1.31078	1.01121	-3.04528	-0.783958	2.20669	2.20669	1.35833	1.53542	1.20822	1.89528	0.82983	-0.404778	-1.02585	1.37289	0.907285	1.38848	0.908279	1.81252	0.742035	1.44904	0.208266	0.185918	0.177733	0.408051	1.3702	0.361564	0.663639	0.458849	0.884792	0.620319
1319	AT1G16410	-2.45126	-3.35773	-2.72513	-2.89345	-4.97894	-4.17943	-0.09529	0.417807	0.995014	0.253935	0.709981	3.73376	-4.4181	-0.037039	1.30777	0.838886	0.390501	1.37396	1.10805	0.526709	1.09266	2.30049	0.930005	0.882871	1.01837	0.444117	2.04027	1.97385	1.75826	1.09316	2.02149	1.76986
1320	AT1G16420	0.134741	-1.14205	-1.3294	-1.38639	-1.9337	-0.504415	-0.304192	-0.360187	-2.08357	-0.306584	-0.184596	-1.2493	-0.0683183	0.347877	-0.671174	-0.927347	0.177277	0.266693	0.342644	1.01213	0.288787	0.270504	0.402057	0.340819	0.433027	0.0887647	0.381821	0.517683	0.191987	0.424172	0.138676	0.144043
1321	AT1G16430	1.16787	0.81881	0.417807	0.671539	1.01765	0.933139	0.217606	0.0454399	0.995014	0.793272	0.978263	-0.395842	-0.945848	-0.86066	-0.671174	0.253935	0.0616458	0.210742	0.193759	0.35729	0.0996429	0.50893	0.314222	0.234153	0.319041	0.30905	0.365204	0.0577004	0.289582	0.518676	0.561706	0.250636
1322	AT1G16440	0.782688	0.946404	1.56996	-0.514386	-0.293059	-2.25856	0.504116	-0.268639	-0.647372	0.724858	0.282463	-0.110224	0.164187	-0.687946	-0.520306	-0.684225	0.198906	0.17847	0.238247	0.389395	0.0124294	1.34006	0.0343633	0.463754	0.356447	0.34047	0.372391	0.64119	0.558713	0.433961	0.57031	0.518079
1323	AT1G16445	-0.164464	-1.51341	-0.511242	-1.72515	-0.184596	-1.54536	-0.789833	-1.02173	0.64419	-0.182037	-0.917073	-1.57341	-0.945848	-1.33111	-0.391444	-1.23331	0.288172	0.371233	0.44914	0.351988	0.26931	0.59088	0.135819	0.785196	0.46145	0.141044	0.118828	0.355675	0.228902	0.207499	0.158332	0.144776
1324	AT1G16460	3.50465	2.96881	3.75821	3.21771	3.43749	2.97903	3.3881	3.58462	3.0854	2.77034	3.51158	3.00733	3.12698	2.80793	3.15704	3.55261	0.203462	0.246238	0.177821	0.0751475	0.0826664	0.217331	0.158531	0.103341	0.0720747	0.182943	0.0382554	0.471805	0.132362	0.0864079	0.0759751	0.116152
1325	AT1G16470	5.10316	4.92309	4.81069	4.77921	4.65723	4.55535	5.21053	5.40413	5.23311	5.10922	5.03216	4.96286	5.14832	4.87322	4.86684	4.72641	0.105139	0.0827334	0.0885247	0.0620418	0.0569408	0.211333	0.0344178	0.11433	0.0144113	0.0180957	0.0627606	0.0010393	0.0555314	0.0596436	0.0627692	0.0392675
1326	AT1G16480	1.16787	0.437709	0.992084	-0.0763147	-0.0913908	0.585086	0.10044	-0.209635	0.134127	0.510667	0.544668	-0.395842	-0.54119	0.839746	1.34666	0.565348	0.177208	0.211309	0.177742	0.32349	0.104396	0.621251	0.581416	0.358793	0.0852738	0.340856	0.0773896	0.406677	0.355099	0.207802	0.0898555	0.187777
1327	AT1G16490	-1.79329	-2.88092	-1.3294	-2.89345	-4.97894	-4.17943	-4.53495	-1.88053	0.134127	-3.298	-3.2099	-0.395842	-1.95019	-3.13452	-2.85094	-2.89858	0.732916	0.426704	0.520712	0.526709	0.1391	1.12549	0.880985	0.958103	1.6234	0.331546	0.923207	0.466779	0.269054	1.20772	0.459376	0.381729
1328	AT1G16500	0.782688	0.195487	-1.3294	-0.209635	-0.352366	-1.54536	0.53122	0.131466	1.35833	1.40073	-0.0913908	2.37254	0.82983	1.65002	0.340171	0.362032	0.0309489	0.509436	0.440963	0.210466	0.496156	1.09584	0.427507	0.116083	0.709296	0.448123	0.374052	0.705988	0.151365	0.18802	0.651291	0.219868
1329	AT1G16510	-0.520306	-0.379567	-1.3294	-1.1053	-0.352366	-1.1053	-1.15967	-0.121079	-0.647372	0.510667	0.544668	1.61815	0.272673	0.782688	0.166782	-0.160966	0.366673	0.312909	0.388341	0.316574	0.163086	0.5647	0.397923	0.639827	0.199284	0.46206	0.373952	0.69904	0.21969	0.562293	0.235022	0.0963451
1330	AT1G16520	3.33022	2.7861	3.06092	2.69705	2.599	2.20872	3.05773	2.66973	3.34525	3.21383	3.16425	3.54592	2.98274	2.9568	3.06904	3.16656	0.202521	0.146409	0.111554	0.0748167	0.0577005	0.304586	0.0150887	0.105244	0.220081	0.114274	0.238018	0.415037	0.137008	0.193963	0.0808215	0.140266
1331	AT1G16530	-1.79329	-0.599556	-2.20146	-1.38639	-1.59809	-0.783958	-2.35878	-2.03836	-0.985014	-3.298	-4.13002	-0.395842	-2.64087	-3.13452	-2.21434	-0.160966	0.348616	0.741197	0.625264	0.797008	0.487648	1.98848	0.55746	0.261861	0.354531	0.291151	1.32742	0.816123	0.691947	0.589854	0.609817	0.24428
1332	AT1G16540	2.82322	2.49063	2.88529	2.85014	2.88183	2.12036	1.76361	2.19767	1.27806	2.71728	1.71367	1.99406	2.65384	2.61952	2.86896	2.78319	0.0833568	0.0898255	0.17059	0.309601	0.0656813	0.0163711	0.246029	0.122945	0.386604	0.0587521	0.0893841	0.0348289	0.10044	0.099516	0.135262	0.0636969
1333	AT1G16550	1.29853	1.15022	1.76502	1.62092	1.78978	2.24566	2.60153	2.94767	3.03487	2.6502	2.53951	1.6589	2.92718	2.12127	2.83105	1.63299	0.134757	0.0893065	0.128218	0.209941	0.0897799	0.311286	0.0645543	0.529452	0.123276	0.181909	0.431791	0.35964	0.151661	0.253044	0.298184	0.0594137
1334	AT1G16560	5.11919	4.79745	4.68846	4.79959	4.76289	4.72331	4.53257	4.39751	4.45567	4.31363	4.67842	4.35879	4.50653	4.22781	4.14864	4.70389	0.120351	0.0802225	0.0710038	0.0493256	0.0313585	0.0465579	0.0747998	0.131199	0.00540251	0.0684332	0.0943549	0.0568859	0.133561	0.0594465	0.206266	0.0304896
1335	AT1G16570	2.75749	2.7861	2.81929	3.11322	2.80867	3.04503	2.71947	2.7037	2.80412	2.75319	2.46183	2.12019	2.71081	2.58686	2.3639	2.89224	0.0915385	0.023443	0.0450161	0.0991861	0.116156	0.315815	0.0990128	0.178377	0.0277195	0.0474665	0.114444	0.297831	0.256143	0.0442753	0.133198	0.0281202
1336	AT1G16590	0.256347	-0.938996	0.117509	0.34583	-0.243614	-0.783958	0.166782	0.740686	0.134127	0.0515973	-0.279648	-0.988767	0.541415	-0.037039	-0.145358	0.131466	0.267122	0.348579	0.0765083	0.784534	0.0454911	0.210179	0.309816	0.250007	0.239079	0.312339	0.414587	0.51966	0.131143	0.22897	0.878775	0.612998
1337	AT1G16610	4.25579	4.15479	4.14604	4.08404	4.12513	3.63929	3.73432	3.89618	3.92075	3.97069	3.86891	3.73376	3.68395	3.88991	3.43422	4.26295	0.134679	0.0600674	0.216043	0.153902	0.140966	0.0521229	0.0875344	0.18851	0.302723	0.211153	0.189837	0.212585	0.0697735	0.113982	0.241714	0.124814
1338	AT1G16630	2.99629	3.14853	2.97064	2.54352	2.81995	2.93217	2.86915	2.78444	3.21188	3.03781	2.95582	3.07394	3.15448	2.77736	3.49951	2.76053	0.0815254	0.115045	0.0784934	0.14731	0.0462225	0.117669	0.183266	0.103825	0.168337	0.225974	0.111087	0.127773	0.137769	0.154899	0.246419	0.0568712
1339	AT1G16650	0.782688	1.02935	0.417807	1.35724	1.15817	1.37289	0.735827	0.826445	0.134127	1.82815	1.09806	1.09345	0.695052	1.65002	1.49256	0.912931	0.195097	0.178335	0.143421	0.136166	0.120021	0.300621	0.543632	0.0128152	0.446937	0.289994	0.185089	0.405074	0.233966	0.139176	0.299058	0.270983
1340	AT1G16670	2.08199	2.68123	2.58219	2.43862	2.27501	2.12036	2.3196	2.41087	1.91388	2.24942	1.91588	1.95925	1.88071	2.86274	2.15524	2.53793	0.120738	0.124394	0.0568125	0.32084	0.0361546	0.126589	0.101782	0.0818922	0.118465	0.133123	0.206403	0.394304	0.227084	0.124817	0.101819	0.130151
1341	AT1G16680	2.80073	2.31991	2.17652	2.61806	2.53338	2.36354	2.56627	2.64301	2.92718	2.49838	2.74854	1.82343	2.52708	2.336	3.04187	2.71585	0.167355	0.126912	0.14581	0.0218052	0.0964775	0.175305	0.169969	0.149814	0.0824988	0.0952131	0.0897548	0.534193	0.120743	0.119437	0.206428	0.093395
1342	AT1G16690	1.97763	1.02935	1.31078	0.814212	1.34666	0.827355	1.02935	1.33366	0.767441	0.659614	1.82236	0.825637	0.695052	0.721142	1.05943	1.06064	0.366081	0.279082	0.095604	0.178182	0.130025	0.372109	0.0825826	0.0941533	0.34439	0.343168	0.308328	0.269325	0.257637	0.205887	0.104038	0.171742
1343	AT1G16700	5.17502	5.15335	4.99407	4.73709	5.02809	5.05943	5.08499	5.17502	5.18808	5.06046	4.82191	5.27247	5.01763	4.83787	4.74479	5.0589	0.0355068	0.0645903	0.0663478	0.0727104	0.0601277	0.217427	0.0261333	0.0624176	0.106749	0.118588	0.10686	0.197974	0.113723	0.0309337	0.159319	0.0375019
1344	AT1G16710	4.0543	4.3071	3.9868	4.37112	4.37493	4.24759	3.9122	3.9069	3.95342	4.07837	4.14436	3.83794	4.22198	4.43607	4.45127	4.06744	0.153484	0.0545857	0.104422	0.0228553	0.0882958	0.201524	0.123628	0.144092	0.1656	0.0831347	0.0570851	0.154599	0.0368188	0.0675217	0.162393	0.120271
1345	AT1G16720	3.47038	3.43692	3.53681	3.41344	3.46716	4.09668	3.76244	3.49888	2.8968	3.02672	3.17693	4.11036	3.17986	3.33768	3.74342	3.95558	0.227003	0.201663	0.0986289	0.21169	0.184276	0.287476	0.0744723	0.0688994	0.261381	0.231299	0.244815	0.274488	0.087852	0.0509377	0.226705	0.0941716
1346	AT1G16740	3.90015	3.49597	3.57016	3.5748	3.63662	3.6252	3.51266	3.37896	3.79883	3.79689	3.71273	3.27815	3.6994	3.40543	3.3605	3.32711	0.0789955	0.0426762	0.174642	0.173098	0.0756219	0.105758	0.0973409	0.0974317	0.194429	0.215517	0.0894707	0.224133	0.233055	0.121442	0.113269	0.0805109
1347	AT1G16780	1.09532	1.31135	2.15581	2.05534	1.52653	1.82456	1.96827	2.19767	2.21871	2.36049	1.86419	2.02725	2.11119	2.37818	1.63574	1.5362	0.225355	0.219298	0.330263	0.389172	0.069731	0.257335	0.250559	0.290427	0.093994	0.0743636	0.125161	0.293142	0.0195251	0.133302	0.162906	0.264677
1348	AT1G16790	1.41169	1.31135	0.798564	0.596067	0.855688	1.12579	0.75278	0.826445	1.44012	0.0515973	1.02472	1.4384	0.82983	1.09958	1.18335	-0.0194839	0.215387	0.25849	0.23113	0.319237	0.065263	0.398588	0.319477	0.199336	0.262391	0.3811	0.408132	0.184248	0.111048	0.318851	0.234739	0.143919
1349	AT1G16800	2.8465	2.34947	2.91996	2.94148	2.34947	1.70901	1.81638	1.86183	2.48128	2.44552	2.63925	1.21538	2.41452	2.42611	2.81924	2.51425	0.134919	0.156945	0.235372	0.208988	0.0783815	0.0995486	0.123541	0.363874	0.382972	0.230715	0.229719	0.851772	0.0485964	0.112062	0.204281	0.0814675
1350	AT1G16810	4.15507	3.87161	4.15736	4.16316	3.98828	4.28888	3.98953	3.91953	4.14795	3.76398	3.92803	3.86794	4.20779	3.91139	3.80816	3.86209	0.071969	0.134953	0.0559566	0.109554	0.0770271	0.12564	0.119347	0.0959603	0.217353	0.062638	0.0236442	0.014586	0.196485	0.285987	0.129278	0.0542753
[truncated: 18,569 more rows]
