# Supplementary material for: Root remodeling mechanisms and salt tolerance trade-offs: The roles of HKT1, TMAC2, and TIP2;2 in Arabidopsis
Source: PLoS Genet. 2025 Jun 11;21(6):e1011713. doi: 10.1371/journal.pgen.1011713 (PMC12204623; doi:10.1371/journal.pgen.1011713)
Supplement: S1 Data — (XLSX) [file pgen.1011713.s019.xlsx]

## Sheet: Fig.1
Data already present in Supplemental Table S5

## Sheet: Fig.2A
Sample Name	Genotype	Tissue	ABA(pg/mg)	GA1(pg/mg)	IAA(pg/mg)	JA(pg/mg)	SA(pg/mg)
JR1	J	Root	57.3582		135.572	113.007	857.52
JR2	J	Root	62.8915		126.297	213.817	1308.44
JR3	J	Root	68.5853		109.398	141.514	1027.44
JR4	J	Root	57.5991		129.365	118.592	961.61
JR5	J	Root	72.1936		108.685	279.686	1661.05
JHR1	J-HKT1	Root	80.286		125.32	99.8326	531.27
JHR2	J-HKT1	Root	78.849		126.724	125.309	578.35
JHR3	J-HKT1	Root	68.3967		108.971	223.553	506.94
JHR4	J-HKT1	Root	63.0044		93.6092	162.793	478.47
JHR5	J-HKT1	Root	68.3108		93.9804	93.1554	628.24
JHR6	J-HKT1	Root	78.7394		92.3478	171.889	472.32
ER1	E	Root	96.6785		127.056	82.9082	467
ER2	E	Root	97.8714		174.32	228.501	597.58
ER3	E	Root	95.1937		146.18	164.004	585.93
ER4	E	Root	98.9312		129.435	194.985	571.61
ER5	E	Root	83.3878		108.418	191.299	472.7
ER6	E	Root	77.8646		131.831	130.257	584.08
EHR1	E-HKT1	Root	53.6757		95.0491	63.9384	591.17
EHR2	E-HKT1	Root	58.3127		139.291	79.3671	567.58
EHR3	E-HKT1	Root	54.5679		104.599	109.717	465.08
EHR4	E-HKT1	Root	63.9124		96.9524	74.2332	833.18
JS1	J	Shoot	130.152	1.08668	42.9936	345.581	519.18
JS2	J	Shoot	111.924	1.07396	56.1821	268.497	509.32
JS3	J	Shoot	103.677	0.971221	69.1018	322.767	562.64
JS4	J	Shoot	133.407	1.05169	71.3663	196.102	529.45
JS5	J	Shoot	83.6237	0.856234	56.8926	196.799	586.3
JHS1	J-HKT1	Shoot	208.442	1.02325	30.067	410.08	830.07
JHS2	J-HKT1	Shoot	193.843	1.21303	37.3694	343.272	786.73
JHS3	J-HKT1	Shoot	154.116	1.12514	40.2687	406.382	882.37
JHS4	J-HKT1	Shoot	179.166	1.01669	40.486	321.004	751.26
JHS5	J-HKT1	Shoot	167.089	1.39904	32.4737	229.769	536.8
JHS6	J-HKT1	Shoot	223.971	1.25486	31.4226	291.7	485.61
ES1	E	Shoot	162.25	0.690496	35.2465	354.02	406.28
ES2	E	Shoot	134.707	1.03367	39.8763	352.587	313.09
ES3	E	Shoot	150.35	0.642572	40.2497	247.116	291.62
ES4	E	Shoot	158.878	0.79419	46.5908	385.342	378.38
ES5	E	Shoot	174.046	0.822178	41.5985	215.369	396.17
ES6	E	Shoot	173.571	0.582102	49.2387	291.972	538.76
EHS1	E-HKT1	Shoot	110.325	0.818731	32.2996	366.3	602.62
EHS2	E-HKT1	Shoot	176.116	0.85113	33.7712	348.318	608.19
EHS3	E-HKT1	Shoot	149.87	0.626945	42.526	321.784	461.58
EHS4	E-HKT1	Shoot	154.407	0.547421	37.6517	240.305	457.68

## Sheet: Fig.2B MRL
Fig. 2B. Mail root length (MRL)
E	35S:TMAC2/E_OE1	35S:TMAC2/E_OE2	35S:TMAC2/E_OE3	EH	35S:TMAC2/EH_OE1	35S:TMAC2/EH_OE2	35S:TMAC2/EH_OE3		J	35S:TMAC2/J_OE1	35S:TMAC2/J_OE2	35S:TMAC2/J_OE3	JH	35S:TMAC2/JH_OE1	35S:TMAC2/JH_OE2	35S:TMAC2/JH_OE3
2.00024	1.95069	3.80724	2.25873	1.25504	0.877554	2.0712	1.38466		3.06892	3.93616	2.86268	3.8823	2.85878	1.28969	3.36471	4.18954
3.49206	4.35117	3.85258	4.1719	2.10456	1.87491	1.64727	1.96252		3.13511	4.19238	2.81599	4.49415	3.43454	2.05403	2.03214	1.89593
3.90448	2.5999	3.16266	3.50966	1.56518	2.53227	2.80481	2.10134		4.33826	3.90866	4.32151	4.34014	3.27373	1.89367	1.56258	2.03727
3.6025	1.79979	3.36139	3.84375	1.43754	2.778	1.43849	4.89182		4.3778	3.9524	4.3854	3.95054	3.52349	2.48752	2.28765	1.63978
4.34645	4.03606	3.10025	3.62831	1.88464	4.42625	1.40297	1.89983		4.45845	4.10772	3.15558	4.19905	3.41011	2.33556	1.44853	2.60668
4.21101	4.11988	1.60538	3.90748	3.33007	1.99103	1.47322	2.04484		4.5108	4.37454	3.2283	4.1677	2.22062	1.71041	2.43012	1.70312
4.60208	4.13145	2.97599	3.72091	3.0353	3.26799	2.5205	2.44891		2.20356	4.45269	2.7907	3.87013	1.83769	0.739459	1.56785	3.04533
4.45218	3.30369	2.22064	4.13168	3.34805	2.35317	1.38861	4.4169		3.8658	4.1213	3.39253	4.05936	2.99399	2.91288	1.40595	3.35562
5.55674	5.45212	5.02981	4.5001	1.64906	2.36748	1.24204	2.08076		3.70751	3.57096	3.60108	2.98029	4.37535	3.4168	3.13376	0.957645
5.3576	4.64964	5.33662	3.42034	1.78997	2.53692	4.6658	3.88901		3.86936	3.34188	3.67119	4.30901	4.09334	2.5119	3.88263	2.46025
5.75422	4.22388	1.60858	4.5107	2.49729	2.63113	1.93662	1.9548		4.05353	3.38684	3.7695	3.72178	4.3579	3.07601	0.874945	1.25124
5.10291	3.05093	4.47374	4.04741	2.15876	1.7636	2.9177	1.80368		4.31774	3.10392	3.81038	4.17418	4.44268	3.44833	1.10069	2.37886
5.33757	3.97246	3.59523	5.22658	2.3609	2.23293	2.16161	1.56973		4.34338	4.18955	3.59106	1.74419	1.99199	2.34583	3.81119	3.33321
5.64765	4.8943	5.66387	4.54837	1.30395	1.68159	4.72606	3.75118		4.30411	3.8561	3.24567	3.77137	2.64812	2.34258	4.04275	3.37627
5.7374	4.41907	5.16514	4.66492	3.39365	0.71144	1.96913	1.53635		3.62743	3.46948	2.98943	3.87265	1.42898	3.63989	3.28509	3.9155
5.60638	4.99008	4.22975	5.42129	2.9667	1.56542	4.42397	2.6271		3.83961	3.82636	3.4894	3.91307	1.93634	2.1856	4.03251	3.89966
5.30364	3.60543	4.34573	4.12303	1.58358	4.12314	1.93754	3.91067		3.81954	4.10183	3.59474	3.3742	4.0796	3.66573	2.11038	1.64533
5.2303	4.65075	4.49508	4.28355	1.79449	2.62312	1.67794	2.14875		2.90507	3.1535	3.67288	2.6151	3.80644	3.45425	4.90469	4.23986
2.73185	5.06488	2.52143	3.10859	2.33779	4.83642	1.91183	2.49786		3.83467	3.8122	2.61765	2.8775	3.95051	1.73761	3.75019	4.12074
5.13206	4.54266	4.89294	5.42419	1.73126	1.88867	1.67384	1.88682		3.88551	3.83973	3.74897	3.64777	4.02222	3.46273	3.39711	4.38899
5.05118	5.74187	4.86552	3.14179	3.16209	3.87436	2.61823	2.80994		2.71086	3.50019	4.08661	4.19452	4.54651	2.18674	1.71833	3.54071
5.37278	5.46371	3.61218	4.86807	2.1995	4.43949	3.51646	3.47148		4.10373	3.43007	4.1039	3.50038	4.78189	3.77943	1.73757	2.05174
3.94692	4.21065	4.4139	4.59733	3.51626	2.55153	3.2596	1.50145		3.6638	3.52064	3.75952	4.40078	4.93515	3.96159	2.03024	4.46929
5.43197	2.82356	4.00732	5.34033	2.08453	2.32395	2.52825	2.14628		3.96355	3.88979	2.85023	3.80904	4.15113	3.59928	1.58852	1.77763
5.4112	5.16675	3.65659	4.74747	1.88389	3.27914	1.69789	2.0296		2.30235	2.01504	3.64606	3.8024	3.01498	3.09016	3.52626	3.77838
5.16984	4.69788	4.69565	4.41907	3.51066	2.72274	1.26012	1.56967		3.75063	3.86591	3.52357	3.6103	1.82907	1.34304	3.25054	2.12518
4.85934	4.11461	4.67172	3.04717	2.88695	3.73705	2.03984	1.26462		4.36776	3.63342	3.44757	2.68137	3.20345	1.17687	4.22528	4.10668
5.08788	4.56452	3.53763	5.77843	3.24384	1.35329	2.36539	1.34875		4.24794	3.90927	3.2298	4.36199	2.95314	1.59065	2.86598	3.37419
3.99976	2.79706	3.28632	4.97854	2.43757	4.19089	3.35465	4.5154		4.1695	3.04256	4.06066	3.54246	2.70821	1.34314	0.698317	1.26297
4.43038	4.91963	4.12006	5.4645	1.45353	1.71752	1.83772	4.46125		3.55056	2.87875	2.9312	4.20908	3.12026	1.37647	1.42345	1.90619
4.8562	3.55509	4.77366	3.2799	2.02368	1.75097	2.94686	1.77266		3.56887	2.39013		4.13436	2.65547	1.91193	3.05083	3.62046
5.44966	5.05288	3.73863	4.34665	3.67982	2.05782	1.9973	2.47343		4.31143	3.68964		4.27785	2.71105	1.29783	1.68784	3.39226
5.86012	2.19601	4.63535	2.94913	1.33017	1.63073	2.56323	2.19095		3.82224	3.53169		3.46596	2.57944	1.96252	2.37272	3.649
5.65857	3.61266	4.58302	4.70528	1.31	0.707437	1.29423	0.684438		3.63104	3.50762		3.83531	2.32845
6.20911	3.91951	3.92555	3.28565	1.57919	1.03116	1.47961	1.19137		3.28279	3.16654		4.02009	2.466
5.28758	5.26801	5.02216	5.92467	1.4582	1.80495	1.78314	1.01321		3.33807	3.86683		4.27807	1.51642
4.41897	4.81013	3.91071	5.34846	1.55733		0.996748	1.26202		3.02562	2.99504		3.9386	1.72236
5.34749	4.31797	4.27392	3.51618	1.52054		1.05376	1.07431		3.27251				3.18703
5.77803	1.64993		5.26225	1.42851		1.7278	1.43026		3.70809				2.35584
4.72531	1.8346		4.28721	1.18599		1.40389			3.54399				2.05108
									3.81391				1.65084
									3.48906				1.23531
									3.7626				1.9706
									3.80951				2.37548
									3.81101				1.81279
									4.08484				1.95657
									3.64576				2.56483
									2.53589				2.8018
									4.07911				1.80981
									3.83517				2.14207
									3.65356				2.4401
									3.54319
									1.89058

## Sheet: Fig.2B- LR number
Fig. 2B Lateral root number (LR number)
E	35S:TMAC2/E_OE1	35S:TMAC2/E_OE2	35S:TMAC2/E_OE3	EH	35S:TMAC2/EH_OE1	35S:TMAC2/EH_OE2	35S:TAMC2/EH_OE3	J	35S:TMAC2/J_OE1	35S:TMAC2/J_OE2	35S:TMAC2/J_OE3	JH	35S:TMAC2/JH_OE1	35S:TMAC2/JH_OE2	35S:TMAC2/JH_OE3
0	0	2	0	0	0	0	0	0	14	0	11	0	0	0	1
0	8	6	10	0	0	0	0	0	13	0	13	1	0	1	0
10	0	1	3	0	0	0	0	12	14	0	16	0	1	0	0
3	1	7	7	0	0	0	0	6	12	0	12	3	1	0	0
4	9	6	5	0	0	0	0	13	13	1	14	0	1	0	0
5	5	0	6	0	0	0	0	11	15	3	9	0	0	0	0
0	9	4	6	0	0	1	0	0	17	0	12	0	0	0	0
8	5	0	9	0	0	1	0	3	17	0	7	0	0	0	0
21	3	13	12	0	0	0	0	6	0	4	0	1	1	0	0
18	16	20	0	0	0	0	0	6	13	7	11	1	1	0	2
21	5	2	8	0	0	0	0	6	12	14	5	0	0	0	0
7	0	13	6	0	0	0	0	14	0	4	9	1	0	0	0
3	1	0	11	0	0	0	0	10	17	15	4	1	0	1	2
9	11	21	10	0	0	1	0	14	11	8	8	1	0	0	0
10	1	22	9	0	0	0	0	10	4	0	14	0	1	0	1
16	4	3	20	0	0	0	0	11	2	9	9	0	0	0	0
3	0	13	13	0	0	1	0	10	11	6	0	0	0	1	0
2	12	12	10	0	0	1	2	0	0	9	1	0	1	1	2
5	23	2	0	0	0	0	0	11	11	0	2	0	1	1	0
3	17	19	9	0	0	0	0	11	14	4	9	0	1	0	1
9	22	18	0	0	0	0	0	1	3	8	14	0	0	0	0
24	13	1	16	0	0	1	0	12	13	13	10	3	1	0	0
9	4	11	16	0	0	0	0	0	9	8	14	2	1	0	0
16	0	1	19	0	0	0	0	0	18	9	9	0	0	0	0
12	14	10	3	0	0	0	3	0	3	12	8	0	0	0	1
12	8	17	16	0	0	1	0	1	13	10	6	0	1	0	0
24	5	10	0	0	0	2	0	13	10	10	3	0	0	0	1
22	3	4	23	0	0	4	0	14	17	1	12	1	1	0	0
17	1	0	6	0	0	0	0	9	0	14	6	1	0	0	0
7	17	1	13	0	0	0	0	5	0	8	9	1	0	0	0
20	1	16	0	0	0	0	0	3	0		7	2	0	1	0
20	0	0	18	0	0	0	0	8	10		13	0	0	0	0
17	0	5	0	0	0	0	0	9	1		6	2	1	1	1
23	1	1	4	0	0	0	2	6	1		6	2
23	0	1	1	0	0	0	0	6	0		8	0
16	19	8	4	0	1	0	0	6	16		9	0
3	15	6	19	0		0	0	1	0		10	0
20	4	5	0	1		0	0	1				0
13	0		15	0		0	0	3				2
5	0		11	0		1		6				1
								8				1
								5				0
								3				1
								6				0
								5				0
								10				1
								8				1
								1				1
								5				0
								3				0
								1				2
								4
								4

## Sheet: Fig.2B-aLRL
Fig 2. average lateral root length
E	35S:TMAC2;2/E_OE1	35S:TMAC2/E_OE2	35S:TMAC2/E_OE3	EH	35S:TMAC2/EH_OE1	35S:TMAC2/EH_OE2	35S:TMAC2/EH_OE3	J	35S:TMAC2/J_OE1	35S:TMAC2/J_OE2	35S:TMAC2/J_OE3	JH	35S:TMAC2/JH_OE1	35S:TMAC2/JH_OE2	35S:TMAC2/JH_OE3
0	0	0.061601	0	0	0	0	0	0	0.367778	0	0.457036	0	0	0	0.450892
0	0.616657	0.549935	0.196168	0	0	0	0	0	0.504786	0	0.398455	0.116325	0	0.131692	0
0.130915	0	1.73694	0.372132	0	0	0	0	0.216545	0.405242	0	0.455875	0	0.110133	0	0
0.074571	0.106851	0.587762	0.288968	0	0	0	0	0.145445	0.262113	0	0.290505	0.246605	0.2665	0	0
0.110842	0.200658	0.731039	0.206085	0	0	0	0	0.323264	0.375247	0.146177	0.185757	0	0.209522	0	0
0.339091	0.549111	0	0.590838	0	0	0	0	0.28132	0.416258	0.183637	0.223913	0	0	0	0
0	0.518267	0.128604	0.401472	0	0	0.13026	0	0	0.4832	0	0.274286	0	0	0	0
0.267355	0.687596	0	0.210765	0	0	0.217603	0	0.220368	0.369721		0.243266	0	0	0	0
0.338318	0.557435	0.357858	0.61681	0	0	0	0	0.136895	0	0.094405	0	0.256208	0.156015	0	0
0.377646	0.510726	0.494384	0	0	0	0	0	0.133478	0.325992	0.260603	0.372301	0.591028	0.321689	0	0.230928
0.373979	0.501051	0.751973	0.329218	0	0	0	0	0.171716	0.349324	0.327119	0.520389	0	0	0	0
0.363944	0	0.536696	0.405612	0	0	0	0	0.238392	0	0.08038	0.257178	0.619799	0	0	0
0.655477	1.11797	0	0.41745	0	0	0	0	0.180782	0.259203	0.32139	0.68719	0.438848	0	0.225238	0.303739
0.338109	0.572926	0.782006	0.398382	0	0	0.823363	0	0.193841	0.283412	0.222955	0.549118	0.10868	0	0	0
0.231806	0.868279	0.662817	0.718312	0	0	0	0	0.148533	0.087682	0	0.390015	0	0.237659	0	0.257549
0.241018	0.544087	0.374774	0.953771	0	0	0	0	0.216288	0.136589	0.204014	0.358457	0	0	0	0
0.460137	0	0.27817	0.597816	0	0	0.42705	0	0.18955	0.441589	0.242345	0	0	0	0.150057	0
0.443045	0.413765	0.596262	0.535741	0	0	0.094811	0.217903	0	0	0.233688	0.0833	0	0.111151	0.251645	0.341304
0.724388	0.782626	1.68289	0	0	0	0	0	0.292367	0.419725	0	0.221023	0	0.066805	0.047745	0
0.970775	0.68681	0.57482	0.520042	0	0	0	0	0.290679	0.30727	0.155823	0.607696	0	0.144782	0	0.131872
0.277949	0.370882	0.469185	0	0	0	0	0	0.268375	0.161417	0.420223	0.26316	0	0	0	0
0.373116	0.161519	1.54973	0.674198	0	0	0.375567	0	0.225586	0.233939	0.294094	0.315714	0.102899	1.04712	0	0
0.536371	0.115753	0.279001	0.615002	0	0	0	0	0	0.207071	0.328788	0.209381	0.084813	0.40145	0	0
0.384486	0	0.047009	0.767633	0	0	0	0	0	0.223695	0.315199	0.41986	0	0	0	0
0.414753	0.302066	0.639961	0.147071	0.1	0	0	0.140757	0	1.44697	0.271503	0.225273	0	0	0	0.477773
0.311104	0.591725	0.542131	0.575128	0	0	0.058506	0	0.602313	0.282966	0.17922	0.381528	0	0.253251	0	0
0.539181	0.701569	0.389491	0	0	0	0.186339	0	0.361526	0.295465	0.19812	0.19232	0	0	0	0.145498
0.624137	0.670352	0.104828	0.511023	0	0	0.261398	0	0.309827	0.272358	0.250885	0.350344	0.257413	0.220927	0	0
0.463947	0.3949	0	0.36048	0	0	0	0	0.304253	0	0.273545	0.757603	0.189419	0	0	0
0.157671	0.773901	0.59738	0.533398	0	0	0	0	0.138674	0	0.301339	0.290946	0.164005	0	0	0
0.450708	0.985679	0.928468	0	0	0	0	0	0.08043	0		0.325986	0.137021	0	0.175373	0
0.192143	0	0	0.840205	0	0	0	0	0.185083	0.139986		0.190309	0	0	0	0
0.328061	0	0.776968	0	0	0	0	0	0.226328	0.319338		0.586429	0.118007	0.232434	0.15115	0.250181
0.341547	0.575817	2.20283	0.733343	0	0	0	0.706317	0.175245	0.095599		0.348136	0.05321
0.481064	0	1.44806	0.624199	0.01	0	0	0	0.091191	0		0.308746	0
0.375077	0.747857	0.480057	0.924552	0	0.1	0	0	0.181693	0.260129		0.36536	0
0.30126	0.378	0.495086	0.682033	0		0	0	0.058726	0		0.415585	0
0.138246	0.628675	0.510735	0	0		0	0	0.112173				0
0.403713	0		0.353317	0		0	0	0.109086				0.081067
0.239799	0		0.339234	0		0.184853		0.294287				0.063601
								0.257491				0.183569
								0.210248				0
								0.164081				0.178756
								0.265307				0
								0.141497				0
								0.342561				0.177262
								0.114506				0.100738
								0.092685				0.288809
								0.41083				0
								0.421096				0
								0.08495				0.185903
								0.135828
								0.35784

## Sheet: Fig.2C 
Fig 3C. ABA level in roots
E_root_Salt	E_root_Salt_OE1	E_root_Salt_OE2	E_root_Salt_OE3	EH_root_Salt	EH_root_Salt_OE1	EH_root_Salt_OE2	EH_root_Salt_OE3		J_root_Salt	J_root_Salt_OE1	J_root_Salt_OE2	J_root_Salt_OE3	JH_root_Salt	JH_root_Salt_OE1	JH_root_Salt_OE2	JH_root_Salt_OE3
40.89	74.35	77.11	91.94	54.79	25.55	55.54	44.09		99.5907	62.2906	84.9825	35.572	144.501	19.4496	122.166	86.7187
52.79	56.45	79.84	85.19	44.46	46.66	58.94	42.79		106.314	61.5528	86.9291	94.9939	84.2099	70.3245	130.785	63.7366
55.11	77.74	95.31	99.38	51.76	53.71	32.73	56.03		109.503	61.7183	102.82	112.344	96.6329	90.963	109.573	66.7509
47.64	85.61	94.67	102.44	39.34	39.31				91.365	64.2898	80.3891	43.7014	90.6514
50.83	73.51	93.17	86.12	54.16					84.0683		66.9701	49.8068	113.089
62.91	55.81	103.02	103.77	45.57					73.6613				113.642

## Sheet: Fig.3 B,C
Fig.3 B and C Expression of HKT, TMAC2, ABI4, ABI5
	TMAC2	HKT1
E	1	1
35S:TMAC2/ E- OE1	146.444	0.706537
35S:TMAC2/ E- OE2	111.821	0.730431
35S:TMAC2/ E- OE3	107.025	0.583578
EH	1	1
35S:TMAC2/EH-OE1	19.6856	58.0405
35S:TMAC2/EH-OE2	66.7148	87.8108
35S:TMAC2/EH-OE3	137.536	98.6584
	ABI4	ABI5
E	1	1
35S:TMAC2/ E- OE1	0.882264	0.906824
35S:TMAC2/ E- OE2	0.474567	0.675912
35S:TMAC2/ E- OE3	0.683718	0.880915
EH	1	1
35S:TMAC2/EH-OE1	24.7332	6.8
35S:TMAC2/EH-OE2	3.69086	2.16374
35S:TMAC2/EH-OE3	2.70707	2.17982

## Sheet: Fig.4A
image	root_name	MR.length	LR.number	LR.density	total.LR.length	average.LR.length	Total.Root.Length	Condition	Genotype	Rep	Uncoded	Locus_group
_20170929_123.rsml	1-A	2.94598	0	0	0	0	2.94598	0	1	A	Col-0
_20170929_123.rsml	1-B	2.63432	0	0	0	0	2.63432	0	1	B	Col-0
_20170929_135.rsml	1-A	2.83237	0	0	0	0	2.83237	0	1	A	Col-0
_20170929_135.rsml	1-B	3.27381	0	0	0	0	3.27381	0	1	B	Col-0
_20170929_291.rsml	1-A	2.17538	0	0	0	0	2.17538	0	1	A	Col-0
_20170929_291.rsml	1-B	1.82874	0	0	0	0	1.82874	0	1	B	Col-0
_20170929_299.rsml	1-A	2.38032	0	0	0	0	2.38032	0	1	A	Col-0
_20170929_299.rsml	1-b	2.11714	1	0	0.0720616	0.0720616	2.1892	0	1	b	Col-0
_20170929_366.rsml	1-A	2.23346	1	0	0.222723	0.222723	2.45619	0	1	A	Col-0
_20170929_366.rsml	1-B	2.30936	2	8.79997	0.324047	0.162023	2.63341	0	1	B	Col-0
_20171003_113.rsml	1-A	4.74361	5	3.2435	1.85779	0.464447	6.6014	75	1	A	Col-0
_20171003_113.rsml	1-B	2.94331	0	0	0	0	2.94331	75	1	B	Col-0
_set1_day1_20171003_072.rsml	1-A	3.51283	1	0	0.081632	0.081632	3.59446	75	1	A	Col-0
_set1_day1_20171003_072.rsml	1-B	3.89178	2	2.87574	0.294475	0.147238	4.18625	75	1	B	Col-0
_set1_day1_20171003_077.rsml	1-A	3.53477	5	3.9187	2.19268	0.438535	5.72744	75	1	A	Col-0
_set1_day1_20171003_077.rsml	1-B	4.59801	6	3.94561	3.23606	0.539343	7.83406	75	1	B	Col-0
_set1_day1_20171003_087.rsml	1-A	5.04454	8	4.59421	1.9708	0.24635	7.01535	75	1	A	Col-0
_set1_day1_20171003_087.rsml	1-B	4.31729	8	4.52922	1.81261	0.226576	6.12989	75	1	B	Col-0
_set1_day1_20171003_100.rsml	1-A	5.13787	0	0	0	0	5.13787	75	1	A	Col-0
_set1_day1_20171003_100.rsml	1-B	4.12677	1	0	0.619643	0.619643	4.74641	75	1	B	Col-0
_set1_day1_20171003_139.rsml	1-A	4.58203	3	1.98994	1.30393	0.434645	5.88596	75	1	A	Col-0
_set1_day1_20171003_139.rsml	1-B	4.71986	5	4.07872	0.862816	0.172563	5.58268	75	1	B	Col-0
_20171003_130.rsml	1-B	1.36779	1	0	0.289871	0.289871	1.65766	125	1	B	Col-0
_20171003_130.rsml	1-B	2.03984	0	0	0	0	2.03984	125	1	B	Col-0
_20171003_131.rsml	1-A	1.20707	0	0	0	0	1.20707	125	1	A	Col-0
_20171003_131.rsml	1-B	1.87483	2	6.52172	0.272789	0.136395	2.14762	125	1	B	Col-0
_20171003_147.rsml	1-A	1.77453	1	0	0.0781295	0.0781295	1.85266	125	1	A	Col-0
_20171003_147.rsml	1-B	2.37503	0	0	0	0	2.37503	125	1	B	Col-0
_20171003_157.rsml	1-A	1.65543	2	7.85187	0.108312	0.0541561	1.76374	125	1	A	Col-0
_20171003_157.rsml	1-B	1.48256	0	0	0	0	1.48256	125	1	B	Col-0
_set1_day1_20171003_116.rsml	1-A	1.35389	0	0	0	0	1.35389	125	1	A	Col-0
_set1_day1_20171003_116.rsml	1-B	2.17532	2	11.1456	0.516234	0.258117	2.69155	125	1	B	Col-0
_set1_day1_20171003_125.rsml	1-A	1.98527	3	8.79039	0.309716	0.103239	2.29499	125	1	A	Col-0
_set1_day1_20171003_125.rsml	1-B	1.92291	0	0	0	0	1.92291	125	1	B	Col-0
_20170929_025.rsml	44-B	2.53853	0	0	0	0	2.53853	0	44	B	Col-0
_20170929_043.rsml	44-A	2.07842	0	0	0	0	2.07842	0	44	A	Col-0
_20170929_043.rsml	44-B	3.18687	3	4.04032	1.01817	0.339392	4.20505	0	44	B	Col-0
_20170929_054.rsml	44-A	2.87709	2	4.37999	0.143466	0.0717332	3.02055	0	44	A	Col-0
_20170929_054.rsml	44-B	1.26544	0	0	0	0	1.26544	0	44	B	Col-0
_20170929_197.rsml	44-A	1.83245	0	0	0	0	1.83245	0	44	A	Col-0
_20170929_197.rsml	44-B	1.92236	0	0	0	0	1.92236	0	44	B	Col-0
_20170929_241.rsml	44-A	1.86492	0	0	0	0	1.86492	0	44	A	Col-0
_20170929_241.rsml	44-B	2.3578	0	0	0	0	2.3578	0	44	B	Col-0
_20170929_263.rsml	44-A	3.0944	1	0	0.241442	0.241442	3.33584	0	44	A	Col-0
_20170929_263.rsml	44-B	3.20773	0	0	0	0	3.20773	0	44	B	Col-0
_20171003_023.rsml	44-A	4.19906	0	0	0	0	4.19906	75	44	A	Col-0
_20171003_023.rsml	44-B	3.99406	2	6.07514	0.386705	0.193352	4.38076	75	44	B	Col-0
_20171003_029.rsml	44-A	5.51	9	3.21105	4.94705	0.549673	10.4571	75	44	A	Col-0
_20171003_029.rsml	44-B	4.66158	9	2.33562	4.80731	0.534146	9.4689	75	44	B	Col-0
_20171003_063.rsml	44-A	5.07926	0	0	0	0	5.07926	75	44	A	Col-0
_20171003_063.rsml	44-A	5.13541	3	4.63544	2.41975	0.806583	7.55516	75	44	A	Col-0
_20171003_063.rsml	44-B	4.5299	3	2.40558	0.976649	0.32555	5.50655	75	44	B	Col-0
_20171003_063.rsml	44-B	4.5698	5	2.98653	1.03492	0.206984	5.60472	75	44	B	Col-0
_20171003_069.rsml	44-A	3.77873	1	0	0.326947	0.326947	4.10567	75	44	A	Col-0
_20171003_069.rsml	44-A	3.76499	1	0	0.305586	0.305586	4.07058	75	44	A	Col-0
_20171003_069.rsml	44-B	4.99093	1	0	0.904244	0.904244	5.89518	75	44	B	Col-0
_20171003_069.rsml	44-B	4.90863	1	0	0.873555	0.873555	5.78218	75	44	B	Col-0
_set1_day1_20171003_010.rsml	44-A	5.24439	9	3.7055	2.83987	0.315541	8.08426	75	44	A	Col-0
_set1_day1_20171003_010.rsml	44-B	5.11868	5	2.11998	1.7504	0.350081	6.86908	75	44	B	Col-0
_20171003_022.rsml	44-A	2.43114	1	0	0.0920344	0.0920344	2.52318	125	44	A	Col-0
_20171003_022.rsml	44-B	2.22661	1	0	0.150384	0.150384	2.377	125	44	B	Col-0
_20171003_074.rsml	44-A	0.558762	0	0	0	0	0.558762	125	44	A	Col-0
_20171003_208.rsml	44-A	3.12513	2	16.2201	0.942912	0.471456	4.06804	125	44	A	Col-0
_20171003_208.rsml	44-B	2.61122	4	7.00474	1.46284	0.365709	4.07406	125	44	B	Col-0
_set1_day1_20171003_025.rsml	44-A	1.72487	0	0	0	0	1.72487	125	44	A	Col-0
_set1_day1_20171003_025.rsml	44-B	0.631621	0	0	0	0	0.631621	125	44	B	Col-0
_set1_day1_20171003_029.rsml	44-A	1.36854	1	0	0.141178	0.141178	1.50972	125	44	A	Col-0
_set1_day1_20171003_029.rsml	44-B	2.16291	4	10.6304	0.626963	0.156741	2.78987	125	44	B	Col-0
_set1_day1_20171003_048.rsml	44-A	1.41548	1	0	0.0563362	0.0563362	1.47182	125	44	A	Col-0
_set1_day1_20171003_048.rsml	44-B	1.72686	3	6.42046	0.777898	0.259299	2.50476	125	44	B	Col-0
_20170929_139.rsml	16-A	1.85565	0	0	0	0	1.85565	0	16	A	tip2:2	R12
_20170929_139.rsml	16-B	1.54245	0	0	0	0	1.54245	0	16	B	tip2:2	R12
_20170929_163.rsml	16-A	4.0512	0	0	0	0	4.0512	0	16	A	tip2:2	R12
_20170929_163.rsml	16-B	3.94948	0	0	0	0	3.94948	0	16	B	tip2:2	R12
_20170929_298.rsml	16-A	3.71432	4	6.65963	0.94978	0.237445	4.6641	0	16	A	tip2:2	R12
_20170929_298.rsml	16-B	3.9111	0	0	0	0	3.9111	0	16	B	tip2:2	R12
_20170929_355.rsml	16-A	3.1831	0	0	0	0	3.1831	0	16	A	tip2:2	R12
_20170929_355.rsml	16-B	3.67691	2	9.77753	0.170193	0.0850963	3.8471	0	16	B	tip2:2	R12
_20171003_102.rsml	16-A	5.65035	10	3.7615	3.50529	0.350529	9.15564	75	16	A	tip2:2	R12
_20171003_102.rsml	16-B	5.93486	8	3.08873	5.26772	0.658465	11.2026	75	16	B	tip2:2	R12
_20171003_159.rsml	16-A	4.84842	6	4.3754	1.99023	0.331705	6.83865	75	16	A	tip2:2	R12
_20171003_159.rsml	16-B	5.08364	4	4.49733	2.45339	0.613346	7.53703	75	16	B	tip2:2	R12
_20171003_171.rsml	16-A	5.52154	9	3.88619	2.69647	0.299608	8.21801	75	16	A	tip2:2	R12
_20171003_171.rsml	16-B	3.90018	0	0	0	0	3.90018	75	16	B	tip2:2	R12
_20171003_179.rsml	16-A	5.31728	10	5.05822	3.7624	0.37624	9.07968	75	16	A	tip2:2	R12
_20171003_179.rsml	16-B	5.40176	6	3.28215	1.89001	0.315002	7.29177	75	16	B	tip2:2	R12
_set1_day1_20171003_067.rsml	16-A	6.10032	6	2.15508	4.32685	0.721142	10.4272	75	16	A	tip2:2	R12
_set1_day1_20171003_067.rsml	16-B	5.23976	7	5.53571	3.86193	0.551704	9.10169	75	16	B	tip2:2	R12
_set1_day1_20171003_140.rsml	16-A	5.98429	5	2.2014	3.8195	0.7639	9.80379	75	16	A	tip2:2	R12
_set1_day1_20171003_140.rsml	16-B	5.68353	10	4.22182	3.96716	0.396716	9.65069	75	16	B	tip2:2	R12
_20171003_139.rsml	16-A	2.6529	5	5.81525	0.849564	0.169913	3.50247	125	16	A	tip2:2	R12
_20171003_139.rsml	16-B	2.06287	9	11.4886	2.91734	0.324149	4.98021	125	16	B	tip2:2	R12
_20171003_156.rsml	16-A	2.3835	2	8.37669	0.28248	0.14124	2.66598	125	16	A	tip2:2	R12
_20171003_156.rsml	16-B	2.18058	0	0	0	0	2.18058	125	16	B	tip2:2	R12
_20171003_188.rsml	16-A	3.11936	5	7.33485	2.63804	0.527609	5.75741	125	16	A	tip2:2	R12
_20171003_188.rsml	16-B	2.34622	2	27.1979	0.54514	0.27257	2.89136	125	16	B	tip2:2	R12
_20171003_192.rsml	16-A	2.17184	3	4.10367	0.886783	0.295594	3.05863	125	16	A	tip2:2	R12
_20171003_192.rsml	16-B	1.08781	0	0	0	0	1.08781	125	16	B	tip2:2	R12
_set1_day1_20171003_062.rsml	16-A	2.15962	6	7.90804	1.70837	0.284728	3.86799	125	16	A	tip2:2	R12
_set1_day1_20171003_062.rsml	16-B	2.60882	4	6.74743	0.553007	0.138252	3.16182	125	16	B	tip2:2	R12
_set1_day1_20171003_098.rsml	16-A	2.1615	4	8.27671	1.33531	0.333826	3.49681	125	16	A	tip2:2	R12
_set1_day1_20171003_098.rsml	16-B	3.13881	3	8.27709	0.597921	0.199307	3.73673	125	16	B	tip2:2	R12

## Sheet: Fig.4B,C MRL
Fig.4 Main root length												Fig.4C Main root length
E	35S:TIP2;2/E_OE1	35S:TIP2;2/E_OE2	35S:TIP2;2/E_OE3	Col-0	tip2;2 KO		J	35S:TIP2;2/J_OE1	35S:TIP2;2/J_OE2	35S:TIP2;2/J_OE3		EH	35S:TIP2;2/EH_OE1	35S:TIP2;2/EH_OE2	35S:TIP2;2/EH_OE3		JH	35S:TIP2;2/JH_OE1	35S:TIP2;2/JH_OE2	35S:TIP2;2/JH_OE3
2.9157	3.5608	3.4427	3.9192	5.751	4.322		3.94	4.08	1.81	2.59		1.8808	1.7529	3.8993	1.9506		3.571	1.298	3.241	3.324
5.3458	3.5748	3.5309	2.6996	4.175	4.117		4.37	3.59	3.91	2.48		1.5268	2.4891	0.7232	1.8244		2.706	2.168	2.729	2.538
4.0906	3.2912	4.3655	2.9778	4.846	3.875		4.44	3.56	3.99	4.28		1.1482	1.7424	0.8554	1.8798		2.641	2.731	1.658	2.85
4.9607	3.5855	3.3956	2.8385	5.763	5.801		4.29	2.38	3.51	4.49		1.5479	1.8849	0.8356	1.2663		3.329	1.623	2.277	3.361
2.1275	4.4673	5.0871	4.8035	4.81	5.039		3.7	3.36	2.19	1.87		1.6298	1.0617	1.4084	1.5217		2.98	2.3	2.665	3.112
5.2424	4.8128	4.9821	4.6462	4.382	4.332		4.28	3.13	2.62	3.42		1.1056	1.6411	2.7345	2.0619		3.208	1.443	2.388	2.333
2.2698	4.4606	3.881	4.8338	6.236	4.583		3.64	4.03	2.87	3.3		3.8739	1.3641	2.1332	1.0133		2.682	2.368	3.416	3.606
5.4793	4.1325	5.1464	4.8554	6.323	2.945		3.88	3.7	2.33	3.39		3.5665	1.9127	5.1347	1.3745		3.046	1.199	2.988	2.282
3.4274	5.4443	5.9303	4.1825	2.987	5.773		4.58	2.22	3.43	1.69		1.4102	1.2716	1.2606	1.5272		3.587	1.101	1.961	4.056
5.1889	5.1158	4.8849	5.0155	5.941	4.957		4.27	2.84	2.59	2.68		2.0967	3.4031	2.0744	2.4891		2.885	1.234	3.333	3.918
5.0234	5.1804	5.5615	4.428	6.39	6.262		4.96	4.57	1.98	1.68		2.4698	1.7742	2.9155	3.6595		3.524	2.014	2.754	3.959
3.5229	4.366	4.8568	5.431	4.574	5.296		4.93	4.6	3.13	4.65		2.9454	1.7348	2.3692	2.0686		3.395	1.125	1.786	3.327
3.8712	4.6212	5.8307	5.6152	6.729	4		3.61	4.05	3.86	2.57		2.2936	1.1775	1.1884	1.4441		2.594	1.623	3.646	2.994
4.8628	5.1563	4.9768	4.9225	4.896	4.219		4.12	3.81	3.03	2.27		3.1677	1.9483	0.8131	1.6647		3.765	1.66	3.423	3.052
5.7304	4.9598	4.637	5.0447	6.678	6.089		2.98	4.88	3.53	3.48		1.4435	1.8379	1.235	2.0218		3.219	1.317	3.91	3.136
5.357	5.0499	6.0043	4.2631	6.782	4.996		3.69	4.76	2.08	2.95		1.856	1.2844	1.4831	1.7482		3.229	3.017	1.545	3.258
4.9181	3.915	5.8082	5.6086	6.688	5.467		4.89		2.1	2.58		1.6142	2.5921	2.1762	1.0995		3.152	1.373	2.233	4.271
5.2763	3.3876	5.1793	4.3412	6.443	6.488		4.94		1.37	3.7		0.6469	1.8377	3.5571	1.5153		3.121	2.587	2.441	2.549
5.3245	5.1224	5.088	4.6568	6.084	4.791		4.45		3.39	4.09		2.248	1.9993	2.9612	1.8982		1.841	1.798	1.564	2.886
4.9802	4.3737	5.0604	4.9019	4.166	5.027		4.05		3.05	4.36		1.7451	1.506	1.2934	2.1271		3.277	1.283	2.333	3.02
4.9438	4.6376	5.3788	4.3116	6.328	6.362		3.12					3.9516	1.6608	3.8641	1.7808		2.518	2.648	2.348	2.513
5.0169	5.3271	5.1932	4.9676	6.61	4.579		2.81					2.0685	1.5892	3.658	1.4468		2.345	1.829	3.37	3.107
5.665	4.2625	5.5674	5.1	3.623	6.055		3.34					1.8498	1.2321	1.8323	1.1502		2.138	2.707	3.486	1.934
5.232	4.7106	5.6917	4.5101		6.433		2.47					1.7887	1.9002	0.8277	1.2609		2.418	2.709	3.14	1.849
2.6524	3.5268	5.7902	5.1662				3.7					1.7328	2.4895	0.7723	1.6688		3.031	1.625
5.4715	4.7379	3.8067	5.3571				2.89					1.1031	1.5666	1.284	1.4335		2.77	1.65
4.9362	4.1152	4.3294	4.6996				2.64					1.0904	1.6335	1.3395	1.2665		3.086	3.186
5.4149	5.0182	4.2265	5.0453				3.61					1.5306	2.0969	4.7195	1.4546		1.083	1.955
5.3691	5.1545	5.3697	4.8979				2.23					1.8023	1.9233	1.6099	2.5678		2.324
5.1611	5.5738	5.3102	4.8485				4.65					3.0094	2.2146	2.6682	1.043		2.502
5.6946	5.1532	5.5401	5.3224				5.16					1.6191	2.2914	1.2449	1.6686		2.378
5.0868	5.1474	6.0124	4.7421				4.06					1.8552	1.2966	2.3208	2.0176		2.434
5.2927	4.282	4.6895	4.1663				4.34					2.0471	1.2995	3.3537	2.5429		3.284
4.7464	3.7181	5.135	4.7274				1.35					1.5466	1.3448	2.1477	0.9231		2.769
5.4118	5.0831	5.331	5.1098				3.44					1.124	2.5383	1.3571	3.2786		1.705
4.1374	4.8706	4.5592	4.1915				2.44					1.6947	2.5897	1.3829	3.6378		2.107
3.884	4.7662	4.76	4.5676				1.86					1.4299	1.991	1.161	1.5584		2.845
5.7517	5.2639	4.8987	5.1938				3.34					1.0805	1.8651	2.5955	1.6649		2.662
5.0497	4.2849	4.9711	5.092				2.58					1.9426	1.8299	3.2541	1.7452		3.427
5.3671	4.5551	5.1704	4.896				3.15					1.9513		2.7262	1.6147		2.848
							2.63					1.999		0.8111	1.3674		3.2
							3.45					2.3656		1.8016	1.5325		3.238
							3.26					1.7726		2.141	1.4287		1.88
							2.74					1.8362			2.4384		3.854
							3.23								4.4045		4.187
							3.16								2.208		3.893
							2.96								3.7791		3.887
							2.44										3.757
							3.07										3.491
							3.61										3.297
							2.78										2.827
							2.62										3.306
																	3.221
																	2.891
																	2.461
																	3.632
																	3.188
																	3.272
																	3.274
																	4.273
																	3.33
																	4.177
																	3.329
																	3.752
																	3.729
																	3.193

## Sheet: Fig.4B, C Lateral root number 
Fig.4B Lateral root number												Fig. 4C
E	35S:TIP2;2/E_OE1	35S:TIP2;2/E_OE2	35S:TIP2;2/E_OE3	Col-0	tip2;2 KO		J	35S:TIP2;2/J_OE1	35S:TIP2;2/J_OE2	35S:TIP2;2/J_OE3		EH	35S:TIP2;2/EH_OE1	35S:TIP2;2/EH_OE2	35S:TIP2;2/EH_OE3		JH	35S:TIP2;2/JH_OE1	35S:TIP2;2/JH_OE2	35S:TIP2;2/JH_OE3
0	1	2	2	2	0		1	10	5	1		0	0	0	0		2	0	5	5
4	0	1	1	3	1		8	5	9	5		0	1	0	0		1	0	0	2
3	0	16	1	0	2		0	9	4	1		0	2	0	1		1	4	1	1
16	0	3	0	5	5		8	8	6	6		1	0	0	0		5	0	0	5
0	4	7	13	1	1		9	7	1	1		1	0	1	0		3	0	0	4
6	11	7	6	0	3		2	7	7	7		0	0	1	0		4	0	3	3
0	4	6	5	3	1		0	9	7	3		0	0	0	1		0	2	5	8
8	5	7	3	9	5		7	10	3	5		2	0	1	0		1	1	3	0
2	6	23	6	0	4		11	6	11	1		1	0	0	1		5	0	0	7
2	5	7	16	1	3		3	6	0	4		0	4	0	0		2	1	2	6
3	6	10	6	9	1		13	9	3	5		0	0	0	0		4	4	7	5
5	0	7	19	2	3		4	9	6	12		1	0	0	0		3	0	0	6
11	1	15	2	11	10		0	9	3	1		0	0	0	0		3	0	0	1
11	4	7	8	1	2		2	13	8	2		0	1	0	0		0	0	1	2
14	8	3	13	5	15		4	10	0	3		0	0	0	0		4	0	1	2
12	10	26	1	16	5		0	13	5	3		0	0	0	0		0	3	1	3
5	0	20	14	10	4		12		5	1		0	0	0	0		0	0	4	6
16	3	16	2	2	17		12		7	5		1	0	1	0		3	1	1	1
6	7	8	5	5	0		12		7	2		0	0	1	0		1	1	6	0
12	3	19	4	4	1		0		9	1		0	0	0	0		2	0	0	5
8	2	4	7	10	16		0					0	0	1	0		0	1	0	0
0	15	14	16	8	1		4					0	0	0	0		3	0	0	2
11	3	6	10	8	4		7					0	0	0	0		0	3	0	0
7	6	18	4		4		0					0	0	1	0		4	0	0	1
5	0	22	4				4					0	0	0	0		2	1	0
4	4	0	5				0					0	0	0	0		4	1	2
13	4	6	0				9					0	0	0	0		5	1	1
17	11	3	7				6					0	0	2	0		1	0	3
17	9	6	1				1					0	0	0	2		3
5	15	16	4				7					6	0	0	0		3
8	15	8	10				7					0	0	0	0		0
4	10	19	6				6					0	0	0	1		4
3	4	6	0				1					0	0	0	0		1
4	0	11	4				3					0	0	0	1		3
10	13	8	13				0					0	1	0	0		5
4	6	7	5				5					0	0	0	0		2
1	2	1	2				5					0	0	0	0		3
5	15	17	10				10					0	0	0	1		4
8	1	4	16				6					0	0	0	3		0
3	4	18	11				6					0		0	0		0
							3					0		0	0		2
							8					0		0	0		1
							8					0		0	0		5
							5					0			0		2
							7								2		3
							0								1		2
							9								0		1
							7										6
							1										5
							4										4
							1										6
							4										7
																	5
																	5
																	2
																	2
																	3
																	1
																	1
																	1
																	3
																	1
																	4
																	4
																	6
																	2
																	5
																	4
																	7
																	4
																	1

[truncated: 8 more sheets: Fig.4 B, C Average LRL, Fig 7 Na, K, Fig S7, Fig.S8, Fig S9, Fig S10, Fig S11, Fig S12]
